# Supplementary material for: Anticancer Effect and Mechanism of Hydroxygenkwanin in Oral Squamous Cell Carcinoma
Source: Front Oncol. 2019 Sep 18;9:911. doi: 10.3389/fonc.2019.00911 (PMC6760027; doi:10.3389/fonc.2019.00911)
Supplement: Table S1 — The gene expression profiles in SAS and OECM1 treated with HGK. [file Table_1.XLSX]

## Sheet: Tab S1
Gene	Expected count (OECM1-HGK-0uM)	Expected count (SAS-HGK-50uM)	Expected count (SAS-HGK-0uM)	Expected count (OECM1-HGK-50uM)	TPM (OECM1-HGK-0uM)	TPM (SAS-HGK-50uM)	TPM (SAS-HGK-0uM)	TPM (OECM1-HGK-50uM)	FPKM (OECM1-HGK-0uM)	FPKM (SAS-HGK-50uM)	FPKM (SAS-HGK-0uM)	FPKM (OECM1-HGK-50uM)	Fold change (A2_A1)	Fold change (B2_B1)	PPEE (A2_A1)	PPEE (B2_B1)	Description	GO (BP)	GO (MF)	GO (CC)	Pathway (KEGG)	EC number
A1BG	5	2	0	13	0.11	0.04	0	0.3	0.05	0.02	0	0.17	4.77939	4.00031	0.931181	0.489593	alpha-1-B glycoprotein	GO:0002576;GO:0008150	GO:0003674	GO:0005576;GO:0005615;GO:0031093;GO:0070062;GO:0072562	NA	NA
A1BG-AS1	12	22	4	14	0.21	0.4	0.08	0.26	0.1	0.23	0.04	0.15	5.42786	1.95108	0.0884091	0.899332	A1BG antisense RNA 1	NA	NA	NA	NA	NA
A1CF	0	0	0	0	0	0	0	0	0	0	0	0	NA	NA	NA	NA	APOBEC1 complementation factor	GO:0006397;GO:0016554;GO:0016556;GO:0050821	GO:0000166;GO:0003723;GO:0003727;GO:0005515	GO:0005654;GO:0005737;GO:0005783;GO:0030895	NA	NA
A2M	3	42	37	0	0.02	0.34	0.31	0	0.01	0.19	0.16	0	1.24984	0.21495	0.969784	0.915348	alpha-2-macroglobulin	GO:0001869;GO:0002576;GO:0007597;GO:0010951;GO:0022617;GO:0043547;GO:0048863;GO:0051056	GO:0002020;GO:0004867;GO:0005096;GO:0005102;GO:0005515;GO:0019838;GO:0019899;GO:0019959;GO:0019966;GO:0043120;GO:0048306	GO:0005576;GO:0005829;GO:0031093;GO:0070062;GO:0072562	hsa04610	NA
A2M-AS1	6	0	6	1	0.1	0	0.11	0.02	0.05	0	0.06	0.01	0.0887688	0.37376	0.600316	0.921065	A2M antisense RNA 1 (head to head)	NA	NA	NA	NA	NA
A2ML1	0	0	0	1	0	0	0	0.01	0	0	0	0.01	NA	3.10388	NA	0.937396	alpha-2-macroglobulin like 1	GO:0010951;GO:0052548	GO:0004867;GO:0030414	GO:0005615;GO:0070062	NA	NA
A2MP1	0	5	1	0	0	0.17	0.03	0	0	0.09	0.02	0	3.85429	NA	0.893993	NA	alpha-2-macroglobulin pseudogene 1	NA	NA	NA	NA	NA
A3GALT2	0	0	1	0	0	0	0.04	0	0	0	0.02	0	0.368885	NA	0.968331	NA	alpha 1,3-galactosyltransferase 2	GO:0006688;GO:0030259	GO:0046872;GO:0047276	GO:0016021;GO:0031982;GO:0032580	NA	NA
A4GALT	57	54	59	60	1	1	1.14	1.15	0.49	0.57	0.58	0.67	1.01081	1.80747	0.977567	0.885819	alpha 1,4-galactosyltransferase	GO:0001576;GO:0006486;GO:0006688;GO:0007009	GO:0008378;GO:0015643;GO:0050512	GO:0016020;GO:0030173;GO:0070062	hsa00603;hsa01100	2.4.1.228
A4GNT	1	1	0	3	0.02	0.02	0	0.07	0.01	0.01	0	0.04	2.8897	3.29737	0.965212	0.894222	alpha-1,4-N-acetylglucosaminyltransferase	GO:0005975;GO:0006493;GO:0009101;GO:0016266;GO:0050680	GO:0008375	GO:0000139;GO:0016020;GO:0016021	NA	NA
AA06	0	0	0	0	0	0	0	0	0	0	0	0	NA	NA	NA	NA	uncharacterized LOC100506677	NA	NA	NA	NA	NA
AAAS	2012	622	1181	680	40.79	13.25	26.3	15.19	20.06	7.51	13.32	8.88	0.581929	0.584238	0.862014	0.945336	aladin WD repeat nucleoporin	GO:0006406;GO:0006409;GO:0006913;GO:0007077;GO:0007612;GO:0009566;GO:0010827;GO:0015031;GO:0016032;GO:0016925;GO:0019083;GO:0031047;GO:0046822;GO:0075733;GO:1900034	GO:0003674	GO:0005634;GO:0005635;GO:0005643;GO:0005654;GO:0005737;GO:0005813;GO:0016020;GO:0031965	hsa03013	NA
AACS	2009	5227	3714	2822	21.96	59.91	44.43	33.65	10.8	33.97	22.49	19.68	1.55439	2.42692	0.960253	0.649653	acetoacetyl-CoA synthetase	GO:0001889;GO:0006631;GO:0007584;GO:0014074;GO:0032024;GO:0034201;GO:0042493;GO:0042594;GO:0045471;GO:0046951;GO:0050872;GO:0060612;GO:0071333;GO:0071394;GO:0071397	GO:0005524;GO:0030729;GO:0047760	GO:0005829	hsa00650	6.2.1.16
AACSP1	17	1	2	1	0.29	0.02	0.04	0.02	0.14	0.01	0.02	0.01	0.65352	0.143062	0.972497	0.396104	acetoacetyl-CoA synthetase pseudogene 1	NA	NA	NA	NA	NA
AADAC	375	383	299	405	8.72	9.33	7.6	10.26	4.29	5.29	3.85	6	1.41401	1.86451	0.959783	0.885149	arylacetamide deacetylase	GO:0006805;GO:0010898	GO:0003824;GO:0004806;GO:0016298;GO:0017171;GO:0019213	GO:0005789;GO:0016021;GO:0031090	NA	NA
AADACL2	0	1	0	0	0	0.03	0	0	0	0.01	0	0	2.8897	NA	0.965212	NA	arylacetamide deacetylase like 2	GO:0009056	GO:0016787;GO:0052689	GO:0005576;GO:0016021	NA	NA
AADACL2-AS1	3	2.08	0	4	0.17	0.12	0	0.24	0.08	0.07	0	0.14	4.93057	2.02387	0.927445	0.933103	AADACL2 antisense RNA 1	NA	NA	NA	NA	NA
AADACL3	0	0	4	0	0	0	0.04	0	0	0	0.02	0	0.127494	NA	0.829478	NA	arylacetamide deacetylase like 3	GO:0009056	GO:0016787	NA	NA	NA
AADACL4	0	0	0	0	0	0	0	0	0	0	0	0	NA	NA	NA	NA	arylacetamide deacetylase like 4	GO:0009056	GO:0016787;GO:0052689	GO:0016021	NA	NA
AADACP1	302	1237	1070	168	8.87	38.04	34.37	5.37	4.36	21.57	17.4	3.14	1.27676	0.961463	0.982821	0.973803	arylacetamide deacetylase pseudogene 1	NA	NA	NA	NA	NA
AADAT	310	0	0	83	5.04	0	0	1.48	2.48	0	0	0.87	NA	0.46412	NA	0.783986	aminoadipate aminotransferase	GO:0006103;GO:0006536;GO:0006554;GO:0006569;GO:0009058;GO:0019441;GO:0033512;GO:0070189;GO:0097052	GO:0016212;GO:0030170;GO:0042803;GO:0047536	GO:0005759	hsa00300;hsa00310;hsa00380;hsa01100	2.6.1.39;2.6.1.7
AAED1	669	385	822	114	20.76	12.5	27.88	3.85	10.21	7.09	14.12	2.25	0.517668	0.295349	0.62932	0.137329	AhpC/TSA antioxidant enzyme domain containing 1	GO:0055114;GO:0098869	GO:0016209	NA	NA	NA
AAGAB	7775	3283	3080	4193	88.06	39.01	38.14	52.04	43.3	22.12	19.31	30.43	1.17729	0.931989	0.990909	0.989483	alpha- and gamma-adaptin binding protein	GO:0015031	GO:0005515	GO:0005654;GO:0005737;GO:0005829	NA	NA
AAK1	2430.41	1743.7	2848.66	807.54	4.06	3.06	5.21	1.47	2	1.73	2.64	0.86	0.676159	0.574349	0.966987	0.943944	AP2 associated kinase 1	GO:0006468;GO:0006897;GO:0032880;GO:0045747;GO:0046777;GO:0050821;GO:2000369	GO:0004674;GO:0005112;GO:0005524;GO:0035612	GO:0005737;GO:0005905;GO:0019897;GO:0030136;GO:0031252;GO:0043195	NA	NA
AAMDC	158	336	287	177	11.44	24.4	23.08	13.5	5.62	13.84	11.68	7.9	1.2925	1.93113	0.974043	0.847506	adipogenesis associated Mth938 domain containing	GO:0043066;GO:0045600;GO:0045944	NA	GO:0005737	NA	NA
AAMP	8602	8086	9929	5150	174.14	171.48	219.84	113.63	85.63	97.22	111.29	66.44	0.89951	1.03464	0.994446	0.990163	angio associated migratory cell protein	GO:0001525;GO:0010595;GO:0014909;GO:0030154;GO:0042273	GO:0008201;GO:0051082	GO:0005737;GO:0005886;GO:0009986;GO:0015630;GO:0030687;GO:0045171	NA	NA
AANAT	5	0	2	5	0.15	0	0.04	0.2	0.07	0	0.02	0.12	0.226155	1.62541	0.942509	0.944071	aralkylamine N-acetyltransferase	GO:0006474;GO:0007623;GO:0009648;GO:0010043;GO:0030187;GO:0032868;GO:0034097;GO:0034695;GO:0046219;GO:0046688;GO:0051412;GO:0051592;GO:0071320	GO:0004059;GO:0004060;GO:0071889	GO:0005829;GO:0048471	hsa00380;hsa01100	2.3.1.87
AAR2	8839	9000	3119	31900	128.8	135.82	49.42	507	63.33	77.01	25.02	296.48	3.18674	6.23644	0.000607589	2.21679e-05	AAR2 splicing factor homolog	GO:0000244	NA	NA	NA	NA
AARD	0	0	0	1	0	0	0	0.02	0	0	0	0.01	NA	3.10388	NA	0.937396	alanine and arginine rich domain containing protein	GO:0030324	NA	NA	NA	NA
AARS	14178	10528	15881	4810	153.88	119.81	188.62	56.95	75.66	67.93	95.49	33.3	0.732232	0.586315	0.988851	0.968816	alanyl-tRNA synthetase	GO:0001942;GO:0006400;GO:0006418;GO:0006419;GO:0006450;GO:0006457;GO:0008033;GO:0021680;GO:0030968;GO:0043200;GO:0043524;GO:0050885	GO:0000049;GO:0002161;GO:0004813;GO:0005524;GO:0008270;GO:0016597	GO:0005737;GO:0005829;GO:0016020;GO:0070062	hsa00970	6.1.1.7
AARS2	1602.22	411.36	958.24	194.59	12.07	3.25	7.9	1.6	5.93	1.84	4	0.94	0.474478	0.21029	0.372199	0.00722875	alanyl-tRNA synthetase 2, mitochondrial	GO:0006400;GO:0033108;GO:0070143	GO:0000049;GO:0004813;GO:0005524;GO:0008270;GO:0016597	GO:0005739	hsa00970	6.1.1.7
AARSD1	2436.17	1623.15	1608.68	1530.78	67.39	47	48.65	46.11	33.13	26.65	24.63	26.96	1.11442	1.08587	0.990139	0.985461	alanyl-tRNA synthetase domain containing 1	GO:0006419;GO:0006450;GO:0008150	GO:0000049;GO:0002196;GO:0003674;GO:0004813;GO:0005524;GO:0046872	GO:0005634;GO:0005737	NA	NA
AASDH	1408	893	624	1278	15.15	10.22	7.04	14.63	7.45	5.79	3.56	8.56	1.58013	1.56826	0.926582	0.961355	aminoadipate-semialdehyde dehydrogenase	GO:0006631;GO:0019482;GO:0043041	GO:0005524;GO:0016878	NA	NA	NA
AASDHPPT	4318	3791	3627	2930	55.02	50.64	50.57	40.72	27.05	28.71	25.6	23.81	1.15444	1.17262	0.991841	0.986835	aminoadipate-semialdehyde dehydrogenase-phosphopantetheinyl transferase	GO:0015939;GO:0019878	GO:0000287;GO:0005515;GO:0008897	GO:0005829;GO:0070062	NA	NA
AASS	772.17	155.54	90.48	606.23	4.72	1	0.61	4.04	2.32	0.57	0.31	2.37	1.89297	1.35639	0.72111	0.971446	aminoadipate-semialdehyde synthase	GO:0006554;GO:0033512;GO:0051262;GO:0055114	GO:0047130;GO:0047131	GO:0005739;GO:0005759;GO:0043231	hsa00300;hsa00310;hsa01100	1.5.1.8;1.5.1.9
AATBC	0	0	2	0	0	0	0.02	0	0	0	0.01	0	0.226155	NA	0.942509	NA	apoptosis associated transcript in bladder cancer	NA	NA	NA	NA	NA
AATF	9972	4394	5727	8447	171.57	79.22	107.79	158.44	84.36	44.91	54.57	92.65	0.847453	1.46383	0.992119	0.982864	apoptosis antagonizing transcription factor	GO:0006974;GO:0007155;GO:0007346;GO:0032929;GO:0040016;GO:0042254;GO:0042985;GO:0043066;GO:0045944;GO:2000378	GO:0003700;GO:0005515;GO:0043522;GO:0044822;GO:0048156	GO:0005634;GO:0005730;GO:0005737;GO:0005794;GO:0005813;GO:0005925	NA	NA
AATK	16	36	11	4	0.11	0.27	0.09	0.03	0.06	0.15	0.04	0.02	3.48287	0.459773	0.163403	0.902257	apoptosis associated tyrosine kinase	GO:0006468	GO:0004674;GO:0005524	GO:0016021;GO:0048471	NA	NA
AATK-AS1	0	0	0	0	0	0	0	0	0	0	0	0	NA	NA	NA	NA	AATK antisense RNA 1	NA	NA	NA	NA	NA
ABALON	8	10	9	14	0.16	0.2	0.19	0.3	0.08	0.12	0.1	0.17	1.21339	2.83578	0.971577	0.743013	apoptotic BCL2L1-antisense long non-coding RNA	NA	NA	NA	NA	NA
ABAT	503	26	133	43	3.76	0.2	1.09	0.35	1.85	0.12	0.55	0.21	0.219353	0.149124	0.000167458	0.000361886	4-aminobutyrate aminotransferase	GO:0001666;GO:0007568;GO:0007620;GO:0007626;GO:0009449;GO:0009450;GO:0010039;GO:0014053;GO:0021549;GO:0031652;GO:0032024;GO:0033602;GO:0035094;GO:0035640;GO:0042135;GO:0042493;GO:0045471;GO:0045776;GO:0045964;GO:0048148;GO:0070474;GO:0090331;GO:0097151;GO:1902722;GO:1904450	GO:0003867;GO:0030170;GO:0032145;GO:0042803;GO:0046872;GO:0047298;GO:0051536	GO:0005739;GO:0005759;GO:0032144;GO:0043005;GO:0070062	hsa00250;hsa00280;hsa00410;hsa00640;hsa00650;hsa01100	2.6.1.19;2.6.1.22
ABCA1	40	111	183	6	0.14	0.4	0.68	0.02	0.07	0.22	0.34	0.01	0.671007	0.274129	0.940826	0.465515	ATP binding cassette subfamily A member 1	GO:0002790;GO:0006497;GO:0006911;GO:0007040;GO:0007186;GO:0007584;GO:0008203;GO:0010745;GO:0010875;GO:0010887;GO:0015917;GO:0016197;GO:0030819;GO:0032367;GO:0032489;GO:0033344;GO:0033700;GO:0034380;GO:0034616;GO:0038027;GO:0042157;GO:0042493;GO:0042632;GO:0043691;GO:0045332;GO:0050702;GO:0055091;GO:0055098;GO:0060155;GO:0071222;GO:0071300;GO:0071397;GO:0090107;GO:0098656	GO:0005102;GO:0005515;GO:0005524;GO:0005543;GO:0005548;GO:0008509;GO:0015485;GO:0016887;GO:0017127;GO:0019905;GO:0031267;GO:0034185;GO:0034186;GO:0034188;GO:0042626;GO:0051117;GO:0090554;GO:0090556	GO:0005789;GO:0005794;GO:0005886;GO:0005887;GO:0009897;GO:0030139;GO:0034364;GO:0045121;GO:0045335;GO:0048471	hsa02010;hsa04975	NA
ABCA10	307	130	177	135	1.74	0.77	1.1	0.83	0.85	0.44	0.56	0.49	0.811853	0.760579	0.974819	0.96378	ATP binding cassette subfamily A member 10	GO:0006869;GO:0055085	GO:0005524;GO:0042626	GO:0016021;GO:0043231	hsa02010	NA
ABCA11P	419	380.38	576.47	313.06	8.19	7.79	12.32	6.67	4.03	4.42	6.24	3.9	0.729087	1.29064	0.968533	0.970001	ATP binding cassette subfamily A member 11, pseudogene	GO:0006810	GO:0005215;GO:0005524;GO:0016887	GO:0016021	NA	NA
ABCA12	12	58	119	16	0.05	0.24	0.51	0.07	0.02	0.14	0.26	0.04	0.540595	2.22065	0.797351	0.852038	ATP binding cassette subfamily A member 12	GO:0006869;GO:0010875;GO:0019725;GO:0031424;GO:0032940;GO:0033700;GO:0035627;GO:0043129;GO:0045055;GO:0048286;GO:0055085;GO:0055088;GO:0061436;GO:0072659;GO:2000010	GO:0005102;GO:0005319;GO:0005524;GO:0034040;GO:0034191;GO:0042626	GO:0005737;GO:0005743;GO:0005829;GO:0005886;GO:0016021;GO:0097209	hsa02010	NA
ABCA13	539.97	46.43	76.97	108.78	1.12	0.1	0.17	0.25	0.55	0.06	0.09	0.14	0.668788	0.349137	0.944056	0.368836	ATP binding cassette subfamily A member 13	GO:0033344;GO:0033700;GO:0055085	GO:0005524;GO:0042626	GO:0016021;GO:0043231	hsa02010	NA
ABCA17P	1	0	0	0	0.01	0	0	0	0	0	0	0	NA	0.450976	NA	0.961848	ATP binding cassette subfamily A member 17, pseudogene	NA	NA	NA	NA	NA
ABCA2	968	874	717	541	4.24	4.02	3.44	2.59	2.09	2.28	1.74	1.51	1.3461	0.965868	0.975095	0.981048	ATP binding cassette subfamily A member 2	GO:0006357;GO:0006629;GO:0006810;GO:0032383;GO:0033344;GO:0033700;GO:0042493;GO:0042632;GO:0048545;GO:0055085	GO:0000166;GO:0005524;GO:0016887;GO:0042626	GO:0005764;GO:0005765;GO:0005768;GO:0005815;GO:0010008;GO:0016020;GO:0016021;GO:0016023;GO:0043190	hsa02010;hsa04142	NA
ABCA3	3	103	25	25	0.02	0.58	0.15	0.15	0.01	0.33	0.07	0.09	4.46952	11.5207	0.000282771	0.000898282	ATP binding cassette subfamily A member 3	GO:0006810;GO:0006869;GO:0042493;GO:0044267;GO:0051384;GO:0055085	GO:0005215;GO:0005319;GO:0005524;GO:0042626	GO:0005615;GO:0005886;GO:0016020;GO:0016021;GO:0097208;GO:0097232;GO:0097233	hsa02010	NA
ABCA4	1	145	90	8	0	0.74	0.48	0.04	0	0.42	0.24	0.02	1.77448	8.04137	0.82226	0.248222	ATP binding cassette subfamily A member 4	GO:0001523;GO:0006649;GO:0006810;GO:0006869;GO:0007601;GO:0007603;GO:0045332;GO:0045494;GO:0055085	GO:0005215;GO:0005395;GO:0005524;GO:0016887;GO:0042626;GO:0090555	GO:0005887;GO:0016020;GO:0043231;GO:0097381	hsa02010	NA
ABCA5	462.99	187.13	374	200.01	1.89	0.8	1.73	0.88	0.93	0.45	0.88	0.51	0.553344	0.747006	0.774052	0.965757	ATP binding cassette subfamily A member 5	GO:0006869;GO:0010745;GO:0033344;GO:0034375;GO:0043691;GO:0055085	GO:0005524;GO:0042626	GO:0000139;GO:0005764;GO:0005765;GO:0005770;GO:0016021;GO:0031902;GO:0043231	hsa02010	NA
ABCA6	0	0	0	2	0	0	0	0.01	0	0	0	0.01	NA	5.20776	NA	0.855825	ATP binding cassette subfamily A member 6	GO:0006869;GO:0055085	GO:0005524;GO:0042626	GO:0016021;GO:0043231	hsa02010	NA
ABCA7	465	160	141	351	2.44	0.88	0.81	2.01	1.2	0.5	0.41	1.18	1.25231	1.30394	0.97338	0.970174	ATP binding cassette subfamily A member 7	GO:0006909;GO:0007613;GO:0010875;GO:0015917;GO:0018149;GO:0033344;GO:0033700;GO:0034380;GO:0034504;GO:0038027;GO:0042985;GO:0045332;GO:0050766;GO:0055085;GO:0070374;GO:1900223;GO:1901076;GO:1902430;GO:1902995	GO:0005215;GO:0005524;GO:0016887;GO:0034188;GO:0042626;GO:0090554;GO:0090556	GO:0000139;GO:0001891;GO:0005794;GO:0005886;GO:0009986;GO:0016021;GO:0016324;GO:0030054;GO:0031901;GO:0032587;GO:0043190;GO:0043231	hsa02010	NA
ABCA8	0	0	0	0	0	0	0	0	0	0	0	0	NA	NA	NA	NA	ATP binding cassette subfamily A member 8	GO:0006810;GO:0006855;GO:0006869;GO:0042908;GO:0055085	GO:0005524;GO:0008559;GO:0042626	GO:0005743;GO:0005886;GO:0016021	hsa02010	NA
ABCA9	3.1	6.76	11.27	9.47	0.02	0.04	0.07	0.06	0.01	0.02	0.04	0.03	0.679158	4.38287	0.964858	0.556992	ATP binding cassette subfamily A member 9	GO:0006869;GO:0055085	GO:0005524;GO:0042626	GO:0005743;GO:0016021	hsa02010	NA
ABCA9-AS1	0	0	0	0	0	0	0	0	0	0	0	0	NA	NA	NA	NA	ABCA9 antisense RNA 1	NA	NA	NA	NA	NA
ABCB1	6	10	0	8	0.05	0.08	0	0.07	0.02	0.05	0	0.04	19.897	2.14716	0.0623532	0.903726	ATP binding cassette subfamily B member 1	GO:0000086;GO:0002481;GO:0002485;GO:0002489;GO:0002591;GO:0006810;GO:0006855;GO:0042493;GO:0042908;GO:0045332;GO:0055085;GO:0072089;GO:0099040	GO:0005215;GO:0005524;GO:0008559;GO:0042626;GO:0090554;GO:0090555;GO:0099038	GO:0005886;GO:0009986;GO:0016020;GO:0016021;GO:0016324;GO:0070062	hsa02010;hsa04976	NA
ABCB10	4007	3415	4222	2264	37.57	33.58	43.33	23.16	18.48	19.04	21.94	13.55	0.893418	0.976432	0.992484	0.987549	ATP binding cassette subfamily B member 10	GO:0006810;GO:0055085	GO:0005215;GO:0005524;GO:0042626;GO:0042803	GO:0005743;GO:0032592	hsa02010	NA
ABCB11	6	90	42	1	0.05	0.71	0.35	0.01	0.02	0.4	0.18	0	2.34807	0.37376	0.365661	0.921065	ATP binding cassette subfamily B member 11	GO:0006699;GO:0006810;GO:0015721;GO:0015722;GO:0035725	GO:0005215;GO:0005524;GO:0008554;GO:0015126;GO:0015432	GO:0005886;GO:0005887;GO:0016020;GO:0045177;GO:0046581;GO:0070062	hsa02010;hsa04976	NA
ABCB4	2	1	0	1	0.02	0.01	0	0.01	0.01	0.01	0	0.01	2.8897	0.903649	0.965212	0.961597	ATP binding cassette subfamily B member 4	GO:0002481;GO:0002485;GO:0002489;GO:0002591;GO:0006629;GO:0006810;GO:0006855;GO:0032376;GO:0032782;GO:0042493;GO:0042908;GO:0045332;GO:0055085;GO:0055088;GO:0061092;GO:1901557;GO:1903413;GO:2001140	GO:0005515;GO:0005524;GO:0005548;GO:0008525;GO:0008559;GO:0042626;GO:0090554	GO:0005737;GO:0005886;GO:0005887;GO:0016020;GO:0016324;GO:0030136;GO:0045121;GO:0046581;GO:0070062	hsa02010;hsa04976	NA
ABCB5	4.27	6	6.6	2.91	0.05	0.09	0.08	0.05	0.03	0.05	0.04	0.03	1.00378	1.14906	0.973662	0.957492	ATP binding cassette subfamily B member 5	GO:0002481;GO:0002485;GO:0002489;GO:0002591;GO:0006855;GO:0030154;GO:0042391;GO:0042908;GO:0048058;GO:0055085	GO:0005524;GO:0008559;GO:0015562;GO:0042626	GO:0005886;GO:0005887	hsa02010	NA
ABCB6	2198	68	79	435	26.51	0.86	1.04	5.72	13.03	0.49	0.53	3.35	0.951091	0.34226	0.9783	0.374332	ATP binding cassette subfamily B member 6 (Langereis blood group)	GO:0006779;GO:0006810;GO:0006879;GO:0007420;GO:0015886;GO:0043588;GO:0055085	GO:0005524;GO:0015232;GO:0015439;GO:0015562;GO:0020037	GO:0000139;GO:0005739;GO:0005740;GO:0005741;GO:0005743;GO:0005768;GO:0005783;GO:0005789;GO:0005794;GO:0005886;GO:0010008;GO:0031307;GO:0043190;GO:0070062	hsa02010	NA
ABCB7	1700	831	1562	517	24.63	12.68	24.8	8.17	12.11	7.19	12.55	4.78	0.587772	0.525792	0.880165	0.907506	ATP binding cassette subfamily B member 7	GO:0006810;GO:0006879;GO:0015886;GO:0055085	GO:0005524;GO:0015232;GO:0042626	GO:0005739;GO:0005743;GO:0016021	hsa02010	NA
ABCB8	1236	885	868	436	9.51	7.17	7.32	3.67	4.68	4.07	3.71	2.15	1.12607	0.609867	0.987732	0.948165	ATP binding cassette subfamily B member 8	GO:0006810;GO:0055085	GO:0005215;GO:0005524;GO:0042626	GO:0005634;GO:0005730;GO:0005739;GO:0005740;GO:0005743;GO:0016020;GO:0043190	hsa02010	NA
ABCB9	307	433	440	196	3.26	4.91	5.26	2.24	1.6	2.79	2.66	1.31	1.08684	1.10304	0.985746	0.973635	ATP binding cassette subfamily B member 9	GO:0002481;GO:0002485;GO:0002489;GO:0002591;GO:0015031;GO:0015833;GO:0035672;GO:0055085	GO:0005515;GO:0005524;GO:0015421;GO:0015440;GO:0022891;GO:0042803	GO:0005764;GO:0005765;GO:0016021;GO:0030176	hsa02010;hsa04142	NA
ABCC1	9317	2810	4062	2701	50.87	16.1	24.28	16.1	25.01	9.13	12.29	9.41	0.764118	0.501037	0.986256	0.923917	ATP binding cassette subfamily C member 1	GO:0006691;GO:0006810;GO:0009235;GO:0015889;GO:0035461;GO:0042493;GO:0055085;GO:0098656	GO:0005215;GO:0005524;GO:0015420;GO:0016887;GO:0042626;GO:0043225	GO:0005886;GO:0005887;GO:0016020;GO:0016323;GO:0070062	hsa02010;hsa04977	NA
ABCC10	724	735	677	161	5.18	5.5	5.29	1.25	2.54	3.12	2.68	0.73	1.19898	0.384997	0.984419	0.544382	ATP binding cassette subfamily C member 10	GO:0055085;GO:0098656	GO:0005524;GO:0043225	GO:0005765;GO:0005886;GO:0016021	hsa02010	NA
ABCC11	11	1	3	6	0.09	0.01	0.03	0.05	0.04	0	0.01	0.03	0.471202	0.946617	0.963413	0.95682	ATP binding cassette subfamily C member 11	GO:0015711;GO:0015865;GO:0055085;GO:0098656	GO:0005524;GO:0008514;GO:0015216;GO:0043225	GO:0005886;GO:0005887;GO:0070062	hsa02010	NA
ABCC12	0	0	1	0	0	0	0.01	0	0	0	0	0	0.368885	NA	0.968331	NA	ATP binding cassette subfamily C member 12	GO:0055085	GO:0005524;GO:0042626	GO:0005739;GO:0016021	hsa02010	NA
ABCC13	0	0	0	0	0	0	0	0	0	0	0	0	NA	NA	NA	NA	ATP binding cassette subfamily C member 13 (pseudogene)	GO:0055085	GO:0005524;GO:0042626	GO:0016021	NA	NA
ABCC2	1091	91	161	221	7.2	0.63	1.16	1.59	3.54	0.36	0.59	0.93	0.625655	0.350555	0.911186	0.388243	ATP binding cassette subfamily C member 2	GO:0006810;GO:0006855;GO:0006979;GO:0009408;GO:0015723;GO:0015732;GO:0030644;GO:0031427;GO:0043627;GO:0046685;GO:0048545;GO:0055085;GO:0070327;GO:0098656	GO:0005515;GO:0005524;GO:0008514;GO:0015127;GO:0019904;GO:0042626;GO:0043225	GO:0005886;GO:0005887;GO:0009986;GO:0016324	hsa02010;hsa04976	NA
ABCC3	1132	110	134	201	8.27	1.93	2.07	2.18	4.07	1.1	1.05	1.28	0.907103	0.307357	0.979508	0.183412	ATP binding cassette subfamily C member 3	GO:0006810;GO:0015721;GO:0055085;GO:0098656	GO:0005524;GO:0008514;GO:0015432;GO:0042626;GO:0043225	GO:0005886;GO:0005887;GO:0016020	hsa02010;hsa04976	NA
ABCC4	3507	2209	3439	1147	22.49	14.37	23.34	8.07	11.06	8.15	11.82	4.72	0.709526	0.565313	0.977622	0.945417	ATP binding cassette subfamily C member 4	GO:0002576;GO:0008150;GO:0010243;GO:0014070;GO:0032310;GO:0042384;GO:0042493;GO:0048661;GO:0055085;GO:0055114;GO:0098656	GO:0005524;GO:0015662;GO:0016404;GO:0043225	GO:0005886;GO:0016020;GO:0016021;GO:0016323;GO:0031088	hsa02010;hsa04976	NA
ABCC5	2663	1109	1846	1007	20.2	10.91	16.67	8.66	9.93	6.19	8.44	5.06	0.663658	0.6536	0.957079	0.96765	ATP binding cassette subfamily C member 5	GO:0006810;GO:0015711;GO:0030213;GO:0055085;GO:0098656	GO:0005524;GO:0008514;GO:0043225	GO:0005886;GO:0005887;GO:0016020	hsa02010	NA
ABCC5-AS1	1	0	0	0	0.09	0	0	0	0.05	0	0	0	NA	0.450976	NA	0.961848	ABCC5 antisense RNA 1	NA	NA	NA	NA	NA
ABCC6	1	2	3	0	0.06	0.01	0.13	0	0.03	0.01	0.07	0	0.77934	0.450976	0.973142	0.961848	ATP binding cassette subfamily C member 6	GO:0006810;GO:0007601;GO:0042493;GO:0055085;GO:0098656	GO:0005215;GO:0005524;GO:0042626;GO:0043225	GO:0005634;GO:0005789;GO:0005886;GO:0016021;GO:0016323;GO:0016324;GO:0016328	hsa02010	NA
ABCC6P1	0	0	0	0	0	0	0	0	0	0	0	0	NA	NA	NA	NA	ATP binding cassette subfamily C member 6 pseudogene 1	NA	NA	NA	NA	NA
ABCC6P2	0	2	0	0	0	0.12	0	0	0	0.07	0	0	4.77939	NA	0.931181	NA	ATP binding cassette subfamily C member 6 pseudogene 2	NA	NA	NA	NA	NA
ABCC8	1	1	0	0	0.01	0.01	0	0	0	0	0	0	2.8897	0.450976	0.965212	0.961848	ATP binding cassette subfamily C member 8	GO:0006813;GO:0007165;GO:0009268;GO:0010043;GO:0032496;GO:0032868;GO:0042493;GO:0043268;GO:0046676;GO:0050796;GO:0055085;GO:0071310;GO:0071805;GO:0098656	GO:0005267;GO:0005524;GO:0008281;GO:0015272;GO:0019905;GO:0043225;GO:0044325	GO:0005886;GO:0008076;GO:0030672;GO:0042383	hsa02010;hsa04930	NA
ABCC9	1992.3	2194.47	2085.97	1297.04	8.55	9.88	9.8	6.08	4.21	5.6	4.96	3.55	1.16193	1.12502	0.99004	0.984182	ATP binding cassette subfamily C member 9	GO:0006813;GO:0007165;GO:0010107;GO:0051607;GO:0055085;GO:0098656;GO:1903779	GO:0005215;GO:0005267;GO:0005524;GO:0008281;GO:0015459;GO:0043225;GO:0044325	GO:0005886;GO:0008076;GO:0008282;GO:0030017;GO:0042383	hsa02010	NA
ABCD1	315	160	144	179	3.11	1.66	1.56	1.93	1.53	0.94	0.79	1.13	1.22633	0.982078	0.975181	0.974312	ATP binding cassette subfamily D member 1	GO:0006635;GO:0007031;GO:0015910;GO:0015919;GO:0033540;GO:0036109;GO:0042758;GO:0042760;GO:0043651;GO:0055085	GO:0005215;GO:0005324;GO:0005325;GO:0005515;GO:0005524;GO:0016887;GO:0019899;GO:0042626;GO:0042803	GO:0005737;GO:0005739;GO:0005777;GO:0005778;GO:0005779;GO:0005829;GO:0016020;GO:0048471	hsa02010;hsa04146	NA
ABCD2	1	1	2	1	0.01	0.01	0.01	0.01	0	0	0.01	0	0.65352	1.39977	0.972497	0.960628	ATP binding cassette subfamily D member 2	GO:0000038;GO:0006635;GO:0015909;GO:0032000;GO:0042760;GO:0055085	GO:0005324;GO:0005515;GO:0005524;GO:0042626;GO:0042803	GO:0005777;GO:0005778;GO:0005829;GO:0016021;GO:0043231	hsa02010;hsa04146	NA
ABCD3	4934	2932	4929	1808	60.45	34.21	58.39	26.17	29.72	19.4	29.56	15.3	0.657063	0.633321	0.965363	0.969405	ATP binding cassette subfamily D member 3	GO:0006633;GO:0006635;GO:0007031;GO:0014070;GO:0015910;GO:0042493;GO:0042760;GO:0055085	GO:0005324;GO:0005515;GO:0005524;GO:0016887;GO:0042626;GO:0042803;GO:0043621	GO:0005743;GO:0005777;GO:0005778;GO:0005782;GO:0005829;GO:0016020;GO:0016021;GO:0043231	hsa02010;hsa04146	NA
ABCD4	601	414	493	238	6.97	5.06	6.22	3.01	3.43	2.87	3.15	1.76	0.927616	0.684792	0.986038	0.959008	ATP binding cassette subfamily D member 4	GO:0009235;GO:0055085	GO:0005524;GO:0042626	GO:0005765;GO:0005777;GO:0005778;GO:0005789;GO:0016021;GO:0043190	hsa02010;hsa04146	NA
ABCE1	16074	11705	13431	9823	138.37	105.68	126.54	92.27	68.04	59.91	64.06	53.96	0.962584	1.05609	0.995489	0.991806	ATP binding cassette subfamily E member 1	GO:0000054;GO:0006413;GO:0006415;GO:0016032;GO:0055085;GO:0060702	GO:0005506;GO:0005515;GO:0005524;GO:0016887;GO:0043024;GO:0060698	GO:0005737;GO:0005739;GO:0005759;GO:0005852;GO:0016020	NA	NA
ABCF1	10671	6500	6386	6474	111.71	71.35	73.17	73.94	54.93	40.45	37.04	43.24	1.12423	1.04845	0.993652	0.990755	ATP binding cassette subfamily F member 1	GO:0006412;GO:0006954;GO:0055085	GO:0005515;GO:0005524;GO:0008135;GO:0016887;GO:0044822	GO:0005635;GO:0005654;GO:0005737;GO:0005829;GO:0005840;GO:0016020	NA	NA
ABCF2	10372	9888	10505	3851	105.19	117.3	126.78	51.25	51.72	66.5	64.18	29.97	1.03965	0.641672	0.995162	0.976543	ATP binding cassette subfamily F member 2	GO:0006810	GO:0005215;GO:0005524;GO:0016887	GO:0005740;GO:0016020;GO:0043190	NA	NA
ABCF3	3342	2433	2496	1243	47.53	36.27	38.84	19.28	23.37	20.57	19.66	11.27	1.07663	0.642846	0.991912	0.967727	ATP binding cassette subfamily F member 3	GO:0051607;GO:0098609	GO:0005524;GO:0016887;GO:0098641	GO:0005913;GO:0016020	NA	NA
ABCG1	5	14	12	17	0.06	0.18	0.16	0.23	0.03	0.1	0.08	0.13	1.27521	5.18775	0.969654	0.158918	ATP binding cassette subfamily G member 1	GO:0006355;GO:0008203;GO:0009720;GO:0010033;GO:0010745;GO:0010872;GO:0010875;GO:0010887;GO:0032367;GO:0033344;GO:0033700;GO:0033993;GO:0034374;GO:0034375;GO:0034436;GO:0042157;GO:0042632;GO:0042987;GO:0043691;GO:0045542;GO:0055085;GO:0055091;GO:0055099;GO:1901998	GO:0005524;GO:0005543;GO:0005548;GO:0015485;GO:0017127;GO:0019534;GO:0034041;GO:0034437;GO:0042803;GO:0043531;GO:0046982;GO:0046983	GO:0000139;GO:0005654;GO:0005739;GO:0005768;GO:0005789;GO:0005794;GO:0005886;GO:0005887;GO:0009897;GO:0016021;GO:0043231;GO:0055037	hsa02010	NA
ABCG2	1703	145	403	256	13.86	1.24	3.6	2.28	6.81	0.7	1.82	1.33	0.398282	0.260138	0.0638406	0.0522633	ATP binding cassette subfamily G member 2 (Junior blood group)	GO:0006810;GO:0006855;GO:0006879;GO:0015886;GO:0042493;GO:0042908;GO:0046415	GO:0005215;GO:0005515;GO:0005524;GO:0008559;GO:0015232;GO:0042626;GO:0042803	GO:0005634;GO:0005886;GO:0016021;GO:0031966	hsa02010;hsa04976	NA
ABCG4	2	6	2	4	0.02	0.06	0.02	0.04	0.01	0.04	0.01	0.03	2.79034	2.74119	0.924207	0.901819	ATP binding cassette subfamily G member 4	GO:0033344;GO:0055085	GO:0005524;GO:0017127;GO:0034041;GO:0042803;GO:0046982	GO:0005886;GO:0016021	hsa02010	NA
ABCG5	0	6	0	0	0	0.08	0	0	0	0.05	0	0	12.3382	NA	0.464419	NA	ATP binding cassette subfamily G member 5	GO:0007584;GO:0007588;GO:0010212;GO:0010949;GO:0015918;GO:0030299;GO:0033344;GO:0042493;GO:0042632;GO:0045796;GO:0055085	GO:0005524;GO:0016887;GO:0017127;GO:0042626;GO:0046982	GO:0005886;GO:0016324;GO:0043190;GO:0043235	hsa02010;hsa04975;hsa04976	NA
ABCG8	0	0	0	2	0	0	0	0.03	0	0	0	0.02	NA	5.20776	NA	0.855825	ATP binding cassette subfamily G member 8	GO:0007584;GO:0007588;GO:0010949;GO:0015914;GO:0015918;GO:0030299;GO:0033344;GO:0042493;GO:0042632;GO:0045796;GO:0055085	GO:0005524;GO:0016887;GO:0017127;GO:0042626;GO:0046982	GO:0005886;GO:0016324;GO:0043190;GO:0043235	hsa02010;hsa04975;hsa04976	NA
ABHD1	0	1	1	0	0	0.03	0.03	0	0	0.02	0.01	0	1.06597	NA	0.975992	NA	abhydrolase domain containing 1	GO:0008150	GO:0003674;GO:0052689	GO:0016021	NA	NA
ABHD10	2499	2015	3301	836	33.15	28.09	47.9	12.24	16.3	15.93	24.25	7.16	0.674282	0.578265	0.967779	0.946009	abhydrolase domain containing 10	GO:0019391;GO:0052695	GO:0004553;GO:0102390	GO:0005739;GO:0005759;GO:0005829	NA	NA
ABHD11	926.55	654.67	1143.34	131.14	24.57	17.63	32.43	4.02	12.08	10	16.42	2.35	0.632631	0.245265	0.930086	0.0305755	abhydrolase domain containing 11	GO:0008150	GO:0003674;GO:0016787	GO:0005575;GO:0005739	NA	NA
ABHD11-AS1	2	0	0	1	0.18	0	0	0.1	0.09	0	0	0.06	NA	0.903649	NA	0.961597	ABHD11 antisense RNA 1 (tail to tail)	NA	NA	NA	NA	NA
ABHD12	3145	4279	4395	2470	55.7	80.69	86.87	47.74	27.39	45.75	43.98	27.92	1.07536	1.35715	0.993312	0.98081	abhydrolase domain containing 12	GO:0006660;GO:0007628;GO:0010996;GO:0046464;GO:0046475;GO:0052651	GO:0004622;GO:0047372	GO:0005886;GO:0016021;GO:0032281	NA	NA
ABHD12B	1	0	0	0	0.03	0	0	0	0.01	0	0	0	NA	0.450976	NA	0.961848	abhydrolase domain containing 12B	NA	GO:0016787	NA	NA	NA
ABHD13	1393	1597	1490	633	9.44	11.36	11.06	4.68	4.64	6.44	5.6	2.74	1.18377	0.785426	0.988288	0.977373	abhydrolase domain containing 13	NA	GO:0016787	GO:0016020;GO:0016021	NA	NA
ABHD14A	85	161	211.86	36	2.94	5.82	8.01	1.35	1.45	3.3	4.05	0.79	0.839809	0.73449	0.978124	0.95084	abhydrolase domain containing 14A	NA	GO:0016787	GO:0005737;GO:0016021;GO:0070062	NA	NA
ABHD14A-ACY1	0	0	95.05	0	0	0	2.05	0	0	0	1.04	0	0.00611179	NA	1.79856e-14	NA	ABHD14A-ACY1 readthrough	NA	NA	NA	NA	NA
ABHD14B	1115	588	591	461	17.72	10.06	10.52	8.04	8.71	5.7	5.33	4.7	1.09882	0.714721	0.986762	0.969323	abhydrolase domain containing 14B	GO:0045944;GO:0050427	GO:0005515;GO:0016787	GO:0005634;GO:0005730;GO:0005737;GO:0005829;GO:0070062	NA	NA
ABHD15	747.76	426.85	322.02	226.09	8.09	4.84	3.81	2.67	3.98	2.74	1.93	1.56	1.46325	0.523043	0.951283	0.886787	abhydrolase domain containing 15	NA	GO:0016787	GO:0005576;GO:0016020	NA	NA
ABHD16A	1236	411	500	760	22.63	7.88	10.01	15.13	11.13	4.47	5.07	8.85	0.908026	1.06258	0.985592	0.982449	abhydrolase domain containing 16A	GO:0052651;GO:1905344	GO:0047372	GO:0016021	NA	NA
ABHD16B	0	0	2	0	0	0	0.05	0	0	0	0.02	0	0.226155	NA	0.942509	NA	abhydrolase domain containing 16B	NA	GO:0016787	NA	NA	NA
ABHD17A	2600	1569	1720	1722	62.23	39.31	45.02	44.89	30.6	22.29	22.79	26.25	1.00755	1.14452	0.991208	0.985129	abhydrolase domain containing 17A	GO:0008150	GO:0016787	GO:0005576;GO:0016020	NA	NA
ABHD17B	1165.36	1117	1186	1253	14.29	14.49	15.52	16.99	7.03	8.22	7.86	9.93	1.04024	1.85752	0.989986	0.912046	abhydrolase domain containing 17B	NA	GO:0016787	GO:0005576;GO:0016020	NA	NA
ABHD17C	1467	1152	2515	437	22.81	18.77	42.78	7.41	11.22	10.64	21.66	4.33	0.506043	0.515066	0.609491	0.894261	abhydrolase domain containing 17C	NA	GO:0016787	NA	NA	NA
ABHD18	240	146	190	144	4.04	2.57	3.5	2.64	1.99	1.46	1.77	1.54	0.849203	1.03677	0.97826	0.972567	abhydrolase domain containing 18	NA	NA	GO:0005576	NA	NA
ABHD2	5496.46	3553.25	5223.96	2251.57	22.41	15.21	23.36	9.99	11.02	8.62	11.83	5.84	0.751306	0.707965	0.986131	0.979924	abhydrolase domain containing 2	GO:0007340;GO:0009611;GO:0030336;GO:0032570;GO:0043401;GO:0046464;GO:0048240	GO:0003707;GO:0042562;GO:0047372	GO:0001669;GO:0016021;GO:0036126;GO:0097524	NA	NA
ABHD3	2174	370	548	1292	39.53	7.05	10.9	25.49	19.44	4	5.52	14.91	0.746026	1.02703	0.971837	0.985217	abhydrolase domain containing 3	GO:0006629;GO:0006656;GO:0046470	GO:0004623;GO:0008970;GO:0052739;GO:0052740	GO:0005575;GO:0005886;GO:0016021	NA	NA
ABHD4	5301	1565	4011	1605	77.36	23.94	64.04	25.54	38.04	13.57	32.42	14.94	0.431042	0.523313	0.160948	0.929205	abhydrolase domain containing 4	GO:0006629;GO:0006644;GO:0016042;GO:0019915	GO:0016787;GO:0052689	GO:0005789;GO:0005811	NA	NA
ABHD5	1549	3621	2248	2766	10.4	25.5	16.52	20.27	5.11	14.46	8.36	11.85	1.77892	3.08481	0.850975	0.153764	abhydrolase domain containing 5	GO:0006631;GO:0006654;GO:0008654;GO:0010891;GO:0010898;GO:0030154;GO:0051006	GO:0003841;GO:0042171;GO:0052689	GO:0005634;GO:0005737;GO:0005811;GO:0005829;GO:0043231	NA	NA
ABHD6	237	162	192	58	3.63	2.6	3.22	0.97	1.79	1.48	1.63	0.57	0.932148	0.424917	0.98191	0.688913	abhydrolase domain containing 6	GO:0009395;GO:0030336;GO:0046464;GO:0046889;GO:0060292;GO:2000124	GO:0004620;GO:0047372	GO:0005739;GO:0005886;GO:0016021;GO:0032281;GO:0070062	NA	NA
ABHD8	356	294	475	137	6.28	5.44	9.17	2.64	3.09	3.08	4.64	1.54	0.68403	0.66582	0.952059	0.949529	abhydrolase domain containing 8	NA	GO:0016787	GO:0070062	NA	NA
ABI1	3059	2284	3045	2627	30.82	25.39	34.67	29.57	15.15	14.39	17.55	17.29	0.828516	1.48397	0.989482	0.974641	abl interactor 1	GO:0001756;GO:0006928;GO:0007169;GO:0008154;GO:0008285;GO:0016032;GO:0018108;GO:0035855;GO:0038096;GO:0048010;GO:0048813;GO:0061098;GO:0072673;GO:0098609	GO:0005515;GO:0008092;GO:0030296;GO:0032403;GO:0098641	GO:0005622;GO:0005634;GO:0005783;GO:0005829;GO:0005856;GO:0005913;GO:0014069;GO:0030027;GO:0030175;GO:0030426;GO:0031209;GO:0045211;GO:0070062	NA	NA
ABI2	3640.2	2282.44	4488.5	824.48	20.35	13.37	27.42	5	10.01	7.58	13.88	2.92	0.561716	0.391552	0.860247	0.651962	abl interactor 2	GO:0006928;GO:0007010;GO:0008154;GO:0016032;GO:0016477;GO:0016601;GO:0018108;GO:2000601	GO:0003677;GO:0005515;GO:0008093;GO:0017124;GO:0019900;GO:0031625;GO:0032403;GO:0048365;GO:0070064	GO:0005737;GO:0005829;GO:0005856;GO:0030027;GO:0030175;GO:0031209	hsa04810	NA
ABI3	0	1	0	0	0	0.02	0	0	0	0.01	0	0	2.8897	NA	0.965212	NA	ABI family member 3	GO:0006928;GO:0030334	GO:0005515	GO:0005622;GO:0005737;GO:0016020;GO:0030027	NA	NA
ABI3BP	10	20	17	7	0.08	0.17	0.15	0.06	0.04	0.1	0.08	0.04	1.28949	1.19379	0.968478	0.954891	ABI family member 3 binding protein	GO:0010811;GO:0030198	GO:0005518;GO:0008201	GO:0005614;GO:0005615;GO:0031012	NA	NA
ABL1	6507	4400	5061	4489	40.68	29.04	34.76	31	20	16.46	17.6	18.13	0.96027	1.19218	0.993716	0.988082	ABL proto-oncogene 1, non-receptor tyrosine kinase	GO:0001922;GO:0001934;GO:0002322;GO:0002333;GO:0006298;GO:0006355;GO:0006464;GO:0006914;GO:0006974;GO:0006975;GO:0006979;GO:0007050;GO:0007067;GO:0007173;GO:0007204;GO:0008306;GO:0008630;GO:0010506;GO:0018108;GO:0021587;GO:0022408;GO:0030035;GO:0030036;GO:0030041;GO:0030100;GO:0030155;GO:0030514;GO:0030516;GO:0031113;GO:0032956;GO:0033690;GO:0034446;GO:0034599;GO:0034976;GO:0035791;GO:0038083;GO:…	GO:0000287;GO:0003677;GO:0003785;GO:0004515;GO:0004672;GO:0004713;GO:0004715;GO:0005080;GO:0005515;GO:0005524;GO:0008022;GO:0017124;GO:0019905;GO:0030145;GO:0051015;GO:0051019;GO:0070064;GO:0070097	GO:0001726;GO:0005634;GO:0005654;GO:0005730;GO:0005737;GO:0005739;GO:0005783;GO:0005829;GO:0015629;GO:0030426;GO:0031234;GO:0031965;GO:0043025;GO:0045202;GO:0048471	hsa04012;hsa04110;hsa04360;hsa04722;hsa05130;hsa05131;hsa05200;hsa05220;hsa05416	2.7.10.2
ABL2	5884.89	13202.2	7727.66	10758.3	18.16	46.99	25.88	36.75	8.93	26.64	13.1	21.49	1.88693	3.15897	0.811314	0.168393	ABL proto-oncogene 2, non-receptor tyrosine kinase	GO:0006464;GO:0007155;GO:0007165;GO:0007169;GO:0007204;GO:0010506;GO:0010863;GO:0010976;GO:0016477;GO:0018108;GO:0030036;GO:0030100;GO:0030155;GO:0038083;GO:0042127;GO:0045087;GO:0051353;GO:0071300;GO:2000145;GO:2000249	GO:0000287;GO:0003785;GO:0004672;GO:0004713;GO:0004715;GO:0005515;GO:0005524;GO:0030145;GO:0051015	GO:0005829;GO:0015629;GO:0031234	hsa04012;hsa05416	2.7.10.2
ABLIM1	9873	6750	9914	4222	51.07	36.53	55.93	23.81	25.11	20.71	28.31	13.92	0.752035	0.739034	0.988831	0.9851	actin binding LIM protein 1	GO:0007010;GO:0007601;GO:0009887;GO:0030032;GO:0042384	GO:0003779;GO:0008270	GO:0001725;GO:0005737;GO:0015629;GO:0030027	hsa04360	NA
ABLIM2	17	6	3	2	0.21	0.08	0.04	0.03	0.1	0.05	0.02	0.02	2.0119	0.240033	0.953676	0.677968	actin binding LIM protein family member 2	GO:0006351;GO:0030036	GO:0003779;GO:0008270	GO:0005737;GO:0015629	hsa04360	NA
ABLIM3	3146	613	1501	1276	26.64	6.09	15.03	11.87	13.1	3.46	7.61	6.94	0.451295	0.701008	0.238314	0.975667	actin binding LIM protein family member 3	GO:0006351;GO:0030032;GO:0030036;GO:0042384;GO:0045944;GO:1903955	GO:0003779;GO:0008270	GO:0001725;GO:0005737;GO:0030027	hsa04360	NA
ABO	0	0	0	0	0	0	0	0	0	0	0	0	NA	NA	NA	NA	ABO blood group (transferase A, alpha 1-3-N-acetylgalactosaminyltransferase; transferase B, alpha 1-3-galactosyltransferase)	GO:0006486	GO:0004380;GO:0004381;GO:0046872	GO:0005576;GO:0016021;GO:0032580	hsa00601;hsa01100	2.4.1.37;2.4.1.40
ABR	3313	1229	3307	1072	23.53	9.08	25.49	8.31	11.57	5.15	12.9	4.86	0.410585	0.559295	0.0799293	0.941769	active BCR-related	GO:0002692;GO:0007264;GO:0007420;GO:0030036;GO:0032496;GO:0035023;GO:0042472;GO:0043065;GO:0043114;GO:0043314;GO:0043547;GO:0050728;GO:0050766;GO:0050885;GO:0051056;GO:0060313	GO:0005085;GO:0005089;GO:0005096	GO:0005829;GO:0005886;GO:0016020	NA	NA
ABRA	0	0	0	0	0	0	0	0	0	0	0	0	NA	NA	NA	NA	actin binding Rho activating protein	GO:0000060;GO:0006351;GO:0035025;GO:0045944;GO:0051091	GO:0003779	GO:0005886;GO:0015629;GO:0030017	NA	NA
ABRACL	2938	2139	4821	744	136.77	104.03	245.07	37.64	67.25	58.98	124.07	22.01	0.490121	0.437784	0.551713	0.792564	ABRA C-terminal like	NA	NA	NA	NA	NA
ABT1	3158	2048	1812	1951	51.29	34.86	32.2	34.55	25.22	19.76	16.3	20.2	1.2483	1.06763	0.986748	0.986641	activator of basal transcription 1	GO:0000447;GO:0000472;GO:0000480;GO:0006357;GO:0006366;GO:0021522;GO:0034462	GO:0000166;GO:0003677;GO:0003713;GO:0003723;GO:0005515;GO:0044822	GO:0005634;GO:0005667;GO:0005730	NA	NA
ABTB1	153	105	121	145	2.87	2.06	2.49	2.96	1.41	1.17	1.26	1.73	0.95867	1.63439	0.980293	0.925418	ankyrin repeat and BTB domain containing 1	GO:0006414;GO:0030162;GO:0042787;GO:0043161	GO:0003746;GO:0031625	GO:0005730;GO:0005737;GO:0005886;GO:0019005	NA	NA
ABTB2	1919	1823	1492	7019	14.09	14.04	11.99	56.23	6.93	7.96	6.07	32.88	1.34942	6.31868	0.97965	1.20791e-05	ankyrin repeat and BTB domain containing 2	GO:0030162;GO:0042787;GO:0043161;GO:0097237	GO:0003674;GO:0031625;GO:0046982	GO:0005575;GO:0005634;GO:0005654;GO:0005737;GO:0019005	NA	NA
ACAA1	1784	2764	2460	1831	36.64	60.89	56.06	41.71	18.02	34.52	28.38	24.39	1.24096	1.77333	0.988271	0.937631	acetyl-CoA acyltransferase 1	GO:0000038;GO:0006635;GO:0008206;GO:0033540;GO:0036109	GO:0003988;GO:0005515;GO:0008775;GO:0016401	GO:0005777;GO:0005782;GO:0016020;GO:0043231	hsa00071;hsa00280;hsa01040;hsa01100;hsa03320;hsa04146	2.3.1.16
ACAA2	763	1297	2049	375	14.6	26	42.88	7.82	7.18	14.74	21.71	4.57	0.69924	0.849518	0.97115	0.976889	acetyl-CoA acyltransferase 2	GO:0006635;GO:0006695;GO:0071456;GO:1901029;GO:1902109	GO:0003988;GO:0005515;GO:0044822	GO:0005739;GO:0005743;GO:0070062	hsa00062;hsa00071;hsa00280;hsa01100	2.3.1.16
ACACA	7652	5519	8393	2630	28.31	21.25	33.74	10.62	13.92	12.05	17.08	6.21	0.726322	0.594012	0.985526	0.964837	acetyl-CoA carboxylase alpha	GO:0001894;GO:0006084;GO:0006633;GO:0006768;GO:0006853;GO:0031325;GO:0035338;GO:0044268;GO:0051289;GO:0055088;GO:0071380;GO:2001295	GO:0003989;GO:0004075;GO:0005515;GO:0005524;GO:0046872	GO:0005730;GO:0005737;GO:0005739;GO:0005829;GO:0015629;GO:0070062	hsa00061;hsa00620;hsa00640;hsa01100;hsa04910	6.3.4.14;6.4.1.2
ACACB	21	146	138	30	0.08	0.59	0.58	0.13	0.04	0.34	0.3	0.07	1.16784	2.4135	0.977966	0.730902	acetyl-CoA carboxylase beta	GO:0006084;GO:0006633;GO:0006768;GO:0006853;GO:0010629;GO:0010884;GO:0010906;GO:0014070;GO:0031325;GO:0031667;GO:0031999;GO:0042493;GO:0043086;GO:0051289;GO:0060421;GO:0097009;GO:2001295	GO:0003989;GO:0004075;GO:0005515;GO:0005524;GO:0009374;GO:0046872	GO:0005634;GO:0005739;GO:0005741;GO:0005829;GO:0012505	hsa00061;hsa00620;hsa00640;hsa01100;hsa04910;hsa04920	6.3.4.14;6.4.1.2
ACAD10	980	653	721	513	8.77	6.14	7.09	5	4.31	3.48	3.59	2.92	1.00035	0.904716	0.988344	0.980149	acyl-CoA dehydrogenase family member 10	GO:0006635;GO:0033539;GO:0055088	GO:0000062;GO:0003995;GO:0009055;GO:0016787;GO:0050660;GO:0052890	GO:0005739;GO:0005759	NA	NA
ACAD11	582.83	474.2	933.31	177.71	5.72	4.84	10.05	1.97	2.81	2.74	5.09	1.15	0.561465	0.527596	0.806587	0.886168	acyl-CoA dehydrogenase family member 11	GO:0006635;GO:0033539;GO:0055088	GO:0000062;GO:0003995;GO:0004466;GO:0009055;GO:0017099;GO:0050660;GO:0052890;GO:0070991	GO:0005634;GO:0005743;GO:0005777;GO:0031966	NA	NA
ACAD8	509	605	762	249	8.51	10.6	13.94	4.54	4.18	6.01	7.05	2.65	0.877045	0.845653	0.986315	0.974004	acyl-CoA dehydrogenase family member 8	GO:0006351;GO:0006355;GO:0006574;GO:0006629;GO:0009083;GO:0033539;GO:0055088	GO:0000062;GO:0003995;GO:0009055;GO:0050660;GO:0052890	GO:0005739;GO:0005759	hsa00280;hsa01100	1.3.99.-
ACAD9	2672	2370	3733	475	37.67	35.08	57.65	7.28	18.52	19.89	29.19	4.26	0.701284	0.307426	0.976443	0.205723	acyl-CoA dehydrogenase family member 9	GO:0032981;GO:0033539;GO:0055088	GO:0000062;GO:0003995;GO:0005515;GO:0009055;GO:0050660;GO:0052890	GO:0005634;GO:0005739;GO:0005743;GO:0030425	NA	NA
ACADL	0	0	0	0	0	0	0	0	0	0	0	0	NA	NA	NA	NA	acyl-CoA dehydrogenase, long chain	GO:0001659;GO:0006635;GO:0019254;GO:0033539;GO:0042413;GO:0042758;GO:0044242;GO:0045717;GO:0046322;GO:0051289;GO:0055088;GO:0055114;GO:0090181	GO:0000062;GO:0003995;GO:0004466;GO:0009055;GO:0016401;GO:0050660;GO:0052890	GO:0005739;GO:0005759;GO:0031966	hsa00071;hsa01100;hsa03320	1.3.99.13
ACADM	2187	3150	3782	1375	30.66	46.11	57.78	21.05	15.08	26.14	29.25	12.31	0.919962	1.08648	0.992656	0.984988	acyl-CoA dehydrogenase, C-4 to C-12 straight chain	GO:0006635;GO:0019254;GO:0033539;GO:0045329;GO:0051791;GO:0051793;GO:0055088;GO:0055114	GO:0000062;GO:0003995;GO:0009055;GO:0042802;GO:0050660;GO:0052890;GO:0070991	GO:0005634;GO:0005739;GO:0005759;GO:0030424;GO:0070062	hsa00071;hsa00280;hsa00410;hsa00640;hsa01100;hsa03320	1.3.99.3
ACADS	328	15	9	126	6.23	0.3	0.19	2.61	3.06	0.17	0.09	1.53	1.78959	0.664704	0.942129	0.948404	acyl-CoA dehydrogenase, C-2 to C-3 short chain	GO:0006635;GO:0033539;GO:0046359;GO:0055088	GO:0000062;GO:0003995;GO:0004085;GO:0009055;GO:0050660	GO:0005634;GO:0005739;GO:0005759	hsa00071;hsa00280;hsa00650;hsa01100	1.3.99.2
ACADSB	1868.4	1539.49	1916.84	768.21	11.28	9.75	12.67	5.06	5.55	5.53	6.42	2.96	0.887121	0.710674	0.990079	0.97295	acyl-CoA dehydrogenase, short/branched chain	GO:0006631;GO:0009083;GO:0033539;GO:0055088	GO:0000062;GO:0003995;GO:0009055;GO:0050660;GO:0052890	GO:0005739;GO:0005759;GO:0070062	hsa00071;hsa00280;hsa01100	1.3.99.12
ACADVL	7582	9551	8295	6657	121.3	160.06	144.9	116.11	59.64	90.75	73.36	67.9	1.27175	1.51727	0.991302	0.978927	acyl-CoA dehydrogenase, very long chain	GO:0001659;GO:0006635;GO:0015980;GO:0030855;GO:0033539;GO:0036498;GO:0042760;GO:0045717;GO:0046322;GO:0055088;GO:0090181	GO:0000062;GO:0003995;GO:0004466;GO:0009055;GO:0017099;GO:0050660;GO:0052890	GO:0005634;GO:0005730;GO:0005737;GO:0005739;GO:0005743;GO:0005759;GO:0042645	hsa00071;hsa01100	1.3.99.-
ACAN	0	0	1	1	0	0	0	0	0	0	0	0	0.368885	3.10388	0.968331	0.937396	aggrecan	GO:0001501;GO:0006508;GO:0007155;GO:0007417;GO:0018146;GO:0022617;GO:0030198;GO:0042340	GO:0005201;GO:0005515;GO:0005540;GO:0030246;GO:0046872	GO:0005576;GO:0005578;GO:0005796;GO:0031012;GO:0043202	NA	NA
ACAP1	8	8	6	17	0.12	0.12	0.1	0.27	0.06	0.07	0.05	0.16	1.43074	3.42349	0.967421	0.526053	ArfGAP with coiled-coil, ankyrin repeat and PH domains 1	GO:0015031;GO:0043547	GO:0005096;GO:0046872	GO:0016020;GO:0055038	hsa04144	NA
ACAP2	5020	2537	3157	2048.02	25.06	13.29	17.25	11.16	12.32	7.53	8.73	6.53	0.887628	0.705087	0.991593	0.979124	ArfGAP with coiled-coil, ankyrin repeat and PH domains 2	GO:0036010;GO:0043547;GO:1990090	GO:0005096;GO:0017137;GO:0046872	GO:0010008;GO:0016020	hsa04144	NA
ACAP3	602	461	256	749	5.8	4.65	2.7	7.87	2.85	2.64	1.37	4.6	1.98675	2.14858	0.533799	0.77742	ArfGAP with coiled-coil, ankyrin repeat and PH domains 3	GO:0043547	GO:0005096;GO:0046872	NA	hsa04144	NA
ACAT1	3158	5480	5716	1751	54.52	99.14	107.95	32.96	26.81	56.21	54.65	19.27	1.05891	0.958212	0.993977	0.986518	acetyl-CoA acetyltransferase 1	GO:0001889;GO:0006085;GO:0006550;GO:0006635;GO:0007420;GO:0009083;GO:0009725;GO:0014070;GO:0015936;GO:0015937;GO:0042594;GO:0046356;GO:0046951;GO:0046952;GO:0051260;GO:0060612;GO:0072229;GO:1902224;GO:1902860	GO:0003985;GO:0016830;GO:0016885;GO:0019899;GO:0042803;GO:0046872;GO:0050662	GO:0005739;GO:0005743;GO:0005759;GO:0070062	hsa00071;hsa00072;hsa00280;hsa00310;hsa00380;hsa00620;hsa00630;hsa00640;hsa00650;hsa00900;hsa01100	2.3.1.9
ACAT2	2973	634	1172	1826	71.68	15.93	30.79	47.82	35.24	9.03	15.59	27.97	0.597699	1.06141	0.889689	0.98643	acetyl-CoA acetyltransferase 2	GO:0006629;GO:0006635	GO:0003985	GO:0005634;GO:0005730;GO:0005737;GO:0005739;GO:0070062	hsa00071;hsa00072;hsa00280;hsa00310;hsa00380;hsa00620;hsa00630;hsa00640;hsa00650;hsa00900;hsa01100;hsa04975	2.3.1.9
ACBD3	3106	2779	3019	2289	31.57	29.62	33.58	25.38	15.52	16.79	17	14.84	1.01671	1.27351	0.9927	0.983383	acyl-CoA binding domain containing 3	GO:0006694;GO:0006810	GO:0000062;GO:0005515;GO:0034237	GO:0000139;GO:0005739;GO:0005794;GO:0016020;GO:0016021	NA	NA
ACBD4	18.12	3	1	15	0.36	0.07	0.03	0.33	0.18	0.04	0.01	0.19	2.46013	1.41192	0.956207	0.945618	acyl-CoA binding domain containing 4	NA	GO:0000062;GO:0008289	NA	NA	NA
ACBD5	1509.33	1375.87	1686.36	1148.05	13.79	13.2	16.97	11.57	6.78	7.49	8.59	6.77	0.901194	1.31433	0.990019	0.97807	acyl-CoA binding domain containing 5	GO:0006810;GO:0030242	GO:0000062;GO:0003674;GO:0008289	GO:0005634;GO:0005654;GO:0005777;GO:0005778;GO:0016020;GO:0016021;GO:0043231	NA	NA
ACBD6	2670	2037	3320	749	61.7	49.29	83.89	18.86	30.34	27.95	42.47	11.03	0.677742	0.484948	0.96901	0.875578	acyl-CoA binding domain containing 6	NA	GO:0000062;GO:0008289	GO:0005737	NA	NA
ACBD7	290.64	150.56	200.15	172.66	3.13	1.7	2.36	2.03	1.54	0.96	1.19	1.19	0.831354	1.02657	0.977184	0.973917	acyl-CoA binding domain containing 7	NA	GO:0000062;GO:0008289	NA	NA	NA
ACCS	41	22	34	8	0.73	0.41	0.63	0.17	0.36	0.23	0.32	0.1	0.719513	0.350219	0.961722	0.683386	1-aminocyclopropane-1-carboxylate synthase homolog (inactive)	GO:0009058	GO:0030170;GO:0042803	NA	NA	NA
ACCSL	5	3	24	0	0.1	0.06	0.54	0	0.05	0.04	0.27	0	0.158558	0.141102	0.0599051	0.82953	1-aminocyclopropane-1-carboxylate synthase homolog (inactive) like	GO:0009058	GO:0003824;GO:0030170	NA	NA	NA
ACD	2127	1517	2077	902	37.99	28.39	40.58	17.56	18.68	16.1	20.54	10.27	0.806776	0.732964	0.98678	0.976152	adrenocortical dysplasia homolog	GO:0000723;GO:0001501;GO:0001655;GO:0006886;GO:0007004;GO:0016233;GO:0030326;GO:0031848;GO:0032202;GO:0032211;GO:0032212;GO:0035282;GO:0051973;GO:0060381;GO:0070198;GO:0070200	GO:0005515;GO:0042162;GO:0044877;GO:0070182	GO:0000783;GO:0000784;GO:0005634;GO:0005654;GO:0005737;GO:0070187	NA	NA
ACE	0	7	6	1	0	0.05	0.05	0.01	0	0.03	0.02	0.01	1.26299	3.10388	0.971287	0.937396	angiotensin I converting enzyme	GO:0001822;GO:0001974;GO:0002003;GO:0002005;GO:0002019;GO:0002446;GO:0002474;GO:0003081;GO:0003084;GO:0007283;GO:0008217;GO:0010608;GO:0010629;GO:0014910;GO:0019229;GO:0032091;GO:0032092;GO:0032943;GO:0042312;GO:0042447;GO:0043171;GO:0050435;GO:0050482;GO:0060047;GO:0060177;GO:0060218;GO:0061098;GO:0071838;GO:1900086;GO:1902033;GO:1903597;GO:2000170	GO:0004175;GO:0004180;GO:0008144;GO:0008237;GO:0008238;GO:0008240;GO:0008241;GO:0008270;GO:0031404;GO:0031434;GO:0031711;GO:0051019;GO:0070573	GO:0005576;GO:0005615;GO:0005764;GO:0005768;GO:0005886;GO:0009897;GO:0016021;GO:0070062	hsa04614;hsa05142;hsa05410	3.4.15.1
ACE2	45	6	6	19	0.47	0.07	0.07	0.21	0.23	0.04	0.03	0.13	1.09524	0.734512	0.973348	0.948551	angiotensin I converting enzyme 2	GO:0001817;GO:0002003;GO:0002005;GO:0003051;GO:0003081;GO:0015827;GO:0019229;GO:0032800;GO:0042127;GO:0042312;GO:0046718;GO:0046813;GO:0050727;GO:0060452;GO:1903598;GO:1903779;GO:2000379	GO:0001618;GO:0001948;GO:0004175;GO:0004180;GO:0004181;GO:0005515;GO:0008270	GO:0005576;GO:0005615;GO:0005737;GO:0005886;GO:0009986;GO:0016021;GO:0045121;GO:0070062	hsa04614;hsa04974	3.4.17.-
ACER1	0	0	0	0	0	0	0	0	0	0	0	0	NA	NA	NA	NA	alkaline ceramidase 1	GO:0006665;GO:0008544;GO:0010446;GO:0019216;GO:0030148;GO:0030154;GO:0030216;GO:0046512;GO:0046514;GO:0071277	GO:0017040;GO:0071633	GO:0005783;GO:0005789;GO:0016021	hsa00600;hsa01100	3.5.1.23
ACER2	54	61	49	28	0.69	0.82	0.69	0.39	0.34	0.46	0.35	0.23	1.3706	0.897638	0.960684	0.960413	alkaline ceramidase 2	GO:0001953;GO:0006672;GO:0006919;GO:0008284;GO:0010942;GO:0030148;GO:0032526;GO:0033629;GO:0035690;GO:0046512;GO:0090285	GO:0017040;GO:0071633	GO:0000139;GO:0005794;GO:0030173	hsa00600;hsa01100	3.5.1.23
ACER3	3081.19	4055.53	7947.86	1318.32	14.94	20.63	42.19	6.97	7.34	11.7	21.36	4.08	0.563634	0.739479	0.884032	0.979074	alkaline ceramidase 3	GO:0006672;GO:0008284;GO:0030148;GO:0046512;GO:0071602	GO:0070774	GO:0005789;GO:0030173;GO:0030176	hsa00600	3.5.1.-
ACHE	2	17	17	3	0.04	0.22	0.31	0.04	0.02	0.12	0.16	0.02	1.10105	2.12868	0.973504	0.935858	acetylcholinesterase (Cartwright blood group)	GO:0001507;GO:0001919;GO:0002076;GO:0006260;GO:0006581;GO:0006656;GO:0007155;GO:0007399;GO:0007416;GO:0007517;GO:0008283;GO:0009611;GO:0031623;GO:0032223;GO:0042136;GO:0042982;GO:0045212;GO:0050714;GO:0051262;GO:0060041	GO:0001540;GO:0003990;GO:0004104;GO:0005515;GO:0005518;GO:0016787;GO:0017171;GO:0042166;GO:0042803;GO:0043236;GO:0043621	GO:0005576;GO:0005605;GO:0005615;GO:0005634;GO:0005794;GO:0005886;GO:0009986;GO:0016020;GO:0030054;GO:0031225;GO:0031594;GO:0043083;GO:0045202;GO:0048471	hsa00564	3.1.1.7
ACIN1	9796	7833	8890	5250	95.99	86.28	102.59	60.67	47.2	48.92	51.94	35.48	0.9732	0.926182	0.994859	0.990132	apoptotic chromatin condensation inducer 1	GO:0006397;GO:0006921;GO:0008380;GO:0030218;GO:0030263;GO:0045657	GO:0000166;GO:0003676;GO:0005515;GO:0016887;GO:0019899;GO:0044822	GO:0005634;GO:0005654;GO:0005730;GO:0005737;GO:0005829;GO:0005886;GO:0016607;GO:0061574	hsa03013;hsa03015;hsa03040	NA
ACKR1	0	0	0	0	0	0	0	0	0	0	0	0	NA	NA	NA	NA	atypical chemokine receptor 1 (Duffy blood group)	GO:0006952;GO:0006954;GO:0007186;GO:0032642;GO:0070098	GO:0004872;GO:0004888;GO:0004930;GO:0019957	GO:0005769;GO:0005886;GO:0016021;GO:0055037	hsa05144	NA
ACKR2	3	8	3	0	0.04	0.1	0.04	0	0.02	0.06	0.02	0	2.62817	0.21495	0.913851	0.915348	atypical chemokine receptor 2	GO:0006898;GO:0006935;GO:0006954;GO:0006955;GO:0007186;GO:0007275;GO:0070098	GO:0004950;GO:0005044;GO:0016493;GO:0019957	GO:0005769;GO:0005884;GO:0005886;GO:0005887;GO:0055037	NA	NA
ACKR3	1098	437	487	211	19.28	8.04	9.35	4.04	9.48	4.56	4.73	2.36	0.991133	0.332595	0.9868	0.297164	atypical chemokine receptor 3	GO:0001525;GO:0001570;GO:0006935;GO:0007155;GO:0007186;GO:0016032;GO:0031623;GO:0070098;GO:0070374;GO:1902230	GO:0005044;GO:0005515;GO:0015026;GO:0016494;GO:0019958	GO:0005768;GO:0005769;GO:0005886;GO:0005905;GO:0009986;GO:0016021;GO:0043231;GO:0048471;GO:0055037	hsa04060	NA
ACKR4	3	4	3	0	0.05	0.06	0.05	0	0.02	0.03	0.03	0	1.39562	0.21495	0.970905	0.915348	atypical chemokine receptor 4	GO:0006898;GO:0006935;GO:0006955;GO:0007186;GO:0070098	GO:0004950;GO:0005044;GO:0005515;GO:0019956	GO:0005769;GO:0005886;GO:0005887;GO:0055037	NA	NA
ACLY	15777	11366	17675	11673	130.81	98.97	160.31	105.88	64.32	56.11	81.16	61.92	0.710279	1.2786	0.986952	0.989653	ATP citrate lyase	GO:0006085;GO:0006101;GO:0006107;GO:0006633;GO:0006695;GO:0008610;GO:0031325;GO:0035338	GO:0003878;GO:0005515;GO:0005524;GO:0046872;GO:0048037	GO:0005654;GO:0005737;GO:0005829;GO:0005886;GO:0009346;GO:0016020;GO:0070062	hsa00020;hsa01100	2.3.3.8
ACMSD	1	0	0	0	0.03	0	0	0	0.01	0	0	0	NA	0.450976	NA	0.961848	aminocarboxymuconate semialdehyde decarboxylase	GO:0006569;GO:0046874;GO:0051259;GO:1904984;GO:1905004;GO:1905012	GO:0001760;GO:0008270;GO:0016787	GO:0005829;GO:0070062	hsa00380;hsa01100	4.1.1.45
ACO1	4301	3646	5231	1859	43.9	39.05	58.47	20.71	21.58	22.14	29.6	12.11	0.769877	0.747	0.987825	0.981519	aconitase 1	GO:0006099;GO:0006101;GO:0006417;GO:0006879;GO:0009791;GO:0010040;GO:0050892	GO:0003723;GO:0003994;GO:0005515;GO:0030350;GO:0046872;GO:0051539	GO:0005737;GO:0005739;GO:0005783;GO:0005794;GO:0005829;GO:0070062	hsa00020;hsa00630;hsa01100	4.2.1.3
ACO2	3615	3106	2812	3237	48.14	43.36	40.98	47.02	23.67	24.59	20.74	27.49	1.21996	1.54733	0.989472	0.971863	aconitase 2	GO:0006091;GO:0006099;GO:0006101;GO:0006102	GO:0003994;GO:0005506;GO:0051538;GO:0051539	GO:0005634;GO:0005739;GO:0005759;GO:0043209	hsa00020;hsa00630;hsa01100	4.2.1.3
ACOT1	209.56	110.51	214.46	94.59	4.88	2.7	5.47	2.4	2.4	1.53	2.77	1.4	0.570325	0.780904	0.829459	0.962704	acyl-CoA thioesterase 1	GO:0000038;GO:0001676;GO:0006637;GO:0035338	GO:0016290;GO:0047617;GO:0052689	GO:0005829	hsa01040	3.1.2.2
ACOT11	574	342	770	165	6.56	4.1	9.63	2.06	3.22	2.32	4.87	1.2	0.490967	0.497489	0.475098	0.850774	acyl-CoA thioesterase 11	GO:0006631;GO:0006637;GO:0009266;GO:0009409;GO:0035338;GO:0035556	GO:0008289;GO:0047617;GO:0052689	GO:0005737;GO:0005829;GO:0070062	NA	NA
ACOT12	0	0	0	0	0	0	0	0	0	0	0	0	NA	NA	NA	NA	acyl-CoA thioesterase 12	GO:0006084;GO:0006090;GO:0006631;GO:0006637;GO:0035338	GO:0003986;GO:0005524;GO:0008289;GO:0047617;GO:0052689	GO:0005829	hsa00620	3.1.2.1
ACOT13	1240	143	210	286	10.9	1.32	2.01	2.74	5.36	0.75	1.02	1.6	0.752816	0.398989	0.967343	0.62484	acyl-CoA thioesterase 13	GO:0035338;GO:0051289	GO:0047617	GO:0005634;GO:0005739;GO:0005819;GO:0005829;GO:0070062	NA	NA
ACOT2	569.44	272.49	679.54	196.41	12.15	6.05	15.83	4.54	5.97	3.43	8.01	2.66	0.443384	0.596653	0.197692	0.9322	acyl-CoA thioesterase 2	GO:0000038;GO:0001676;GO:0006637;GO:0035338	GO:0005102;GO:0016290;GO:0047617;GO:0052689	GO:0005739;GO:0005759;GO:0070062	hsa01040	3.1.2.2
ACOT4	113	9	43	38	2.58	0.22	1.08	0.95	1.27	0.12	0.54	0.55	0.24149	0.584172	0.0517244	0.911008	acyl-CoA thioesterase 4	GO:0000038;GO:0001676;GO:0006104;GO:0006637;GO:0032788;GO:0032789;GO:0035338;GO:0043648;GO:0043649;GO:0046459	GO:0004778;GO:0005102;GO:0016290;GO:0047617;GO:0052689	GO:0005777;GO:0005782	hsa01040	3.1.2.2
ACOT6	0	0	0	3	0	0	0	0.13	0	0	0	0.07	NA	7.31164	NA	0.709208	acyl-CoA thioesterase 6	GO:0035338	GO:0047617;GO:0052689	GO:0005782;GO:0005829	NA	NA
ACOT7	6096	6288	6960	5261	144.69	157.37	180.33	137.31	71.14	89.22	91.29	80.29	0.99788	1.49137	0.994481	0.978884	acyl-CoA thioesterase 7	GO:0015937;GO:0035338;GO:0036114;GO:0036116;GO:0051792;GO:1900535	GO:0000062;GO:0005515;GO:0016290;GO:0036042;GO:0042803;GO:0047617;GO:0052689	GO:0005654;GO:0005737;GO:0005739;GO:0005829;GO:0070062	hsa01040	3.1.2.2
ACOT8	541	669	725	217	17.62	22.8	25.81	7.69	8.67	12.93	13.07	4.5	1.01919	0.693644	0.988362	0.959576	acyl-CoA thioesterase 8	GO:0006637;GO:0006699;GO:0016032;GO:0016559;GO:0033540;GO:0035338;GO:0036109;GO:0043649;GO:0045225	GO:0003986;GO:0005102;GO:0005515;GO:0016289;GO:0016290;GO:0033882;GO:0047617;GO:0052689;GO:0052815	GO:0005739;GO:0005782	hsa04146	3.1.2.27
ACOT9	10106	2370	2931	8378	218.58	53.8	69.19	198.59	107.48	30.5	35.03	116.13	0.893136	1.43263	0.991509	0.984087	acyl-CoA thioesterase 9	GO:0006637;GO:0035338	GO:0003986;GO:0047617;GO:0052689	GO:0005739;GO:0005759	NA	NA
ACOX1	1520.03	1361.23	1591	778.36	7.16	6.73	8.21	3.99	3.52	3.81	4.16	2.34	0.94503	0.884997	0.990607	0.982054	acyl-CoA oxidase 1	GO:0000038;GO:0006091;GO:0006629;GO:0006693;GO:0007283;GO:0019395;GO:0033539;GO:0033540;GO:0036109	GO:0000062;GO:0003995;GO:0003997;GO:0005102;GO:0009055;GO:0030165;GO:0047485;GO:0050660;GO:0052890	GO:0005634;GO:0005654;GO:0005730;GO:0005739;GO:0005777;GO:0005778;GO:0005782;GO:0005886;GO:0016020;GO:0043231	hsa00071;hsa00592;hsa01040;hsa01100;hsa03320;hsa04146	1.3.3.6
ACOX2	90	52	53	56	1.43	0.87	0.92	0.97	0.7	0.49	0.47	0.57	1.08277	1.07462	0.976497	0.965238	acyl-CoA oxidase 2	GO:0006699;GO:0033539;GO:0033540;GO:0055088	GO:0000062;GO:0003995;GO:0003997;GO:0005102;GO:0009055;GO:0016402;GO:0033791;GO:0050660;GO:0052890	GO:0005739;GO:0005777;GO:0005782;GO:0043231	hsa00120;hsa01100;hsa03320;hsa04146	1.17.99.3
ACOX3	574	289	336	227	7.34	3.87	4.7	3.15	3.61	2.19	2.38	1.84	0.950108	0.683887	0.984823	0.958375	acyl-CoA oxidase 3, pristanoyl	GO:0033539;GO:0033540;GO:0055088	GO:0000062;GO:0003995;GO:0005102;GO:0009055;GO:0016402;GO:0050660;GO:0052890	GO:0005739;GO:0005777;GO:0005782;GO:0016020	hsa00071;hsa00592;hsa01040;hsa01100;hsa03320;hsa04146	1.3.3.6
ACOXL	210	2	19	52	3.25	0.03	0.32	0.88	1.6	0.02	0.16	0.51	0.142641	0.430153	0.103616	0.706379	acyl-CoA oxidase-like	GO:0008150;GO:0033539;GO:0033540;GO:0055088	GO:0000062;GO:0003674;GO:0003995;GO:0009055;GO:0016402;GO:0050660;GO:0052890	GO:0005575;GO:0005777;GO:0005782	NA	NA
ACP1	9504	5957	8588	5567	230.07	151.56	227.08	146.58	113.12	85.93	114.96	85.71	0.76616	1.01227	0.989403	0.990456	acid phosphatase 1, soluble	GO:0035335	GO:0003993;GO:0004726;GO:0005515	GO:0005737;GO:0009898;GO:0070062	hsa00740;hsa04520	3.1.3.2;3.1.3.48
ACP2	521	380	721	122	8.96	6.87	13.57	2.29	4.4	3.89	6.87	1.34	0.582473	0.405611	0.852431	0.622786	acid phosphatase 2, lysosomal	GO:0001501;GO:0007040;GO:0016311	GO:0003993	GO:0005764;GO:0005765;GO:0016020;GO:0016021;GO:0043202;GO:0070062	hsa00740;hsa04142	3.1.3.2
ACP5	3	25	65	0	0.08	0.67	1.81	0	0.04	0.38	0.92	0	0.429943	0.21495	0.555236	0.915348	acid phosphatase 5, tartrate resistant	GO:0006771;GO:0016311;GO:0032496;GO:0032691;GO:0032695;GO:0032720;GO:0032929;GO:0034097;GO:0045019;GO:0045453;GO:0050728;GO:0050830;GO:0060349	GO:0003993;GO:0008198;GO:0008199	GO:0005764;GO:0005829;GO:0016021;GO:0070062	hsa00740;hsa04142;hsa04380;hsa05323	3.1.3.2
ACP6	560	461	833	123	11.5	9.91	18.71	2.75	5.65	5.62	9.47	1.61	0.611539	0.380486	0.902514	0.518795	acid phosphatase 6, lysophosphatidic	GO:0006644;GO:0016311;GO:2001311	GO:0003993;GO:0052642	GO:0005737;GO:0005739	hsa00740	3.1.3.2
ACP7	301	116	212	55	3.7	1.5	2.85	0.74	1.82	0.85	1.44	0.43	0.605449	0.317638	0.88694	0.240976	acid phosphatase 7, tartrate resistant (putative)	GO:0016311	GO:0003993;GO:0046872	GO:0005576	NA	NA
ACPP	29	26	73	8	0.37	0.31	0.99	0.16	0.18	0.17	0.5	0.09	0.39821	0.491146	0.364234	0.888888	acid phosphatase, prostate	GO:0006144;GO:0006772;GO:0009117;GO:0016311;GO:0046085;GO:0051930;GO:0060168	GO:0003993;GO:0008253;GO:0016791;GO:0042131;GO:0042802;GO:0052642	GO:0005615;GO:0005622;GO:0005634;GO:0005765;GO:0005886;GO:0012506;GO:0016021;GO:0030175;GO:0070062	hsa00740	3.1.3.2
ACPT	0	1	0	0	0	0.03	0	0	0	0.02	0	0	2.8897	NA	0.965212	NA	acid phosphatase, testicular	GO:0016311	GO:0003993	GO:0016021	hsa00740	3.1.3.2
ACR	0	0	2	1	0	0	0.06	0.03	0	0	0.03	0.02	0.226155	3.10388	0.942509	0.937396	acrosin	GO:0002077;GO:0007190;GO:0007338;GO:0007339;GO:0007340;GO:0048545	GO:0002020;GO:0003677;GO:0004040;GO:0004252;GO:0005507;GO:0005515;GO:0005537;GO:0008144;GO:0008270;GO:0042806	GO:0005576;GO:0005634;GO:0005798;GO:0043159;GO:0043234	NA	NA
ACRBP	3	4	1	14	0.06	0.08	0.02	0.3	0.03	0.05	0.01	0.18	3.15721	6.54616	0.932544	0.11263	acrosin binding protein	GO:0008150;GO:0048240	GO:0003674	GO:0001669;GO:0002080;GO:0005576;GO:0005634	NA	NA
ACRC	31	628	20	897	0.35	7.53	0.25	11.19	0.17	4.27	0.13	6.54	33.7256	48.74	0	0	acidic repeat containing	NA	NA	GO:0005634	NA	NA
ACRV1	2	1	0	5	0.08	0.04	0	0.19	0.04	0.02	0	0.11	2.8897	3.35371	0.965212	0.846354	acrosomal vesicle protein 1	GO:0007275	NA	GO:0001669	NA	NA
ACSBG1	0	0	4	0	0	0	0.05	0	0	0	0.03	0	0.127494	NA	0.829478	NA	acyl-CoA synthetase bubblegum family member 1	GO:0000038;GO:0001676;GO:0035338;GO:0042552;GO:0051384	GO:0004467;GO:0005524;GO:0031957;GO:0102391	GO:0005737;GO:0005783;GO:0005829;GO:0016023	NA	NA
ACSBG2	0	0	1	0	0	0	0.02	0	0	0	0.01	0	0.368885	NA	0.968331	NA	acyl-CoA synthetase bubblegum family member 2	GO:0001676;GO:0006631;GO:0007275;GO:0007283;GO:0030154;GO:0035338	GO:0004467;GO:0005524;GO:0031957;GO:0047617;GO:0102391	GO:0005737;GO:0005739;GO:0005829;GO:0016020	hsa00071;hsa01100;hsa03320;hsa04146;hsa04920	6.2.1.3
ACSF2	1156	115	295	383	19.13	2.02	5.6	7.07	9.41	1.14	2.83	4.14	0.431703	0.572867	0.192846	0.931555	acyl-CoA synthetase family member 2	GO:0006631;GO:0035338	GO:0003996;GO:0005524	GO:0005759	NA	NA
ACSF3	1015	607	735	491	10.4	6.28	7.99	5.25	5.11	3.56	4.05	3.07	0.912241	0.836117	0.9873	0.978105	acyl-CoA synthetase family member 3	GO:0006631;GO:0006633;GO:0035338;GO:0090410	GO:0005524;GO:0016878;GO:0031957;GO:0090409	GO:0005739;GO:0005759	NA	NA
ACSL1	3242	2398	1808	2717	30.39	23.54	18.52	27.8	14.94	13.35	9.38	16.25	1.46481	1.44819	0.968166	0.97701	acyl-CoA synthetase long-chain family member 1	GO:0001676;GO:0006641;GO:0007584;GO:0008610;GO:0014070;GO:0015908;GO:0033211;GO:0034201;GO:0035338;GO:0036109;GO:0042178;GO:0042493;GO:0043651;GO:0044539;GO:0071902	GO:0004467;GO:0005524;GO:0102391	GO:0005739;GO:0005741;GO:0005778;GO:0005789;GO:0005886;GO:0016020;GO:0016021	hsa00071;hsa01100;hsa03320;hsa04146;hsa04920	6.2.1.3
ACSL3	9179	9988	12744	8350	76.69	88.11	116.93	76.16	37.71	49.95	59.19	44.53	0.865667	1.57203	0.994364	0.977165	acyl-CoA synthetase long-chain family member 3	GO:0001676;GO:0006633;GO:0007420;GO:0007584;GO:0014070;GO:0034379;GO:0035338;GO:0042998;GO:0044539;GO:0051047;GO:2001247	GO:0004467;GO:0005524;GO:0019901;GO:0019904;GO:0102391	GO:0005741;GO:0005778;GO:0005783;GO:0005789;GO:0005794;GO:0005811;GO:0016020;GO:0016021;GO:0048471	hsa00071;hsa01100;hsa03320;hsa04146;hsa04920	6.2.1.3
ACSL4	10582	6024	6946	7159	75.2	45.01	54.02	55.62	36.98	25.52	27.35	32.52	0.957914	1.16913	0.994337	0.989955	acyl-CoA synthetase long-chain family member 4	GO:0001676;GO:0006629;GO:0006641;GO:0007584;GO:0015908;GO:0035338;GO:0060136;GO:0060996;GO:0070672	GO:0004467;GO:0005524;GO:0031957;GO:0047676;GO:0102391	GO:0005737;GO:0005741;GO:0005778;GO:0005789;GO:0005811;GO:0016020;GO:0016021;GO:0043025;GO:0044233;GO:0070062	hsa00071;hsa01100;hsa03320;hsa04146;hsa04920	6.2.1.3
ACSL5	67	142	316	40	0.73	1.61	3.74	0.48	0.36	0.91	1.89	0.28	0.497266	1.03135	0.542288	0.963564	acyl-CoA synthetase long-chain family member 5	GO:0001676;GO:0035338	GO:0004467;GO:0005524;GO:0102391	GO:0005634;GO:0005730;GO:0005739;GO:0005741;GO:0005743;GO:0005789;GO:0016020;GO:0016021	hsa00071;hsa01100;hsa03320;hsa04146;hsa04920	6.2.1.3
ACSL6	13.84	23.03	22.1	2.02	0.08	0.14	0.13	0.01	0.04	0.08	0.07	0.01	1.14711	0.294125	0.97298	0.809123	acyl-CoA synthetase long-chain family member 6	GO:0001676;GO:0006637;GO:0035338	GO:0004467;GO:0005524;GO:0042803;GO:0102391	GO:0005741;GO:0005778;GO:0005789;GO:0005886;GO:0016021	hsa00071;hsa01100;hsa03320;hsa04146;hsa04920	6.2.1.3
ACSM1	2	4	1	21	0.04	0.08	0.02	0.41	0.02	0.04	0.01	0.24	3.15721	13.1539	0.932544	0.00126053	acyl-CoA synthetase medium-chain family member 1	GO:0006633;GO:0006805;GO:0015980;GO:0018874;GO:0019395;GO:0019605;GO:0042632	GO:0003996;GO:0005524;GO:0005525;GO:0015645;GO:0016405;GO:0046872;GO:0047760	GO:0005759;GO:0070062;GO:0072562	hsa00650;hsa01100	6.2.1.2
ACSM2A	0	0	0	0	0	0	0	0	0	0	0	0	NA	NA	NA	NA	acyl-CoA synthetase medium-chain family member 2A	GO:0006631;GO:0036112;GO:0042593;GO:0070328	GO:0005524;GO:0046872;GO:0047760	GO:0005739;GO:0005759	hsa00650;hsa01100	6.2.1.2
ACSM2B	0	0	0	0	0	0	0	0	0	0	0	0	NA	NA	NA	NA	acyl-CoA synthetase medium-chain family member 2B	GO:0006631;GO:0006805	GO:0003674;GO:0005524;GO:0016405;GO:0046872;GO:0047760	GO:0005739;GO:0005759	hsa00650;hsa01100	6.2.1.2
ACSM3	4	4	3	0	0.07	0.07	0.08	0	0.04	0.04	0.04	0	1.39562	0.170368	0.970905	0.87824	acyl-CoA synthetase medium-chain family member 3	GO:0006633;GO:0008217;GO:0042632	GO:0003674;GO:0005524;GO:0015645;GO:0046872;GO:0047760	GO:0005575;GO:0005759	hsa00650;hsa01100	6.2.1.2
ACSM4	0	0	0	0	0	0	0	0	0	0	0	0	NA	NA	NA	NA	acyl-CoA synthetase medium-chain family member 4	GO:0006631;GO:0006637	GO:0004321;GO:0005524;GO:0046872;GO:0047760	GO:0005759	hsa00650;hsa01100	6.2.1.2
ACSM5	7	0	0	4	0.11	0	0	0.07	0.05	0	0	0.04	NA	0.988828	NA	0.957392	acyl-CoA synthetase medium-chain family member 5	GO:0006631	GO:0005524;GO:0005525;GO:0046872;GO:0047760	GO:0005759	hsa00650;hsa01100	6.2.1.2
ACSM6	3	2	0	2	0.07	0.05	0	0.05	0.03	0.03	0	0.03	4.77939	1.11941	0.931181	0.959026	acyl-CoA synthetase medium-chain family member 6	GO:0006631;GO:0031647;GO:1903955	GO:0005524;GO:0005525;GO:0046872;GO:0047760	GO:0005739	NA	NA
ACSS1	189	54	305	15	1.86	0.56	3.28	0.16	0.91	0.32	1.66	0.09	0.197094	0.140889	1.10857e-06	0.00093936	acyl-CoA synthetase short-chain family member 1	GO:0006069;GO:0006085;GO:0019413;GO:0019427;GO:0019542	GO:0003987;GO:0005515;GO:0005524;GO:0016208	GO:0005759	hsa00010;hsa00620;hsa00640;hsa01100	6.2.1.1
ACSS2	1460	1251	1522	1064	17.85	16.03	20.36	14.19	8.77	9.09	10.31	8.3	0.907892	1.25928	0.989836	0.97976	acyl-CoA synthetase short-chain family member 2	GO:0006069;GO:0008610;GO:0019413;GO:0019427;GO:0019542	GO:0003987;GO:0005524;GO:0016208	GO:0005654;GO:0005737;GO:0005829;GO:0043231	hsa00010;hsa00620;hsa00640;hsa01100	6.2.1.1
ACSS3	0	0	0	0	0	0	0	0	0	0	0	0	NA	NA	NA	NA	acyl-CoA synthetase short-chain family member 3	GO:0008152	GO:0003987;GO:0005524	GO:0005739	hsa00640;hsa01100	6.2.1.17
ACTA1	2	25	9	39	0.05	0.66	0.25	1.07	0.02	0.37	0.13	0.62	2.942	24.1792	0.57244	8.50399e-07	actin, alpha 1, skeletal muscle	GO:0006936;GO:0009612;GO:0009991;GO:0010226;GO:0010628;GO:0016049;GO:0030049;GO:0030240;GO:0043503;GO:0048545;GO:0048741;GO:0090131	GO:0005200;GO:0005515;GO:0005524;GO:0017022;GO:0043531	GO:0001725;GO:0005615;GO:0005829;GO:0005865;GO:0005884;GO:0015629;GO:0030017;GO:0030027;GO:0030175;GO:0044297;GO:0070062;GO:0072562	NA	NA
ACTA2	45	316	335	10	0.95	7.12	8.08	0.24	0.47	4.03	4.09	0.14	1.04181	0.395077	0.985143	0.757551	actin, alpha 2, smooth muscle, aorta	GO:0006936;GO:0008217;GO:0009615;GO:0010628;GO:0014829;GO:0072144;GO:0090131	GO:0005524;GO:0019901	GO:0005615;GO:0005737;GO:0005829;GO:0015629;GO:0030027;GO:0030175;GO:0030485;GO:0043234;GO:0044297;GO:0070062	hsa04270	NA
ACTA2-AS1	1	3	2	0	0.02	0.06	0.04	0	0.01	0.03	0.02	0	1.50825	0.450976	0.970616	0.961848	ACTA2 antisense RNA 1	NA	NA	NA	NA	NA
ACTB	204526	107167	229038	66373	4189.53	2299.52	5131.27	1481.68	2059.97	1303.74	2597.72	866.43	0.516806	0.560824	0.895303	0.982504	actin beta	GO:0001895;GO:0006928;GO:0007010;GO:0021762;GO:0034329;GO:0038096;GO:0043044;GO:0045815;GO:0048010;GO:0048013;GO:0070527	GO:0000978;GO:0000980;GO:0005200;GO:0005515;GO:0005524;GO:0019894;GO:0030957;GO:0031492;GO:0042802;GO:0050998	GO:0000790;GO:0005615;GO:0005654;GO:0005737;GO:0005829;GO:0005856;GO:0005886;GO:0005925;GO:0016020;GO:0030529;GO:0030863;GO:0035267;GO:0036464;GO:0043209;GO:0043234;GO:0070062;GO:0070688;GO:0072562;GO:0097433	hsa04145;hsa04510;hsa04520;hsa04530;hsa04670;hsa04810;hsa04971;hsa05100;hsa05110;hsa05130;hsa05131;hsa05410;hsa05412;hsa05414;hsa05416	NA
ACTBL2	10	8	36	5	0.13	0.11	0.51	0.07	0.06	0.06	0.26	0.04	0.257505	0.874395	0.135005	0.956009	actin, beta like 2	GO:0008150	GO:0003674;GO:0005524	GO:0005615;GO:0005737;GO:0005856;GO:0070062	NA	NA
ACTC1	11	22	25	57	0.11	0.23	0.27	0.61	0.05	0.13	0.14	0.36	0.97262	8.40223	0.974771	0.000106872	actin, alpha, cardiac muscle 1	GO:0006915;GO:0010628;GO:0030048;GO:0030049;GO:0030240;GO:0031032;GO:0033275;GO:0042493;GO:0043066;GO:0045471;GO:0055003;GO:0055008;GO:0060047;GO:0060048;GO:0090131	GO:0005524;GO:0016887;GO:0017022	GO:0005615;GO:0005737;GO:0005829;GO:0005884;GO:0005925;GO:0016020;GO:0030017;GO:0030027;GO:0030175;GO:0031674;GO:0042643;GO:0044297;GO:0070062;GO:0072562	hsa04260;hsa05410;hsa05414	NA
ACTG1	265057	58678	144735	58248	4929.66	1143.17	2944.4	1180.56	2423.89	648.13	1490.61	690.35	0.447793	0.379776	0.511157	0.840223	actin gamma 1	GO:0001895;GO:0006928;GO:0034329;GO:0038096;GO:0045214;GO:0048010;GO:0048013;GO:0070527	GO:0005200;GO:0005515;GO:0005524;GO:0031625	GO:0005615;GO:0005634;GO:0005829;GO:0005856;GO:0005886;GO:0005925;GO:0016020;GO:0030016;GO:0031012;GO:0031941;GO:0043209;GO:0070062;GO:0072562;GO:0097433	hsa04145;hsa04510;hsa04520;hsa04530;hsa04670;hsa04810;hsa05100;hsa05110;hsa05130;hsa05131;hsa05410;hsa05412;hsa05414;hsa05416	NA
ACTG1P17	43.85	39.68	40.24	34.38	0.99	0.94	0.99	0.85	0.49	0.53	0.5	0.49	1.08788	1.34841	0.975494	0.950147	actin gamma 1 pseudogene 17	NA	NA	NA	NA	NA
ACTG1P20	139.87	165.11	146.79	143	1.93	2.38	2.21	2.15	0.95	1.35	1.12	1.26	1.24141	1.76235	0.974315	0.898089	actin gamma 1 pseudogene 20	NA	NA	NA	NA	NA
ACTG1P4	4	4	0	2	0.07	0.08	0	0.04	0.04	0.04	0	0.02	8.55878	0.887234	0.769794	0.958588	actin gamma 1 pseudogene 4	NA	NA	NA	NA	NA
ACTG2	91	1	1	33	2.69	0.03	0.03	1.07	1.32	0.02	0.02	0.62	1.06597	0.630033	0.975992	0.929054	actin, gamma 2, smooth muscle, enteric	GO:0006936;GO:0010628;GO:0090131	GO:0005524	GO:0005615;GO:0005737;GO:0005829;GO:0030027;GO:0030175;GO:0032982;GO:0044297;GO:0070062;GO:0071944;GO:0072562	hsa04270	NA
ACTL10	44	104	51	48	0.8	1.98	1.02	0.95	0.39	1.12	0.51	0.56	2.23817	1.86904	0.428335	0.873994	actin like 10	NA	NA	NA	NA	NA
ACTL6A	11778	5772	7656	6778	236.32	122.34	168.53	149.22	116.2	69.36	85.32	87.26	0.832733	0.994519	0.992396	0.991024	actin like 6A	GO:0003407;GO:0006281;GO:0006310;GO:0006338;GO:0006351;GO:0006357;GO:0007165;GO:0021510;GO:0040008;GO:0043044;GO:0043967;GO:0043968;GO:1903146;GO:1903955	GO:0000978;GO:0000980;GO:0003682;GO:0003713;GO:0005515;GO:0031492	GO:0000790;GO:0005634;GO:0005654;GO:0005886;GO:0016514;GO:0031011;GO:0035267;GO:0043234;GO:0071564	NA	NA
ACTL6B	0	0	0	3	0	0	0	0.08	0	0	0	0.05	NA	7.31164	NA	0.709208	actin like 6B	GO:0006325;GO:0006338;GO:0006351;GO:0006357;GO:0007010;GO:0016569;GO:0021510	GO:0003713;GO:0005200	GO:0005634;GO:0005730;GO:0016514;GO:0071565	NA	NA
ACTL7A	0	0	0	0	0	0	0	0	0	0	0	0	NA	NA	NA	NA	actin like 7A	GO:0007010	GO:0005200;GO:0005515	GO:0001673;GO:0005634;GO:0005737;GO:0005794;GO:0005856;GO:0031514;GO:0043234	NA	NA
ACTL7B	0	0	0	3	0	0	0	0.09	0	0	0	0.05	NA	7.31164	NA	0.709208	actin like 7B	GO:0007010	GO:0005200	GO:0005737;GO:0015629	NA	NA
ACTL8	13	1	4	2	0.26	0.02	0.09	0.04	0.13	0.01	0.04	0.03	0.36842	0.3095	0.948047	0.833199	actin like 8	GO:0030855	NA	GO:0005737;GO:0005856	NA	NA
ACTL9	0	0	0	0	0	0	0	0	0	0	0	0	NA	NA	NA	NA	actin like 9	NA	NA	GO:0005737;GO:0005856	NA	NA
ACTN1	38455	14601	39956	8054	373.66	148.74	424.92	85.38	183.72	84.33	215.12	49.93	0.403631	0.361958	0.119072	0.670861	actinin alpha 1	GO:0002576;GO:0007015;GO:0030220;GO:0036344;GO:0042981;GO:0048041;GO:0051017;GO:0051271;GO:0051639;GO:0051764;GO:1903506	GO:0003725;GO:0005178;GO:0005509;GO:0005515;GO:0017166;GO:0030374;GO:0042803;GO:0044325;GO:0051015	GO:0001725;GO:0001726;GO:0005576;GO:0005615;GO:0005622;GO:0005737;GO:0005829;GO:0005884;GO:0005886;GO:0005903;GO:0005911;GO:0005916;GO:0005925;GO:0030018;GO:0031093;GO:0031143;GO:0042995;GO:0070062	hsa04510;hsa04520;hsa04530;hsa04670;hsa04810;hsa05146;hsa05322;hsa05412	NA
ACTN1-AS1	2	3	0	0	0.14	0.22	0	0	0.07	0.12	0	0	6.66909	0.291136	0.869872	0.942548	ACTN1 antisense RNA 1	NA	NA	NA	NA	NA
ACTN2	5	2	5	4	0.04	0.02	0.04	0.03	0.02	0.01	0.02	0.02	0.500232	1.32855	0.959195	0.953792	actinin alpha 2	GO:0000165;GO:0002576;GO:0007155;GO:0030035;GO:0030049;GO:0042391;GO:0042981;GO:0043267;GO:0043268;GO:0043547;GO:0045214;GO:0048041;GO:0051289;GO:0051695;GO:0055013;GO:0086097;GO:0090002;GO:1901017;GO:1901018;GO:1903506;GO:2000009;GO:2000273;GO:2001137;GO:2001259	GO:0005088;GO:0005178;GO:0005509;GO:0005515;GO:0005546;GO:0008092;GO:0008307;GO:0019904;GO:0030274;GO:0030375;GO:0031432;GO:0042802;GO:0042803;GO:0044325;GO:0046983;GO:0051015;GO:0051373;GO:0070080	GO:0005576;GO:0005829;GO:0005856;GO:0005884;GO:0005886;GO:0005925;GO:0030018;GO:0030175;GO:0030864;GO:0031093;GO:0031143;GO:0043197;GO:0070062	hsa04510;hsa04520;hsa04530;hsa04670;hsa04810;hsa05146;hsa05322;hsa05412	NA
ACTN3	0	20	0	14	0	0.25	0	0.19	0	0.14	0	0.11	38.7939	30.4543	0.000206707	0.000781377	actinin alpha 3 (gene/pseudogene)	GO:0014728;GO:0014732;GO:0014883;GO:0014894;GO:0030049;GO:0042981;GO:0045820;GO:0048041;GO:0048633;GO:0070885;GO:0090324;GO:1903715;GO:1904025	GO:0003779;GO:0005178;GO:0005509;GO:0005515;GO:0008307;GO:0042803;GO:0044325	GO:0005622;GO:0005829;GO:0005884;GO:0005925;GO:0031143;GO:0070062	hsa04510;hsa04520;hsa04530;hsa04670;hsa04810;hsa05146;hsa05322;hsa05412	NA
ACTN4	43641	22636	31712	21410	398.97	217.02	317.29	213.57	196.17	123.04	160.63	124.89	0.788412	0.847825	0.994071	0.992951	actinin alpha 4	GO:0001666;GO:0002576;GO:0015031;GO:0030050;GO:0030335;GO:0032417;GO:0035357;GO:0042981;GO:0048384;GO:0048549;GO:0051017;GO:0051271;GO:0051272;GO:0070830;GO:1900025;GO:1901224;GO:1902396;GO:1903506	GO:0000977;GO:0001882;GO:0003779;GO:0005178;GO:0005509;GO:0005515;GO:0030374;GO:0031490;GO:0035257;GO:0042803;GO:0042974;GO:0044325;GO:0044822;GO:0047485;GO:0051015	GO:0001725;GO:0005576;GO:0005615;GO:0005622;GO:0005634;GO:0005737;GO:0005903;GO:0005911;GO:0005925;GO:0015629;GO:0030018;GO:0030529;GO:0030863;GO:0031093;GO:0031143;GO:0043005;GO:0043234;GO:0048471;GO:0070062	hsa04510;hsa04520;hsa04530;hsa04670;hsa04810;hsa05146;hsa05322;hsa05412	NA
ACTR10	3641	1925.01	2784	1627.89	54.67	30.29	45.73	26.65	26.88	17.17	23.15	15.59	0.763777	0.772709	0.984444	0.982186	actin-related protein 10 homolog	GO:0007018	NA	GO:0005737;GO:0005869	NA	NA
ACTR1A	8248	5570	8035	2433	104.65	74.09	111.55	33.67	51.45	42	56.47	19.69	0.765691	0.509821	0.989131	0.928209	ARP1 actin-related protein 1 homolog A, centractin alpha	GO:0000086;GO:0016192;GO:0019886	GO:0005524	GO:0005737;GO:0005813;GO:0005829;GO:0005869;GO:0005875;GO:0015630;GO:0043209;GO:0070062;GO:1990752	NA	NA
ACTR1B	1500	1013	1251	467	24.42	17.28	22.28	8.29	12.01	9.8	11.28	4.85	0.894439	0.538285	0.988826	0.914771	ARP1 actin-related protein 1 homolog B, centractin beta	GO:0019886	GO:0005524	GO:0005737;GO:0005813;GO:0005829;GO:0005869;GO:0015630;GO:0016020;GO:0070062;GO:1990752	NA	NA
ACTR2	20860	19071	27739	11572	192.29	184.37	279.86	116.39	94.55	104.53	141.68	68.06	0.759382	0.958689	0.992497	0.992324	ARP2 actin related protein 2 homolog	GO:0006928;GO:0007163;GO:0008356;GO:0016344;GO:0016482;GO:0033206;GO:0034314;GO:0038096;GO:0042384;GO:0048013;GO:0051653	GO:0005200;GO:0005524;GO:0051015	GO:0005737;GO:0005829;GO:0005885;GO:0005925;GO:0015629;GO:0016020;GO:0030478;GO:0042995;GO:0070062	NA	NA
ACTR3	20219	12357	24807	7823	127.38	81.66	171.07	53.79	62.63	46.3	86.6	31.46	0.550202	0.66866	0.894411	0.983455	ARP3 actin related protein 3 homolog	GO:0006928;GO:0007163;GO:0008356;GO:0016344;GO:0033206;GO:0034314;GO:0038096;GO:0048013;GO:0051653;GO:0060271	GO:0005200;GO:0005524;GO:0051015	GO:0005829;GO:0005885;GO:0005903;GO:0005911;GO:0005925;GO:0015629;GO:0016020;GO:0030027;GO:0070062	NA	NA
ACTR3B	714.66	381.47	425.13	322.7	12.11	6.68	7.75	5.93	5.95	3.79	3.92	3.47	0.991103	0.780589	0.986243	0.972409	ARP3 actin related protein 3 homolog B	GO:0008150;GO:0034314	GO:0003674;GO:0003779;GO:0005524	GO:0005737;GO:0005885;GO:0042995;GO:0070062	NA	NA
ACTR3BP2	0	0	0	0	0	0	0	0	0	0	0	0	NA	NA	NA	NA	ACTR3B pseudogene 2	NA	NA	NA	NA	NA
ACTR3BP5	0	0	0	0	0	0	0	0	0	0	0	0	NA	NA	NA	NA	ACTR3B pseudogene 5	NA	NA	NA	NA	NA
ACTR3C	67.34	94.53	153.87	23.3	2.01	2.93	4.98	0.75	0.99	1.66	2.52	0.44	0.67978	0.602796	0.944934	0.920316	ARP3 actin-related protein 3 homolog C	GO:0008150;GO:0034314	GO:0003674;GO:0003779;GO:0005524	GO:0005885;GO:0070062	NA	NA
ACTR5	1658	760	690	408	24.5	11.77	11.15	6.57	12.05	6.67	5.65	3.84	1.21639	0.425548	0.983757	0.733153	ARP5 actin-related protein 5 homolog	GO:0006302;GO:0006310;GO:0006351;GO:0006355;GO:0070914	GO:0005515	GO:0005634;GO:0005737;GO:0031011	NA	NA
ACTR6	2165	1052	1755	1276	42.7	21.56	38.04	27.26	21	12.22	19.26	15.94	0.662197	1.01853	0.955759	0.985201	ARP6 actin-related protein 6 homolog	GO:0006338	NA	GO:0005634;GO:0005737;GO:0005856	NA	NA
ACTR8	997	994	1287	347	9.95	10.41	14.06	3.78	4.89	5.9	7.12	2.21	0.853133	0.601802	0.987437	0.942316	ARP8 actin-related protein 8 homolog	GO:0006281;GO:0006310;GO:0006338;GO:0006351;GO:0006355;GO:0007067;GO:0051301	GO:0005524	GO:0005634;GO:0005813;GO:0031011	NA	NA
ACTRT1	0	0	0	0	0	0	0	0	0	0	0	0	NA	NA	NA	NA	actin related protein T1	NA	NA	GO:0005737;GO:0005856	NA	NA
ACTRT2	0	0	0	0	0	0	0	0	0	0	0	0	NA	NA	NA	NA	actin related protein T2	NA	NA	GO:0005737;GO:0005856	NA	NA
ACTRT3	151	190	301	24	2.79	3.67	6.07	0.48	1.37	2.08	3.07	0.28	0.697794	0.278598	0.95436	0.157247	actin related protein T3	NA	NA	GO:0001673;GO:0005737;GO:0005856	NA	NA
ACVR1	1319	850	861	564	16.79	11.34	11.99	7.83	8.26	6.43	6.07	4.58	1.09035	0.739116	0.988366	0.973335	activin A receptor type 1	GO:0000082;GO:0001569;GO:0001701;GO:0001702;GO:0001707;GO:0001755;GO:0002526;GO:0003143;GO:0003181;GO:0003183;GO:0003203;GO:0003274;GO:0003289;GO:0006468;GO:0007179;GO:0007281;GO:0007368;GO:0009968;GO:0010862;GO:0018107;GO:0023014;GO:0030278;GO:0030335;GO:0030501;GO:0030509;GO:0032924;GO:0032926;GO:0045669;GO:0045893;GO:0045944;GO:0051145;GO:0060037;GO:0060389;GO:0060412;GO:0060923;GO:0061312;GO:…	GO:0004672;GO:0004674;GO:0004675;GO:0004702;GO:0005025;GO:0005515;GO:0005524;GO:0016361;GO:0017046;GO:0042803;GO:0046332;GO:0046872;GO:0048185;GO:0050431	GO:0005887;GO:0045177;GO:0048179	hsa04060;hsa04350	2.7.11.30
ACVR1B	1984	1784	1524	834	15.66	14.77	13.15	7.2	7.7	8.37	6.66	4.21	1.29285	0.726566	0.983706	0.975069	activin A receptor type 1B	GO:0000082;GO:0001701;GO:0001942;GO:0006355;GO:0006468;GO:0007165;GO:0007178;GO:0007417;GO:0010629;GO:0010862;GO:0018107;GO:0023014;GO:0030308;GO:0032924;GO:0032927;GO:0038092;GO:0045648;GO:0045944;GO:0046545;GO:0046777;GO:0097191;GO:1901165	GO:0004674;GO:0004675;GO:0004702;GO:0005515;GO:0005524;GO:0016361;GO:0017002;GO:0019838;GO:0031625;GO:0034711;GO:0046332;GO:0046872;GO:0048185	GO:0005886;GO:0005887;GO:0009986;GO:0043235;GO:0048179;GO:0070062	hsa04060	2.7.11.30
ACVR1C	101	189	220	39	0.41	0.8	0.98	0.17	0.2	0.46	0.5	0.1	0.949021	0.669991	0.982892	0.940208	activin A receptor type 1C	GO:0002021;GO:0006468;GO:0009749;GO:0019915;GO:0023014;GO:0030154;GO:0030262;GO:0032868;GO:0038092;GO:0043280;GO:0046676;GO:1901164;GO:1901383	GO:0004674;GO:0004702;GO:0005524;GO:0016361;GO:0019838;GO:0038100;GO:0046872	GO:0005886;GO:0048179	hsa04350	2.7.11.30
ACVR2A	292	439	283	292	2	3.15	2.12	2.18	0.98	1.78	1.07	1.27	1.71191	1.72611	0.846375	0.916063	activin A receptor type 2A	GO:0001702;GO:0001934;GO:0007178;GO:0007283;GO:0007368;GO:0007498;GO:0009952;GO:0010862;GO:0023014;GO:0030501;GO:0030509;GO:0030510;GO:0032924;GO:0032927;GO:0042713;GO:0043084;GO:0045648;GO:0045669;GO:0045944;GO:0048706;GO:0050999;GO:0060011;GO:0071773	GO:0004674;GO:0004675;GO:0004702;GO:0005515;GO:0005524;GO:0015026;GO:0017002;GO:0019838;GO:0030165;GO:0034711;GO:0043621;GO:0046872;GO:0048185;GO:0098821	GO:0005737;GO:0005886;GO:0005887;GO:0009986;GO:0034673;GO:0043235	hsa04060;hsa04350	2.7.11.30
ACVR2B	628	495	379	943	1.97	1.63	1.3	3.23	0.97	0.92	0.66	1.89	1.4419	2.5929	0.956887	0.443444	activin A receptor type 2B	GO:0000122;GO:0001702;GO:0001822;GO:0001946;GO:0001974;GO:0006355;GO:0007165;GO:0007178;GO:0007368;GO:0007498;GO:0007507;GO:0009749;GO:0009791;GO:0009952;GO:0023014;GO:0030073;GO:0030324;GO:0030501;GO:0030509;GO:0031016;GO:0032147;GO:0032924;GO:0032927;GO:0035265;GO:0042475;GO:0045669;GO:0048617;GO:0048705;GO:0060021;GO:0060836;GO:0060840;GO:0060841;GO:0061298	GO:0004674;GO:0004702;GO:0004712;GO:0005515;GO:0005524;GO:0016362;GO:0019838;GO:0046872;GO:0048185	GO:0005737;GO:0005886;GO:0005887;GO:0043234;GO:0043235	hsa04060;hsa04350	2.7.11.30
ACVR2B-AS1	31	47	17	31	0.45	0.72	0.27	0.49	0.22	0.41	0.14	0.29	2.98542	1.70936	0.215253	0.912	ACVR2B antisense RNA 1	NA	NA	NA	NA	NA
ACVRL1	0	0	0	2	0	0	0	0.02	0	0	0	0.01	NA	5.20776	NA	0.855825	activin A receptor like type 1	GO:0001525;GO:0001666;GO:0001701;GO:0001936;GO:0001937;GO:0001938;GO:0001946;GO:0001955;GO:0001974;GO:0002043;GO:0003203;GO:0006275;GO:0006355;GO:0006468;GO:0007162;GO:0007165;GO:0007179;GO:0008015;GO:0008217;GO:0008285;GO:0010596;GO:0010629;GO:0010862;GO:0023014;GO:0030308;GO:0030336;GO:0030509;GO:0030513;GO:0032332;GO:0032924;GO:0035313;GO:0035912;GO:0043535;GO:0043537;GO:0045602;GO:0045603;GO:…	GO:0004674;GO:0004675;GO:0004702;GO:0005024;GO:0005025;GO:0005515;GO:0005524;GO:0016361;GO:0019901;GO:0046332;GO:0046872;GO:0048185;GO:0050431;GO:0098821	GO:0005886;GO:0005887;GO:0009986;GO:0030425;GO:0043025	NA	NA
ACY1	1009	836	1095.09	321	22.59	19.52	26.74	7.8	11.11	11.07	13.54	4.56	0.843285	0.550156	0.986284	0.915513	aminoacylase 1	GO:0006508;GO:0006520;GO:0006805;GO:0043171	GO:0004046;GO:0008270;GO:0070573	GO:0005829;GO:0070062	hsa00330;hsa01100	3.5.1.14
ACY3	6	4	6	0	0.17	0.12	0.19	0	0.09	0.07	0.1	0	0.759753	0.120417	0.971096	0.768423	aminoacylase 3	GO:0006805;GO:0008150;GO:0016032	GO:0003674;GO:0004046;GO:0005515;GO:0016788;GO:0042802;GO:0046872	GO:0005829;GO:0016324;GO:0070062	hsa00250;hsa00340	3.5.1.15
ACYP1	536	464	383	897	33.97	31.05	26.52	61.51	16.7	17.6	13.43	35.97	1.3376	2.88919	0.97162	0.220975	acylphosphatase 1	GO:0006796	GO:0003998	GO:0070062	hsa00620	3.6.1.7
ACYP2	123	171	172	82	3.83	5.57	5.85	2.78	1.88	3.16	2.96	1.62	1.09777	1.15109	0.981253	0.965954	acylphosphatase 2	GO:0006796	GO:0003998	GO:0005739	hsa00620	3.6.1.7
ADA	1212	518	743	356	29.63	13.26	19.86	9.48	14.57	7.52	10.06	5.54	0.770225	0.507943	0.977805	0.882034	adenosine deaminase	GO:0001666;GO:0001821;GO:0001829;GO:0001889;GO:0001890;GO:0002314;GO:0002636;GO:0002686;GO:0002906;GO:0006154;GO:0006157;GO:0007568;GO:0009168;GO:0010460;GO:0030890;GO:0032261;GO:0033089;GO:0033197;GO:0033632;GO:0042110;GO:0042323;GO:0042493;GO:0042542;GO:0043101;GO:0043103;GO:0043278;GO:0045987;GO:0046061;GO:0046103;GO:0046111;GO:0046638;GO:0048286;GO:0048541;GO:0048566;GO:0050728;GO:0050850;GO:…	GO:0001883;GO:0004000;GO:0005515;GO:0008270	GO:0005615;GO:0005737;GO:0005764;GO:0005829;GO:0005886;GO:0009897;GO:0009986;GO:0016020;GO:0030054;GO:0032839;GO:0043025;GO:0060205	hsa00230;hsa01100;hsa05340	3.5.4.4
ADAD1	0	1	0	0	0	0.02	0	0	0	0.01	0	0	2.8897	NA	0.965212	NA	adenosine deaminase domain containing 1	GO:0006396;GO:0007275;GO:0007286	GO:0003723;GO:0004000	GO:0005634	NA	NA
ADAD2	0	0	0	0	0	0	0	0	0	0	0	0	NA	NA	NA	NA	adenosine deaminase domain containing 2	GO:0006396	GO:0003723;GO:0004000	NA	NA	NA
ADAL	390	187	208	267	4.07	2.1	2.55	3.14	2	1.19	1.29	1.84	0.993028	1.18274	0.983111	0.97354	adenosine deaminase like	GO:0006154;GO:0009117;GO:0017144;GO:0043101;GO:0046103	GO:0004000;GO:0046872	GO:0005829	NA	NA
ADAM10	9851	1918	5830	2439	70.4	14.38	45.61	19.02	34.62	8.15	23.09	11.12	0.363439	0.42792	0.0126052	0.821621	ADAM metallopeptidase domain 10	GO:0001701;GO:0006468;GO:0006509;GO:0007162;GO:0007219;GO:0007220;GO:0007229;GO:0007267;GO:0008284;GO:0010820;GO:0016485;GO:0022617;GO:0030307;GO:0030335;GO:0034612;GO:0042117;GO:0048013;GO:0051088;GO:0051089	GO:0004175;GO:0004222;GO:0005102;GO:0005178;GO:0005515;GO:0008237;GO:0017124;GO:0019901;GO:0042803;GO:0046872	GO:0005634;GO:0005737;GO:0005794;GO:0005798;GO:0005886;GO:0005925;GO:0009986;GO:0014069;GO:0016020;GO:0016021;GO:0043231;GO:0070062;GO:0097038;GO:0097197	hsa05010;hsa05120	3.4.24.81
ADAM11	24	30	9	34	0.2	0.26	0.08	0.3	0.1	0.15	0.04	0.18	3.5182	2.40029	0.241908	0.718448	ADAM metallopeptidase domain 11	GO:0006508;GO:0007229	GO:0004222;GO:0005178;GO:0008237	GO:0005886;GO:0016021;GO:0031012	NA	NA
ADAM12	2511	1252	3548	789	12.05	6.73	19.08	4.04	5.92	3.81	9.66	2.36	0.389859	0.543166	0.0367697	0.928136	ADAM metallopeptidase domain 12	GO:0006508;GO:0007155;GO:0007520	GO:0004222;GO:0008237;GO:0017124;GO:0046872	GO:0005576;GO:0005654;GO:0005739;GO:0005886;GO:0016021	NA	NA
ADAM15	10247	13412	11962	7138	130.9	179.38	167.13	99.14	64.36	101.7	84.61	57.97	1.2384	1.20381	0.993119	0.98944	ADAM metallopeptidase domain 15	GO:0001525;GO:0001953;GO:0006508;GO:0007160;GO:0007229;GO:0008584;GO:0022617;GO:0030308;GO:0030336;GO:0030574;GO:0042246;GO:0045087;GO:0060317;GO:0070528;GO:1900121	GO:0004222;GO:0005178;GO:0005515;GO:0008237;GO:0017124;GO:0046872	GO:0001669;GO:0005886;GO:0005912;GO:0009986;GO:0016021;GO:0042995;GO:0070062	NA	NA
ADAM17	4726	4333	3945	2650	48.2	46.34	44.03	29.49	23.7	26.27	22.29	17.24	1.21312	0.96903	0.990771	0.988105	ADAM metallopeptidase domain 17	GO:0001666;GO:0001934;GO:0002446;GO:0002467;GO:0002690;GO:0006508;GO:0006509;GO:0007155;GO:0007173;GO:0007219;GO:0007220;GO:0008284;GO:0010820;GO:0030183;GO:0030307;GO:0030335;GO:0030511;GO:0030512;GO:0031293;GO:0031659;GO:0032496;GO:0032722;GO:0033025;GO:0033077;GO:0033209;GO:0033627;GO:0035313;GO:0035625;GO:0042493;GO:0045741;GO:0048536;GO:0048870;GO:0050830;GO:0051088;GO:0051272;GO:0055099	GO:0004222;GO:0005112;GO:0005138;GO:0005178;GO:0005515;GO:0008237;GO:0017124;GO:0030165;GO:0046872	GO:0005737;GO:0005886;GO:0005887;GO:0005911;GO:0005925;GO:0009986;GO:0015629;GO:0016020;GO:0016324;GO:0032587;GO:0045121	hsa04330;hsa05010;hsa05120	3.4.24.86
ADAM18	0	0	3	0	0	0	0.09	0	0	0	0.04	0	0.163063	NA	0.898828	NA	ADAM metallopeptidase domain 18	GO:0006508;GO:0007275;GO:0007283;GO:0030154	GO:0004222;GO:0008237	GO:0016020;GO:0016021	NA	NA
ADAM19	557	18	55	134	3.06	0.1	0.33	0.8	1.5	0.06	0.17	0.47	0.368195	0.41661	0.350147	0.663926	ADAM metallopeptidase domain 19	GO:0006509;GO:0007507	GO:0004222;GO:0017124;GO:0046872	GO:0005794;GO:0016021	NA	NA
ADAM1A	70	115	160	39	0.9	1.55	2.25	0.55	0.44	0.88	1.14	0.32	0.794626	0.963261	0.97246	0.963512	ADAM metallopeptidase domain 1A (pseudogene)	NA	NA	NA	NA	NA
ADAM2	0	0	0	0	0	0	0	0	0	0	0	0	NA	NA	NA	NA	ADAM metallopeptidase domain 2	GO:0006508;GO:0007155;GO:0007339;GO:0007342;GO:0008542;GO:0030534	GO:0004222;GO:0005178;GO:0008237	GO:0005886;GO:0005887;GO:0009986	NA	NA
ADAM20	0	2	0	5	0	0.03	0	0.07	0	0.02	0	0.04	4.77939	11.5194	0.931181	0.311919	ADAM metallopeptidase domain 20	GO:0006508;GO:0007338;GO:0007339	GO:0004222;GO:0008237;GO:0046872	GO:0005886;GO:0016021	NA	NA
ADAM20P1	0	22	2	25	0	0.28	0.03	0.33	0	0.16	0.01	0.19	9.62818	53.597	0.00759318	1.93227e-06	ADAM metallopeptidase domain 20 pseudogene 1	NA	NA	NA	NA	NA
ADAM21	15.92	4	2.59	2.58	0.22	0.06	0.04	0.04	0.11	0.03	0.02	0.02	1.57587	0.315389	0.968303	0.809025	ADAM metallopeptidase domain 21	GO:0006508;GO:0007338;GO:0007339	GO:0004222;GO:0008237;GO:0046872	GO:0005886;GO:0016021;GO:0030424;GO:0043025	NA	NA
ADAM21P1	1.08	3	1.41	1.42	0.02	0.06	0.03	0.03	0.01	0.03	0.01	0.02	1.95441	1.72261	0.964537	0.954592	ADAM metallopeptidase domain 21 pseudogene 1	NA	NA	NA	NA	NA
ADAM22	280	115	295	51	1.76	1.02	2.17	0.39	0.87	0.58	1.1	0.23	0.431703	0.316775	0.192846	0.241474	ADAM metallopeptidase domain 22	GO:0006508;GO:0007155;GO:0007162;GO:0007417;GO:0008344;GO:0022011	GO:0004222;GO:0005178;GO:0005515	GO:0005886;GO:0016021;GO:0030424	NA	NA
ADAM23	753	102	211	92	4.34	0.62	1.33	0.58	2.13	0.35	0.67	0.34	0.535228	0.212002	0.737303	0.00839102	ADAM metallopeptidase domain 23	GO:0006508;GO:0007155;GO:0007417	GO:0004222;GO:0005178;GO:0005515;GO:0008237	GO:0005576;GO:0005886;GO:0005887	NA	NA
ADAM28	27	3	1	12	0.25	0.04	0.02	0.15	0.12	0.02	0.01	0.09	2.46013	0.774917	0.956207	0.951692	ADAM metallopeptidase domain 28	GO:0006508;GO:0007283	GO:0004222;GO:0008237;GO:0046872	GO:0005576;GO:0005886;GO:0016021	NA	NA
ADAM29	0	1	0	0	0	0.01	0	0	0	0.01	0	0	2.8897	NA	0.965212	NA	ADAM metallopeptidase domain 29	GO:0006508;GO:0007283	GO:0004222;GO:0008237	GO:0005887	NA	NA
ADAM30	0	8	0	4	0	0.1	0	0.05	0	0.06	0	0.03	16.1176	9.41552	0.19039	0.508741	ADAM metallopeptidase domain 30	GO:0006508;GO:0007339	GO:0004222;GO:0008237;GO:0008270	GO:0005886;GO:0016021	NA	NA
ADAM32	18	15	10	22	0.25	0.22	0.16	0.34	0.12	0.12	0.08	0.2	1.62052	2.06365	0.95384	0.859961	ADAM metallopeptidase domain 32	GO:0006508	GO:0004222	GO:0016021	NA	NA
ADAM33	0	0	0	0	0	0	0	0	0	0	0	0	NA	NA	NA	NA	ADAM metallopeptidase domain 33	GO:0006508	GO:0004222;GO:0008270	GO:0016021	NA	NA
ADAM3A	1	0	0	0	0.02	0	0	0	0.01	0	0	0	NA	0.450976	NA	0.961848	ADAM metallopeptidase domain 3A (pseudogene)	NA	NA	NA	NA	NA
ADAM5	0	1	0	2	0	0.02	0	0.05	0	0.01	0	0.03	2.8897	5.20776	0.965212	0.855825	ADAM metallopeptidase domain 5 (pseudogene)	NA	NA	NA	NA	NA
ADAM6	0	0	0	0	0	0	0	0	0	0	0	0	NA	NA	NA	NA	ADAM metallopeptidase domain 6 (pseudogene)	NA	NA	NA	NA	NA
ADAM7	0	0	0	0	0	0	0	0	0	0	0	0	NA	NA	NA	NA	ADAM metallopeptidase domain 7	GO:0006508	GO:0004222	GO:0005886;GO:0016021	NA	NA
ADAM8	57	451	116	288	0.63	5.25	1.41	3.47	0.31	2.98	0.71	2.03	4.27779	8.62189	3.72568e-06	3.07742e-07	ADAM metallopeptidase domain 8	GO:0000902;GO:0001525;GO:0002523;GO:0002675;GO:0006508;GO:0006954;GO:0010954;GO:0016337;GO:0022407;GO:0022617;GO:0033089;GO:0035419;GO:0043524;GO:0045780;GO:0045785;GO:0048247;GO:0050714;GO:0051044;GO:0051092;GO:0051897;GO:0070245;GO:0071456;GO:2000309;GO:2000391;GO:2000415;GO:2000418	GO:0004222;GO:0004252;GO:0005509;GO:0005515;GO:0008237;GO:0008270;GO:0043621;GO:0050839	GO:0002102;GO:0005737;GO:0005886;GO:0005887;GO:0009986;GO:0032010;GO:0032127;GO:0042581;GO:0070820;GO:0071065;GO:0071133	NA	NA
ADAM9	31001	11042	15303	18615	273.29	102.11	147.66	179.09	134.37	57.89	74.75	104.72	0.796985	1.03769	0.992789	0.993299	ADAM metallopeptidase domain 9	GO:0000186;GO:0006509;GO:0007155;GO:0007160;GO:0007179;GO:0007229;GO:0010042;GO:0016477;GO:0030216;GO:0033627;GO:0033630;GO:0033631;GO:0034241;GO:0034612;GO:0034616;GO:0042117;GO:0042542;GO:0050714;GO:0051044;GO:0051088;GO:0051384;GO:0051549;GO:0051592;GO:0071222	GO:0004222;GO:0005080;GO:0005178;GO:0005515;GO:0005518;GO:0008237;GO:0017124;GO:0043236;GO:0046872	GO:0005615;GO:0005925;GO:0009986;GO:0016021;GO:0016323;GO:0031233;GO:0070062	NA	NA
ADAMDEC1	0	0	0	0	0	0	0	0	0	0	0	0	NA	NA	NA	NA	ADAM like decysin 1	GO:0006508;GO:0006955;GO:0007162	GO:0004222;GO:0008270	GO:0005575;GO:0005576	NA	NA
ADAMTS1	1570	17028	7636	733	12.16	138.35	64.74	6.2	5.98	78.44	32.78	3.62	2.46293	0.80694	0.0870384	0.979342	ADAM metallopeptidase with thrombospondin type 1 motif 1	GO:0001542;GO:0001822;GO:0006508;GO:0007229;GO:0008285;GO:0060347	GO:0004222;GO:0008201;GO:0008237;GO:0008270	GO:0005604;GO:0005737;GO:0031410	NA	NA
ADAMTS10	1	1	0	0	0.01	0.01	0	0	0	0.01	0	0	2.8897	0.450976	0.965212	0.961848	ADAM metallopeptidase with thrombospondin type 1 motif 10	GO:0006508;GO:0008150	GO:0003674;GO:0004222;GO:0005515;GO:0008270	GO:0001527;GO:0031012	NA	NA
ADAMTS12	2	169	695	1	0.01	1.29	5.53	0.01	0.01	0.73	2.8	0	0.269196	0.903649	6.51314e-05	0.961597	ADAM metallopeptidase with thrombospondin type 1 motif 12	GO:0007160;GO:0016477;GO:0030167;GO:0032331;GO:0050727;GO:0051603;GO:0071347;GO:0071356;GO:0071773;GO:1901509;GO:1902203;GO:1902548;GO:2001113	GO:0004222;GO:0005515;GO:0008270	GO:0005578;GO:0031012	NA	NA
ADAMTS13	25	8	7	12	0.18	0.08	0.08	0.11	0.09	0.04	0.04	0.06	1.2421	0.834938	0.971385	0.954968	ADAM metallopeptidase with thrombospondin type 1 motif 13	GO:0006508;GO:0007160;GO:0007229;GO:0009100;GO:0009636;GO:0014075;GO:0016485;GO:0030168;GO:0035864;GO:0036066;GO:0043171;GO:0071222;GO:0071346;GO:0071353;GO:0071356	GO:0004222;GO:0005178;GO:0005509;GO:0005515;GO:0008237;GO:0008270	GO:0005578;GO:0005615;GO:0005788;GO:0009986	NA	NA
ADAMTS14	1	4	3	0	0.01	0.03	0.02	0	0	0.02	0.01	0	1.39562	0.450976	0.970905	0.961848	ADAM metallopeptidase with thrombospondin type 1 motif 14	GO:0006508;GO:0030199;GO:0030574	GO:0004222;GO:0008270	GO:0005576;GO:0005578	NA	NA
ADAMTS15	452	62	421	76	2.86	0.41	2.92	0.52	1.41	0.23	1.48	0.31	0.163822	0.291862	1.00649e-08	0.13162	ADAM metallopeptidase with thrombospondin type 1 motif 15	GO:0006508	GO:0004222;GO:0008201;GO:0008270;GO:0050840	GO:0005578;GO:0005615;GO:0009986	NA	NA
ADAMTS16	667	324	360	117	4.83	2.46	2.85	0.92	2.37	1.39	1.44	0.54	0.99408	0.303997	0.985554	0.167446	ADAM metallopeptidase with thrombospondin type 1 motif 16	GO:0001658;GO:0003073;GO:0006508;GO:1902017	GO:0004222;GO:0008270	GO:0005578	NA	NA
ADAMTS17	1	23	24	2	0.01	0.14	0.15	0.01	0	0.08	0.08	0.01	1.05711	2.34857	0.974561	0.938478	ADAM metallopeptidase with thrombospondin type 1 motif 17	GO:0006508	GO:0004222;GO:0008270	GO:0005578	NA	NA
ADAMTS18	16	66	56	10	0.1	0.42	0.37	0.07	0.05	0.24	0.19	0.04	1.29864	1.07619	0.967014	0.956946	ADAM metallopeptidase with thrombospondin type 1 motif 18	GO:0001654;GO:0006508;GO:0090331	GO:0004222;GO:0008270	GO:0005578	NA	NA
ADAMTS19	0	0	0	0	0	0	0	0	0	0	0	0	NA	NA	NA	NA	ADAM metallopeptidase with thrombospondin type 1 motif 19	GO:0006508	GO:0004222;GO:0008270	GO:0005578	NA	NA
ADAMTS19-AS1	0	0	0	0	0	0	0	0	0	0	0	0	NA	NA	NA	NA	ADAMTS19 antisense RNA 1	NA	NA	NA	NA	NA
ADAMTS2	103	0	3	87	1.51	0	0.06	1.56	0.74	0	0.03	0.91	0.163063	1.45607	0.898828	0.945886	ADAM metallopeptidase with thrombospondin type 1 motif 2	GO:0007283;GO:0016485;GO:0030199;GO:0030324;GO:0030574;GO:0043588	GO:0004222;GO:0008237;GO:0008270	GO:0005576;GO:0005578	NA	NA
ADAMTS20	1	0	0	0	0.01	0	0	0	0	0	0	0	NA	0.450976	NA	0.961848	ADAM metallopeptidase with thrombospondin type 1 motif 20	GO:0006508;GO:0009967;GO:0030198;GO:0043066;GO:0045636	GO:0004222;GO:0008270	GO:0005578;GO:0005615;GO:0031012	NA	NA
ADAMTS3	1	14	22	1	0.01	0.09	0.15	0.01	0	0.05	0.08	0	0.710568	1.39977	0.963149	0.960628	ADAM metallopeptidase with thrombospondin type 1 motif 3	GO:0010573;GO:0016485;GO:0030199;GO:0030574;GO:0032964;GO:0043206;GO:1900748	GO:0004175;GO:0004222;GO:0005515;GO:0008201;GO:0008270	GO:0005576;GO:0005578;GO:0005615;GO:0031012;GO:0070062	NA	NA
ADAMTS4	7.73	16.01	7.13	19.52	0.06	0.14	0.07	0.18	0.03	0.08	0.03	0.1	2.368	4.04085	0.870593	0.296685	ADAM metallopeptidase with thrombospondin type 1 motif 4	GO:0001501;GO:0006508;GO:0022617	GO:0002020;GO:0004222;GO:0005515;GO:0008233;GO:0008237;GO:0008270	GO:0005576;GO:0005578;GO:0005615;GO:0031012	NA	NA
ADAMTS5	0	0	0	0	0	0	0	0	0	0	0	0	NA	NA	NA	NA	ADAM metallopeptidase with thrombospondin type 1 motif 5	GO:0006508;GO:0022617;GO:0036066;GO:0042742;GO:0044691	GO:0004222;GO:0005178;GO:0008201;GO:0008237;GO:0008270;GO:0050840	GO:0005576;GO:0005578;GO:0005615;GO:0005788	NA	NA
ADAMTS6	1891	6620	1456	1254	9.31	34.2	7.85	6.74	4.58	19.39	3.97	3.94	5.02032	1.14595	1.13674e-08	0.983653	ADAM metallopeptidase with thrombospondin type 1 motif 6	GO:0003279;GO:0006508;GO:0035904;GO:0060976	GO:0004222;GO:0008237;GO:0008270	GO:0005578	NA	NA
ADAMTS7	8	12	5	10	0.05	0.08	0.04	0.07	0.03	0.05	0.02	0.04	2.47807	2.05216	0.890283	0.902259	ADAM metallopeptidase with thrombospondin type 1 motif 7	GO:0032331;GO:0036066;GO:0051603;GO:0071347;GO:0071356;GO:0071773	GO:0004222;GO:0005515;GO:0008237;GO:0008270	GO:0005578;GO:0005788;GO:0009986	NA	NA
ADAMTS7P1	0	0	0	0	0	0	0	0	0	0	0	0	NA	NA	NA	NA	ADAMTS7 pseudogene 1	NA	NA	NA	NA	NA
ADAMTS8	0	2	5	0	0	0.02	0.05	0	0	0.01	0.03	0	0.500232	NA	0.959195	NA	ADAM metallopeptidase with thrombospondin type 1 motif 8	GO:0006508;GO:0008285;GO:0035435	GO:0004222;GO:0005178;GO:0008201;GO:0008237;GO:0008270;GO:0009673	GO:0005578;GO:0031012	NA	NA
ADAMTS9	0	0	0	1	0	0	0	0.01	0	0	0	0	NA	3.10388	NA	0.937396	ADAM metallopeptidase with thrombospondin type 1 motif 9	GO:0006508;GO:0006516;GO:0007275;GO:0015031;GO:0016192;GO:0045636	GO:0004222;GO:0008237;GO:0008270	GO:0005578;GO:0005615;GO:0005783;GO:0009986;GO:0031012	NA	NA
ADAMTS9-AS1	0	0	0	0	0	0	0	0	0	0	0	0	NA	NA	NA	NA	ADAMTS9 antisense RNA 1	NA	NA	NA	NA	NA
ADAMTS9-AS2	0	0	0	0	0	0	0	0	0	0	0	0	NA	NA	NA	NA	ADAMTS9 antisense RNA 2	NA	NA	NA	NA	NA
ADAMTSL1	3	1	0	0	0.01	0	0	0	0.01	0	0	0	2.8897	0.21495	0.965212	0.915348	ADAMTS like 1	GO:0006508;GO:0036066	GO:0008237;GO:0008270	GO:0005578;GO:0005788	NA	NA
ADAMTSL2	13.83	5.39	2.02	4.44	0.12	0.05	0.02	0.04	0.06	0.03	0.01	0.03	2.51023	0.579768	0.940031	0.935061	ADAMTS like 2	GO:0006508;GO:0030198;GO:0030512;GO:0060481	GO:0004222;GO:0005515;GO:0008270;GO:0050436	GO:0005578	NA	NA
ADAMTSL3	0	0	2	1	0	0	0.01	0.01	0	0	0.01	0	0.226155	3.10388	0.942509	0.937396	ADAMTS like 3	GO:0006508	GO:0005515;GO:0008237;GO:0008270	GO:0005578	NA	NA
ADAMTSL4	118	5	18	35	1.03	0.06	0.17	0.32	0.51	0.04	0.08	0.19	0.328613	0.515958	0.741111	0.862894	ADAMTS like 4	GO:0002064;GO:0006508;GO:0006915;GO:0030198;GO:0036066;GO:0043065	GO:0002020;GO:0004222	GO:0005575;GO:0005614;GO:0005788	NA	NA
ADAMTSL4-AS1	1	52.9	4	18	0.04	2.06	0.16	0.73	0.02	1.17	0.08	0.43	12.8725	17.5294	1.16417e-06	0.000973137	ADAMTSL4 antisense RNA 1	NA	NA	NA	NA	NA
ADAMTSL5	154	67	52	77	1.97	0.9	0.73	1.07	0.97	0.51	0.37	0.63	1.41843	0.864799	0.955076	0.966151	ADAMTS like 5	GO:0006508	GO:0004222;GO:0008201;GO:0008270	GO:0001527;GO:0005576;GO:0005578	NA	NA
ADAP1	2105	294	638	466	35.66	5.09	11.32	8.45	17.53	2.88	5.73	4.94	0.50943	0.382816	0.583387	0.581251	ArfGAP with dual PH domains 1	GO:0007166;GO:0043087;GO:0043547	GO:0005096;GO:0005515;GO:0005547;GO:0043533;GO:0046872	GO:0005634;GO:0005737;GO:0005886	NA	NA
ADAP2	1	44	63	3	0.01	0.61	0.92	0.04	0.01	0.35	0.46	0.03	0.773514	3.29737	0.967344	0.894222	ArfGAP with dual PH domains 2	GO:0007507;GO:0043547	GO:0005096;GO:0005546;GO:0005547;GO:0030674;GO:0043325;GO:0043533;GO:0046872	GO:0005737;GO:0005740;GO:0005886	NA	NA
ADAR	19150.1	16824.5	18264	10313.5	104.58	96.46	109.2	61.51	51.42	54.69	55.28	35.97	1.01747	0.930716	0.99602	0.99196	adenosine deaminase, RNA specific	GO:0001649;GO:0001701;GO:0002244;GO:0002566;GO:0006382;GO:0006397;GO:0009615;GO:0016553;GO:0030218;GO:0031054;GO:0035280;GO:0035455;GO:0043066;GO:0044387;GO:0045070;GO:0045071;GO:0045087;GO:0051607;GO:0060216;GO:0060337;GO:0060339;GO:0061484;GO:0098586;GO:1900369	GO:0003677;GO:0003726;GO:0005515;GO:0044822;GO:0046872	GO:0005634;GO:0005654;GO:0005730;GO:0005737;GO:0016020;GO:0044530	hsa04623	3.5.4.-
ADARB1	585	461	742	126	4.13	3.41	5.39	0.96	2.03	1.93	2.73	0.56	0.68648	0.373098	0.957248	0.485189	adenosine deaminase, RNA specific B1	GO:0006382;GO:0006397;GO:0008285;GO:0030336;GO:0044387;GO:0045070;GO:0045087;GO:0051607;GO:0051726	GO:0003726;GO:0003729;GO:0005515;GO:0044822;GO:0046872	GO:0005654;GO:0005730;GO:0005737	NA	NA
ADARB2	0	0	2	2	0	0	0.01	0.01	0	0	0	0.01	0.226155	5.20776	0.942509	0.855825	adenosine deaminase, RNA specific B2 (inactive)	GO:0006397	GO:0003725;GO:0003727;GO:0004000;GO:0044822;GO:0046872	GO:0005634	NA	NA
ADARB2-AS1	0	0	0	0	0	0	0	0	0	0	0	0	NA	NA	NA	NA	ADARB2 antisense RNA 1	NA	NA	NA	NA	NA
ADAT1	2858.55	1137.73	1329.1	1077.46	29.21	12.19	14.86	12	14.36	6.91	7.52	7.02	0.945513	0.651486	0.990045	0.967909	adenosine deaminase, tRNA specific 1	GO:0008033	GO:0003723;GO:0008251;GO:0046872	NA	NA	NA
ADAT2	988	908	899	142	5.07	5.2	5.14	0.85	2.49	2.95	2.6	0.49	1.11551	0.249003	0.988087	0.0348109	adenosine deaminase, tRNA specific 2	GO:0002100;GO:0006400	GO:0008270;GO:0052717	GO:0005654;GO:0052718	NA	NA
ADAT3	126	283	300	185	2.89	6.8	7.53	4.63	1.42	3.86	3.81	2.71	1.04185	2.52741	0.984658	0.472393	adenosine deaminase, tRNA specific 3	GO:0006400;GO:0009451	GO:0008270;GO:0019239	GO:0005654;GO:0005829	NA	NA
ADCK1	146	241	242	20	2.4	4.18	4.39	0.38	1.18	2.37	2.22	0.22	1.09972	0.241004	0.982809	0.067908	aarF domain containing kinase 1	GO:0006468	GO:0004674;GO:0005524	GO:0005576;GO:0005739	NA	NA
ADCK2	2762	2322	2542	2034	42.87	37.77	43.17	34.42	21.08	21.42	21.85	20.13	1.00893	1.27257	0.992274	0.982828	aarF domain containing kinase 2	GO:0006468	GO:0004674;GO:0005524	GO:0016021	NA	NA
ADCK3	1074	780	1063	715	13.38	10.19	14.49	9.72	6.58	5.78	7.34	5.68	0.810573	1.15038	0.984014	0.980666	coenzyme Q8A	GO:0006744;GO:0016310	GO:0005515;GO:0005524;GO:0016301;GO:0043531	GO:0005739;GO:0016021	NA	NA
ADCK4	438	451	328	300	6.71	7.32	5.67	4.97	3.3	4.15	2.87	2.91	1.5178	1.18332	0.938269	0.974332	coenzyme Q8B	GO:0006468	GO:0004674	GO:0005829;GO:0005886;GO:0016021;GO:0031966	NA	NA
ADCK5	262	266	206	119	4.87	5.18	4.19	2.41	2.39	2.94	2.12	1.41	1.42502	0.785598	0.955389	0.964941	aarF domain containing kinase 5	GO:0006468	GO:0004674	GO:0016021	NA	NA
ADCY1	7	552	511	2	0.11	5.35	5.47	0.02	0.05	3.03	2.77	0.01	1.19292	0.546925	0.98333	0.942094	adenylate cyclase 1	GO:0003091;GO:0006171;GO:0007189;GO:0007190;GO:0007193;GO:0007409;GO:0007616;GO:0007623;GO:0010226;GO:0019933;GO:0034199;GO:0042493;GO:0042752;GO:0071277;GO:0071377;GO:1904322	GO:0004016;GO:0005516;GO:0005524;GO:0008294;GO:0046872	GO:0005634;GO:0005737;GO:0005886;GO:0005887;GO:0045121;GO:0070062	hsa00230;hsa04020;hsa04062;hsa04114;hsa04270;hsa04540;hsa04720;hsa04912;hsa04914;hsa04916;hsa04970;hsa04971;hsa04972;hsa04976;hsa05142;hsa05146;hsa05414	4.6.1.1
ADCY10	1	3	2	5	0.01	0.02	0.01	0.04	0	0.01	0.01	0.02	1.50825	5.19497	0.970616	0.699669	adenylate cyclase 10, soluble	GO:0003351;GO:0006171;GO:0007283;GO:0035556;GO:0043065;GO:0071241	GO:0000287;GO:0004016;GO:0005524;GO:0030145;GO:0051117;GO:0071890	GO:0005634;GO:0005737;GO:0005739;GO:0005829;GO:0005886;GO:0015630;GO:0030424;GO:0030425;GO:0030426;GO:0031514;GO:0043025;GO:0045177;GO:0045178;GO:0048471	hsa00230	4.6.1.1
ADCY10P1	22	30.01	5	111	0.17	0.25	0.04	0.96	0.09	0.14	0.02	0.56	6.04016	8.44149	0.0128047	6.39799e-06	adenylate cyclase 10, soluble pseudogene 1	NA	NA	NA	NA	NA
ADCY2	0	1	0	4	0	0.01	0	0.02	0	0	0	0.01	2.8897	9.41552	0.965212	0.508741	adenylate cyclase 2	GO:0003091;GO:0006171;GO:0007188;GO:0007189;GO:0007190;GO:0007193;GO:0019933;GO:0034199;GO:0071377;GO:1904322	GO:0000287;GO:0004016;GO:0005524;GO:0008179;GO:0030145;GO:0046982	GO:0005622;GO:0005737;GO:0005886;GO:0005887;GO:0016020;GO:0030425;GO:0045121	hsa00230;hsa04020;hsa04062;hsa04114;hsa04270;hsa04540;hsa04912;hsa04914;hsa04916;hsa04970;hsa04971;hsa04972;hsa04976;hsa05414	4.6.1.1
ADCY3	6579	4175	7100	1996	53.98	35.93	63.76	17.87	26.54	20.37	32.28	10.45	0.64952	0.524364	0.966145	0.9339	adenylate cyclase 3	GO:0003091;GO:0006171;GO:0007165;GO:0007189;GO:0007190;GO:0007193;GO:0007338;GO:0007340;GO:0007608;GO:0008355;GO:0019933;GO:0030317;GO:0034199;GO:0071377;GO:1904322	GO:0004016;GO:0005516;GO:0005524;GO:0046872	GO:0005737;GO:0005794;GO:0005886;GO:0005887;GO:0005929;GO:0016020;GO:0016021	hsa00230;hsa04020;hsa04062;hsa04114;hsa04270;hsa04540;hsa04740;hsa04912;hsa04914;hsa04916;hsa04962;hsa04970;hsa04971;hsa04972;hsa04976;hsa05110;hsa05414	4.6.1.1
ADCY4	0	5	11	0	0	0.05	0.12	0	0	0.03	0.06	0	0.52718	NA	0.947181	NA	adenylate cyclase 4	GO:0003091;GO:0006171;GO:0007188;GO:0007189;GO:0007190;GO:0007193;GO:0019933;GO:0034199;GO:0071377	GO:0004016;GO:0005515;GO:0005524;GO:0046872	GO:0005737;GO:0005886;GO:0016020;GO:0016021;GO:0030425	hsa00230;hsa04020;hsa04062;hsa04114;hsa04270;hsa04540;hsa04742;hsa04912;hsa04914;hsa04916;hsa04970;hsa04971;hsa04972;hsa04976;hsa05414	4.6.1.1
ADCY5	0	9	6	0	0	0.06	0.05	0	0	0.03	0.02	0	1.59848	NA	0.961534	NA	adenylate cyclase 5	GO:0001973;GO:0003091;GO:0006171;GO:0007189;GO:0007190;GO:0007191;GO:0007193;GO:0007195;GO:0007204;GO:0007626;GO:0019933;GO:0034199;GO:0050885;GO:0061178;GO:0071377;GO:1904322	GO:0004016;GO:0005524;GO:0008179;GO:0046872;GO:0046982;GO:0097110	GO:0005622;GO:0005886;GO:0016021;GO:0072372	hsa00230;hsa04062;hsa04114;hsa04270;hsa04540;hsa04912;hsa04914;hsa04916;hsa04970;hsa04971;hsa04972;hsa04976;hsa05414	4.6.1.1
ADCY6	174	499	600	149	1.02	3.08	3.86	0.96	0.5	1.74	1.95	0.56	0.918674	1.4776	0.986644	0.948162	adenylate cyclase 6	GO:0003091;GO:0006171;GO:0007189;GO:0007190;GO:0007193;GO:0007212;GO:0010977;GO:0019933;GO:0034199;GO:0035811;GO:0042312;GO:0071377;GO:0071380;GO:0071870;GO:1904117;GO:1904322	GO:0004016;GO:0005515;GO:0005524;GO:0019901;GO:0046872	GO:0005622;GO:0005886;GO:0005929;GO:0016020;GO:0016021;GO:0031226	hsa00230;hsa04062;hsa04114;hsa04270;hsa04540;hsa04742;hsa04912;hsa04914;hsa04916;hsa04962;hsa04970;hsa04971;hsa04972;hsa04976;hsa05414	4.6.1.1
ADCY7	1982	659	2070	295	11.98	4.27	13.31	2.02	5.89	2.42	6.74	1.18	0.351816	0.257526	0.00613277	0.0487646	adenylate cyclase 7	GO:0003091;GO:0006171;GO:0007189;GO:0007190;GO:0007193;GO:0019933;GO:0030819;GO:0034199;GO:0060135;GO:0071361;GO:0071377	GO:0004016;GO:0005524;GO:0046872	GO:0005622;GO:0005886;GO:0016021	hsa00230;hsa04020;hsa04062;hsa04114;hsa04270;hsa04540;hsa04912;hsa04914;hsa04916;hsa04970;hsa04971;hsa04972;hsa04976;hsa05414	4.6.1.1
ADCY8	0	4	0	0	0	0.04	0	0	0	0.02	0	0	8.55878	NA	0.769794	NA	adenylate cyclase 8	GO:0003091;GO:0006171;GO:0007165;GO:0007189;GO:0007190;GO:0007193;GO:0007611;GO:0007616;GO:0019933;GO:0034199;GO:0071377	GO:0004016;GO:0005524;GO:0008294;GO:0046872	GO:0005622;GO:0005886;GO:0016020;GO:0016021	hsa00230;hsa04020;hsa04062;hsa04114;hsa04270;hsa04540;hsa04720;hsa04742;hsa04912;hsa04914;hsa04916;hsa04970;hsa04971;hsa04972;hsa04976;hsa05414	4.6.1.1
ADCY9	1085	1055	979	362	5.02	5.12	4.96	1.83	2.47	2.9	2.51	1.07	1.19015	0.576903	0.9864	0.932587	adenylate cyclase 9	GO:0003091;GO:0006171;GO:0007165;GO:0007189;GO:0007190;GO:0007193;GO:0019933;GO:0034199;GO:0071377;GO:0071880	GO:0004016;GO:0005524;GO:0046872	GO:0005622;GO:0005886;GO:0005887;GO:0016021;GO:0030424;GO:0030425	hsa00230;hsa04020;hsa04062;hsa04114;hsa04270;hsa04540;hsa04912;hsa04914;hsa04916;hsa04962;hsa04970;hsa04971;hsa04972;hsa04976;hsa05110;hsa05414	4.6.1.1
ADCYAP1	0	0	0	0	0	0	0	0	0	0	0	0	NA	NA	NA	NA	adenylate cyclase activating polypeptide 1	GO:0001541;GO:0001662;GO:0001821;GO:0002865;GO:0002878;GO:0007190;GO:0007204;GO:0007218;GO:0007267;GO:0007565;GO:0008277;GO:0008284;GO:0010579;GO:0010656;GO:0010976;GO:0019233;GO:0019933;GO:0021983;GO:0031175;GO:0032755;GO:0032880;GO:0034260;GO:0042594;GO:0043267;GO:0043547;GO:0045471;GO:0045786;GO:0045860;GO:0045909;GO:0045944;GO:0046034;GO:0051968;GO:0060078;GO:0060124;GO:0060253;GO:0070374;GO:…	GO:0005057;GO:0005102;GO:0005184;GO:0016521;GO:0031858;GO:0051428	GO:0005576;GO:0005615;GO:0005622;GO:0043195	NA	NA
ADCYAP1R1	0	4	3	4	0	0.02	0.02	0.02	0	0.01	0.01	0.01	1.39562	9.41552	0.970905	0.508741	ADCYAP receptor type I	GO:0007166;GO:0007186;GO:0007202;GO:0007283;GO:0010524;GO:0019933;GO:0030154;GO:0030819;GO:0032355;GO:0033555;GO:0042493;GO:0045471;GO:0046545;GO:0060548;GO:0060732	GO:0004872;GO:0004999;GO:0005515;GO:0008179;GO:0030306;GO:0042923	GO:0005768;GO:0005791;GO:0005886;GO:0005887;GO:0005901;GO:0005923;GO:0009986;GO:0043005;GO:0043235	hsa04080	NA
ADD1	9321	6295	7013	5125	84.69	60.01	69.7	50.9	41.64	34.03	35.29	29.76	0.991441	0.950202	0.994485	0.990177	adducin 1	GO:0000902;GO:0001701;GO:0006884;GO:0020027;GO:0030036;GO:0030218;GO:0032092;GO:0035264;GO:0036498;GO:0048873;GO:0051016;GO:0051017;GO:0055085;GO:0098609	GO:0003779;GO:0005198;GO:0005516;GO:0008134;GO:0030507;GO:0042803;GO:0044822;GO:0046982;GO:0051015;GO:0098641	GO:0005634;GO:0005654;GO:0005829;GO:0005886;GO:0005913;GO:0005925;GO:0008290	NA	NA
ADD2	1488	1097	1486	421	13.37	10.41	14.62	4.14	6.58	5.9	7.4	2.42	0.815457	0.489229	0.985925	0.864213	adducin 2	GO:0006461;GO:0030036;GO:0030097;GO:0032092;GO:0051016;GO:0051017;GO:0055085	GO:0003779;GO:0005198;GO:0005516;GO:0030507;GO:0042803;GO:0046982;GO:0051015	GO:0005829;GO:0005886;GO:0008290;GO:0016023	NA	NA
ADD3	1962	1151	2548	368	16.12	10.06	23.29	3.3	7.93	5.7	11.79	1.93	0.499058	0.324422	0.568094	0.27556	adducin 3	GO:0007010;GO:0055085	GO:0003779;GO:0005200;GO:0005516	GO:0000794;GO:0005654;GO:0005737;GO:0005829;GO:0005856;GO:0005886;GO:0005903;GO:0005911;GO:0005938;GO:0016020	NA	NA
ADD3-AS1	4	1	1	1	0.12	0.03	0.03	0.03	0.06	0.02	0.02	0.02	1.06597	0.528801	0.975992	0.948755	ADD3 antisense RNA 1	NA	NA	NA	NA	NA
ADGB	0	0	0	0	0	0	0	0	0	0	0	0	NA	NA	NA	NA	androglobin	GO:0006508	GO:0004198;GO:0019825;GO:0020037	GO:0005737	NA	NA
ADGRA1	0	0	0	1	0	0	0	0.01	0	0	0	0.01	NA	3.10388	NA	0.937396	adhesion G protein-coupled receptor A1	GO:0007165;GO:0007166;GO:0007186	GO:0004930	GO:0016021	NA	NA
ADGRA1-AS1	0	0	0	0	0	0	0	0	0	0	0	0	NA	NA	NA	NA	adhesion G protein-coupled receptor A1 antisense RNA 1	NA	NA	NA	NA	NA
ADGRA2	22	2	7	16	0.13	0.01	0.05	0.1	0.06	0.01	0.02	0.06	0.368323	1.2476	0.926066	0.953492	adhesion G protein-coupled receptor A2	GO:0002040;GO:0007166;GO:0007186;GO:0007417;GO:0010595;GO:0043542;GO:0045765;GO:0050920;GO:0090210;GO:1900747	GO:0004930	GO:0005886;GO:0009986;GO:0016021;GO:0030175	NA	NA
ADGRA3	6676	1452	3260	1568	52.68	12.02	28.16	13.5	25.9	6.81	14.26	7.9	0.492044	0.405967	0.538293	0.741153	adhesion G protein-coupled receptor A3	GO:0007166;GO:0007186	GO:0004930	GO:0009897;GO:0016021	NA	NA
ADGRB1	1	93	130	1	0.01	0.63	0.92	0.01	0	0.36	0.47	0	0.791098	1.39977	0.971173	0.960628	adhesion G protein-coupled receptor B1	GO:0007155;GO:0007165;GO:0007166;GO:0007186;GO:0007409;GO:0007422;GO:0008285;GO:0016525;GO:0051965	GO:0004930	GO:0005886;GO:0005887;GO:0005911;GO:0014069;GO:0016021	hsa04115	NA
ADGRB2	610	164	147	176	4.08	1.16	1.08	1.29	2.01	0.66	0.55	0.75	1.23134	0.49929	0.974971	0.854587	adhesion G protein-coupled receptor B2	GO:0007166;GO:0007186;GO:0007422;GO:0016525;GO:0051965	GO:0004930	GO:0005886;GO:0016021	NA	NA
ADGRB3	0	0	1	0	0	0	0.01	0	0	0	0	0	0.368885	NA	0.968331	NA	adhesion G protein-coupled receptor B3	GO:0007166;GO:0007186;GO:0007520;GO:0016322;GO:0016525;GO:0043547;GO:0048814;GO:0051965;GO:0061743;GO:0099558	GO:0004930;GO:0005096;GO:0005515	GO:0005886;GO:0016021;GO:0043083;GO:0098794	NA	NA
ADGRD1	4	4	2	21	0.03	0.03	0.01	0.15	0.01	0.02	0.01	0.09	1.93561	7.69747	0.961831	0.014938	adhesion G protein-coupled receptor D1	GO:0007166;GO:0007186;GO:0010579	GO:0004930	GO:0005886;GO:0016021	NA	NA
ADGRE1	7	67	99	5	0.1	0.97	1.5	0.07	0.05	0.55	0.76	0.04	0.748988	1.20978	0.96419	0.955199	adhesion G protein-coupled receptor E1	GO:0002250;GO:0007155;GO:0007166;GO:0007186	GO:0004930;GO:0005509	GO:0005887;GO:0009897	NA	NA
ADGRE2	9.2	206.13	170.14	7.09	0.05	1.22	1.09	0.05	0.03	0.69	0.55	0.03	1.33701	1.30461	0.966719	0.952171	adhesion G protein-coupled receptor E2	GO:0006954;GO:0007155;GO:0007166;GO:0007186;GO:0016477;GO:0071621	GO:0004930;GO:0005509;GO:0035374	GO:0005886;GO:0016021;GO:0031256;GO:0032587	NA	NA
ADGRE3	0	0	0	0	0	0	0	0	0	0	0	0	NA	NA	NA	NA	adhesion G protein-coupled receptor E3	GO:0007166;GO:0007186	GO:0004930;GO:0005509	GO:0005576;GO:0005886;GO:0016021	NA	NA
ADGRE4P	5.09	0	1.07	8.5	0.07	0	0.02	0.12	0.03	0	0.01	0.07	0.353278	2.62386	0.966954	0.852896	adhesion G protein-coupled receptor E4, pseudogene	NA	NA	NA	NA	NA
ADGRE5	1437.8	1028.87	1702.86	396.91	15.98	12.16	21.03	4.85	7.86	6.89	10.65	2.84	0.667468	0.477362	0.957921	0.845403	adhesion G protein-coupled receptor E5	GO:0006928;GO:0006954;GO:0006955;GO:0007155;GO:0007166;GO:0007186;GO:0007267	GO:0004888;GO:0004930;GO:0005509;GO:0005515	GO:0005615;GO:0005886;GO:0005887;GO:0005925;GO:0016020;GO:0070062	NA	NA
ADGRF1	1053	25	435	114	7.2	0.34	4.23	0.99	3.54	0.19	2.14	0.58	0.064735	0.187727	0	0.00242373	adhesion G protein-coupled receptor F1	GO:0007166;GO:0007186	GO:0004930	GO:0005576;GO:0005886;GO:0016021	NA	NA
ADGRF2	1	16	0	18	0.01	0.12	0	0.14	0	0.07	0	0.08	31.2351	17.5294	0.00188041	0.000973137	adhesion G protein-coupled receptor F2	GO:0007166;GO:0007186	GO:0004930	GO:0016021	NA	NA
ADGRF3	2	7	1	4	0.02	0.06	0.01	0.04	0.01	0.04	0.01	0.02	5.24845	2.74119	0.74821	0.901819	adhesion G protein-coupled receptor F3	GO:0007166;GO:0007186	GO:0004930	GO:0016021	NA	NA
ADGRF4	655	501	422	844	7.53	6.04	5.31	10.58	3.7	3.42	2.69	6.19	1.31086	2.22528	0.974832	0.734441	adhesion G protein-coupled receptor F4	GO:0007166;GO:0007186	GO:0004930	GO:0016021	NA	NA
ADGRF5	12	1	3	10	0.07	0.01	0.02	0.07	0.04	0	0.01	0.04	0.471202	1.41193	0.963413	0.947084	adhesion G protein-coupled receptor F5	GO:0006112;GO:0007166;GO:0007186;GO:0042593;GO:0043031;GO:0043129;GO:0045444;GO:0071073	GO:0004930	GO:0005886;GO:0009986;GO:0016021;GO:0031410;GO:0045177	NA	NA
ADGRG1	7273	1234	5135	1278	69.7	12.36	53.73	13.31	34.27	7.01	27.2	7.79	0.265513	0.303747	2.52757e-05	0.229944	adhesion G protein-coupled receptor G1	GO:0001525;GO:0007155;GO:0007166;GO:0007186;GO:0007266;GO:0007267;GO:0007420;GO:0008285;GO:0010573;GO:0016477;GO:0021796;GO:0021801;GO:0021819;GO:0035025;GO:0045785;GO:0070528;GO:0072520;GO:2000179;GO:2001223	GO:0004930;GO:0005518;GO:0008201;GO:0050840	GO:0005622;GO:0005887;GO:0016021;GO:0045121;GO:0070062;GO:0097451	NA	NA
ADGRG2	927	9	44	312	6.99	0.07	0.36	2.58	3.44	0.04	0.18	1.51	0.236073	0.582015	0.0409276	0.932622	adhesion G protein-coupled receptor G2	GO:0007166;GO:0007186;GO:0007283	GO:0004930	GO:0005887;GO:0009986;GO:0016021;GO:0016324;GO:0070062	NA	NA
ADGRG3	1	0	3	0	0.01	0	0.05	0	0.01	0	0.02	0	0.163063	0.450976	0.898828	0.961848	adhesion G protein-coupled receptor G3	GO:0007166;GO:0007186;GO:0030183;GO:0030334;GO:0032792;GO:1901223	GO:0004930	GO:0005886;GO:0016021	NA	NA
ADGRG4	1	0	3	0	0	0	0.01	0	0	0	0.01	0	0.163063	0.450976	0.898828	0.961848	adhesion G protein-coupled receptor G4	GO:0007166;GO:0007186	GO:0004930	GO:0016021	NA	NA
ADGRG5	0	0	0	1	0	0	0	0.01	0	0	0	0.01	NA	3.10388	NA	0.937396	adhesion G protein-coupled receptor G5	GO:0007166;GO:0007186	GO:0004930	GO:0005886;GO:0016021	NA	NA
ADGRG6	5996	5686	11589	2227	31.02	30.75	65.6	12.53	15.25	17.44	33.21	7.33	0.541944	0.641911	0.847358	0.972536	adhesion G protein-coupled receptor G6	GO:0007166;GO:0007186;GO:0019933;GO:0042552	GO:0004930;GO:0005518;GO:0050840	GO:0005622;GO:0005886;GO:0016021	NA	NA
ADGRG7	0	8	5	4	0	0.1	0.06	0.06	0	0.06	0.03	0.04	1.68693	9.41552	0.959813	0.508741	adhesion G protein-coupled receptor G7	GO:0007166;GO:0007186	GO:0004930	GO:0016021	NA	NA
ADGRL1	197	288	425	93	0.9	1.38	2.12	0.46	0.44	0.78	1.07	0.27	0.748822	0.816594	0.970677	0.965173	adhesion G protein-coupled receptor L1	GO:0007157;GO:0007166;GO:0007186;GO:0016079;GO:0035584;GO:0051965;GO:0090129	GO:0004930;GO:0016524;GO:0030246;GO:0050839	GO:0005622;GO:0005886;GO:0016021;GO:0030054;GO:0030424;GO:0030426;GO:0042734;GO:0043005;GO:0045202	NA	NA
ADGRL2	1008	252	460	136	6.03	1.58	3.01	0.89	2.97	0.89	1.52	0.52	0.605588	0.233788	0.88651	0.0198255	adhesion G protein-coupled receptor L2	GO:0007166;GO:0007186	GO:0004930;GO:0016524;GO:0030246	GO:0016021	NA	NA
ADGRL3	45	0	0	2	0.26	0	0	0.01	0.13	0	0	0.01	NA	0.0933564	NA	0.00959584	adhesion G protein-coupled receptor L3	GO:0001764;GO:0007166;GO:0007186;GO:0007416;GO:0031987;GO:0042220;GO:0051965;GO:0098609	GO:0004930;GO:0005509;GO:0005515;GO:0030246	GO:0005887;GO:0005911;GO:0016021;GO:0030424	NA	NA
ADGRL3-AS1	0	0	0	0	0	0	0	0	0	0	0	0	NA	NA	NA	NA	adhesion G protein-coupled receptor L3 antisense RNA 1	NA	NA	NA	NA	NA
ADGRL4	0	0	0	0	0	0	0	0	0	0	0	0	NA	NA	NA	NA	adhesion G protein-coupled receptor L4	GO:0007166;GO:0007186	GO:0004930;GO:0005509;GO:0046983	GO:0005886;GO:0016021;GO:0031410	NA	NA
ADGRV1	37	13	28	44	0.07	0.03	0.06	0.09	0.03	0.01	0.03	0.05	0.522776	2.03219	0.904229	0.831015	adhesion G protein-coupled receptor V1	GO:0007166;GO:0007186;GO:0007399;GO:0007601;GO:0007605;GO:0016337;GO:0045494;GO:0048496;GO:0050877;GO:0050953	GO:0004930;GO:0005509;GO:0005515	GO:0005737;GO:0005886;GO:0009986;GO:0016020;GO:0016021;GO:0032420;GO:0043235;GO:0045202;GO:0070062	NA	NA
ADH1A	0	0	0	0	0	0	0	0	0	0	0	0	NA	NA	NA	NA	alcohol dehydrogenase 1A (class I), alpha polypeptide	GO:0006066;GO:0006069;GO:0017144	GO:0004022;GO:0004024;GO:0004745;GO:0005515;GO:0008270	GO:0005829	hsa00010;hsa00071;hsa00350;hsa00830;hsa00980;hsa00982;hsa01100	1.1.1.1
ADH1B	0	0	0	0	0	0	0	0	0	0	0	0	NA	NA	NA	NA	alcohol dehydrogenase 1B (class I), beta polypeptide	GO:0006069	GO:0004024;GO:0008270	GO:0005829	hsa00010;hsa00071;hsa00350;hsa00830;hsa00980;hsa00982;hsa01100	1.1.1.1
ADH1C	2	0	0	0	0.04	0	0	0	0.02	0	0	0	NA	0.291136	NA	0.942548	alcohol dehydrogenase 1C (class I), gamma polypeptide	GO:0006069	GO:0004022;GO:0004024;GO:0004745;GO:0008270	GO:0005829	hsa00010;hsa00071;hsa00350;hsa00830;hsa00980;hsa00982;hsa01100	1.1.1.1
ADH4	0	1	1	0	0	0.02	0.02	0	0	0.01	0.01	0	1.06597	NA	0.975992	NA	alcohol dehydrogenase 4 (class II), pi polypeptide	GO:0001523;GO:0006066;GO:0006069;GO:0006081;GO:0042572;GO:0046164;GO:1901661	GO:0003960;GO:0004022;GO:0004024;GO:0004032;GO:0004745;GO:0005503;GO:0008270;GO:0016620;GO:0019115;GO:0019841;GO:0035276;GO:0051287	GO:0005829	hsa00010;hsa00071;hsa00350;hsa00830;hsa00980;hsa00982;hsa01100	1.1.1.1
ADH5	7174	4335	7626	2220	98.9	62.64	115.02	33.38	48.63	35.52	58.23	19.52	0.627895	0.534832	0.95619	0.941535	alcohol dehydrogenase 5 (class III), chi polypeptide	GO:0001523;GO:0003016;GO:0006069;GO:0018119;GO:0032496;GO:0045777;GO:0046294;GO:0051409;GO:0051775	GO:0004022;GO:0005504;GO:0008270;GO:0009055;GO:0018467;GO:0042803;GO:0051903	GO:0005739;GO:0005829;GO:0070062	hsa00010;hsa00071;hsa00350;hsa00830;hsa00980;hsa00982;hsa01100	1.1.1.1;1.1.1.284
ADH6	0	0	0	0	0	0	0	0	0	0	0	0	NA	NA	NA	NA	alcohol dehydrogenase 6 (class V)	GO:0006069;GO:0045471	GO:0004022;GO:0004024;GO:0008270	GO:0005829;GO:0070062	hsa00010;hsa00071;hsa00350;hsa00830;hsa00980;hsa00982;hsa01100	1.1.1.1
ADH7	0	0	0	0	0	0	0	0	0	0	0	0	NA	NA	NA	NA	alcohol dehydrogenase 7 (class IV), mu or sigma polypeptide	GO:0001523;GO:0006068;GO:0006069;GO:0009617;GO:0010430;GO:0042572;GO:0042573;GO:0045471;GO:0055114;GO:1900116	GO:0004022;GO:0004024;GO:0004031;GO:0004745;GO:0008270;GO:0019841;GO:0035276;GO:0048019	GO:0005576;GO:0005829	hsa00010;hsa00071;hsa00350;hsa00830;hsa00980;hsa00982;hsa01100	1.1.1.1
ADHFE1	1	40	8	27	0.02	0.82	0.17	0.58	0.01	0.46	0.09	0.34	5.21468	26.0685	0.00748085	1.2688e-05	alcohol dehydrogenase, iron containing 1	GO:0006103;GO:0015993;GO:0055114	GO:0016616;GO:0046872;GO:0047988	GO:0005739;GO:0005759	NA	NA
ADI1	4622.43	2466.47	3664.98	2647.03	101.91	55.98	88.43	62.82	50.11	31.74	44.77	36.73	0.743366	0.989628	0.98349	0.988121	acireductone dioxygenase 1	GO:0019509;GO:0055114	GO:0005506;GO:0005515;GO:0010309;GO:0016491	GO:0005634;GO:0005737;GO:0005829;GO:0005886	hsa00270;hsa01100	1.13.11.53;1.13.11.54
ADIG	0	0	0	1	0	0	0	0.06	0	0	0	0.03	NA	3.10388	NA	0.937396	adipogenin	GO:0007283;GO:0045600;GO:0050872;GO:0050873	NA	GO:0005634;GO:0005737;GO:0016021	NA	NA
ADIPOQ	2	0	1	2	0.02	0	0.01	0.02	0.01	0	0	0.01	0.368885	1.51616	0.968331	0.954784	adiponectin, C1Q and collagen domain containing	GO:0001666;GO:0001934;GO:0006006;GO:0006091;GO:0006635;GO:0007584;GO:0007623;GO:0009744;GO:0009749;GO:0009967;GO:0010642;GO:0010739;GO:0010745;GO:0010804;GO:0010875;GO:0010906;GO:0014823;GO:0014912;GO:0019395;GO:0030336;GO:0030853;GO:0031953;GO:0032270;GO:0032720;GO:0032757;GO:0032869;GO:0033034;GO:0033211;GO:0034115;GO:0034383;GO:0034612;GO:0035690;GO:0042593;GO:0043123;GO:0043124;GO:0043407;GO:…	GO:0005102;GO:0005125;GO:0005179;GO:0005515;GO:0033691;GO:0042802;GO:0042803	GO:0005576;GO:0005581;GO:0005615;GO:0005783;GO:0009986;GO:0070062	hsa03320;hsa04920;hsa04930	NA
ADIPOQ-AS1	0	0	0	0	0	0	0	0	0	0	0	0	NA	NA	NA	NA	ADIPOQ antisense RNA 1	NA	NA	NA	NA	NA
ADIPOR1	10580	8825	8419	11097	181.78	158.97	157.26	208.39	89.38	90.13	79.61	121.86	1.15778	1.81254	0.993799	0.95751	adiponectin receptor 1	GO:0007186;GO:0009755;GO:0010633;GO:0010719;GO:0010906;GO:0019216;GO:0019395;GO:0030308;GO:0033210;GO:0033211;GO:0042593;GO:0046426;GO:0046427;GO:0046628;GO:1901223	GO:0019901;GO:0042802;GO:0046872;GO:0046982;GO:0055100;GO:0097003	GO:0005886;GO:0016020;GO:0016021;GO:0031226	hsa04920	NA
ADIPOR2	8105	11504	8008	12546	73.89	109.98	79.9	124.79	36.33	62.36	40.45	72.98	1.58667	2.6749	0.963071	0.540145	adiponectin receptor 2	GO:0007186;GO:0007507;GO:0007565;GO:0007584;GO:0009755;GO:0019395;GO:0030308;GO:0033211;GO:0042593;GO:0046326;GO:0061042	GO:0042802;GO:0046872;GO:0046982;GO:0055100;GO:0097003	GO:0016021;GO:0031226	hsa04920	NA
ADIRF	240	1063	1198	227	14.46	66.84	78.78	14.84	7.11	37.89	39.88	8.68	0.980067	1.63238	0.990024	0.930957	adipogenesis regulatory factor	GO:0006351;GO:0030154;GO:0045600;GO:0045944;GO:0071478;GO:0072719;GO:2001023	GO:0003674	GO:0005634;GO:0005654;GO:0005737;GO:0070062	NA	NA
ADK	7363	5727	8310	3840	123.95	101.49	153.39	70.51	60.94	57.54	77.66	41.23	0.761221	0.90129	0.988915	0.988961	adenosine kinase	GO:0006175;GO:0009156;GO:0016310;GO:0043101;GO:0044209	GO:0004001;GO:0005524;GO:0044822;GO:0046872	GO:0005654;GO:0005737;GO:0005829	hsa00230;hsa01100	2.7.1.20
ADM	3990	3045	2023	16367	93.79	74.95	52	419.14	46.12	42.5	26.33	245.1	1.66233	7.08765	0.916668	2.14888e-06	adrenomedullin	GO:0001570;GO:0001666;GO:0001843;GO:0002026;GO:0002031;GO:0006171;GO:0006701;GO:0007165;GO:0007204;GO:0007267;GO:0007507;GO:0007565;GO:0007568;GO:0008015;GO:0008209;GO:0008284;GO:0008285;GO:0009409;GO:0009611;GO:0010460;GO:0019731;GO:0019933;GO:0030819;GO:0031100;GO:0031102;GO:0031623;GO:0032496;GO:0032868;GO:0042475;GO:0042594;GO:0043065;GO:0043116;GO:0045766;GO:0045906;GO:0045909;GO:0046879;GO:…	GO:0005102;GO:0005179;GO:0005515;GO:0031700	GO:0005576;GO:0005615;GO:0005737	NA	NA
ADM2	11.04	10.46	5.03	40.91	0.1	0.1	0.05	0.4	0.05	0.06	0.02	0.23	2.16187	6.02966	0.928494	0.00540169	adrenomedullin 2	GO:0001525;GO:0006468;GO:0007189;GO:0007586;GO:0007631;GO:0010628;GO:0045766;GO:0045776	GO:0005179;GO:0032403	GO:0005576	NA	NA
ADM5	108	88	76	143	1.88	1.61	1.45	2.72	0.93	0.91	0.73	1.59	1.27679	2.27848	0.969245	0.663634	adrenomedullin 5 (putative)	NA	NA	GO:0005576	NA	NA
ADNP	6781	5683	7266	4539	39.68	35.15	46.53	29.25	19.51	19.93	23.56	17.11	0.863898	1.15676	0.99315	0.988673	activity dependent neuroprotector homeobox	GO:0006351;GO:0006355;GO:0007614;GO:0009743;GO:0010035;GO:0010629;GO:0010835;GO:0030828;GO:0031668;GO:0032091;GO:0032147;GO:0033484;GO:0043524;GO:0044849;GO:0045773;GO:0050731;GO:0050805;GO:0051965	GO:0003677;GO:0003682;GO:0005507;GO:0042277;GO:0048487	GO:0005615;GO:0005634;GO:0005737;GO:0030424;GO:0030425;GO:0043025	NA	NA
ADNP-AS1	25	12	24	11	0.95	0.47	0.98	0.45	0.47	0.27	0.5	0.26	0.562907	0.768011	0.931602	0.951196	ADNP antisense RNA 1	NA	NA	NA	NA	NA
ADNP2	3166	1937	2134	2842	21.12	13.55	15.58	20.69	10.38	7.68	7.89	12.1	1.00256	1.55116	0.991809	0.970493	ADNP homeobox 2	GO:0006351;GO:0006355;GO:0030182;GO:0030307;GO:0034599;GO:0060548;GO:0071300	GO:0003674;GO:0003677;GO:0046872	GO:0005575;GO:0005634	NA	NA
ADO	2492	4605	3163	1372	24.22	46.94	33.65	14.55	11.91	26.61	17.03	8.51	1.60796	0.951472	0.944889	0.985482	2-aminoethanethiol dioxygenase	GO:0000098;GO:0055114	GO:0046872;GO:0047800	GO:0005739;GO:0005829	hsa00430;hsa01100	1.13.11.19
ADORA1	1	5	27	0	0.01	0.07	0.39	0	0.01	0.04	0.2	0	0.221397	0.450976	0.156637	0.961848	adenosine A1 receptor	GO:0000186;GO:0001659;GO:0001666;GO:0001973;GO:0002087;GO:0002674;GO:0002686;GO:0002793;GO:0003093;GO:0006612;GO:0006909;GO:0006954;GO:0007165;GO:0007193;GO:0007267;GO:0007399;GO:0008285;GO:0014050;GO:0016042;GO:0032229;GO:0032244;GO:0032900;GO:0035307;GO:0035814;GO:0042323;GO:0043066;GO:0043268;GO:0045741;GO:0045776;GO:0045777;GO:0045908;GO:0046888;GO:0050890;GO:0050965;GO:0050995;GO:0051930;GO:…	GO:0001609;GO:0001664;GO:0001883;GO:0004629;GO:0031072;GO:0031683;GO:0032795;GO:0046982	GO:0005783;GO:0005886;GO:0005887;GO:0014069;GO:0016323;GO:0030673;GO:0032279;GO:0042734;GO:0043025;GO:0043195;GO:0043197;GO:0045211;GO:0048786	hsa04080	NA
ADORA2A	4.55	0	14	86.88	0.06	0	0.29	1.37	0.03	0	0.15	0.8	0.0400767	28.105	0.0190065	1.96404e-10	adenosine A2a receptor	GO:0001973;GO:0006171;GO:0006909;GO:0006915;GO:0006954;GO:0006968;GO:0007188;GO:0007267;GO:0007417;GO:0007596;GO:0007600;GO:0008015;GO:0010579;GO:0044267	GO:0001609;GO:0005515;GO:0019899;GO:0042802	GO:0005886;GO:0005887;GO:0016020	hsa04020;hsa04080;hsa04270	NA
ADORA2A-AS1	0	0	0	0	0	0	0	0	0	0	0	0	NA	NA	NA	NA	ADORA2A antisense RNA 1	NA	NA	NA	NA	NA
ADORA2B	13637	1304	4683	2522	268.01	26.85	100.67	54.02	131.78	15.22	50.96	31.59	0.307645	0.319643	0.000533393	0.35465	adenosine A2b receptor	GO:0000187;GO:0001973;GO:0002882;GO:0006968;GO:0007186;GO:0007189;GO:0007190;GO:0007254;GO:0007588;GO:0010575;GO:0031284;GO:0031668;GO:0032722;GO:0032755;GO:0043306;GO:0044267;GO:0060087	GO:0001609	GO:0005622;GO:0005886;GO:0005887	hsa04020;hsa04080;hsa04270	NA
ADORA3	0	0	1	0	0	0	0.02	0	0	0	0.01	0	0.368885	NA	0.968331	NA	adenosine A3 receptor	GO:0001973	GO:0001609	GO:0005886;GO:0016021	hsa04080	NA
ADPGK	6222	2852	2346	5942	91.37	43.91	37.64	95.74	44.93	24.9	19.05	55.99	1.34267	1.6503	0.982807	0.9686	ADP dependent glucokinase	GO:0006006;GO:0006096	GO:0043843;GO:0046872	GO:0005576;GO:0005783;GO:0016020	hsa00010;hsa01100	2.7.1.147
ADPGK-AS1	2	0	0	3	0.03	0	0	0.04	0.01	0	0	0.03	NA	2.12868	NA	0.935858	ADPGK antisense RNA 1	NA	NA	NA	NA	NA
ADPRH	3	107	235	3	0.03	1.12	2.57	0.04	0.02	0.63	1.3	0.02	0.504144	1.57164	0.603406	0.950571	ADP-ribosylarginine hydrolase	GO:0006464;GO:0051725	GO:0000287;GO:0003875	GO:0005622	NA	NA
ADPRHL1	49	34	58	55	0.94	0.67	1.23	1.12	0.46	0.38	0.62	0.65	0.650996	1.92427	0.940977	0.856294	ADP-ribosylhydrolase like 1	GO:0006886;GO:0031338;GO:0051725;GO:0090630	GO:0000287;GO:0003875;GO:0005096;GO:0017137	GO:0005622;GO:0012505	NA	NA
ADPRHL2	1862	2297	1606	1980	41.02	52.99	38.69	47.52	20.17	30.05	19.59	27.79	1.57955	1.8373	0.942115	0.926233	ADP-ribosylhydrolase like 2	GO:0071451	GO:0004649;GO:0046872	GO:0005654;GO:0005759	NA	NA
ADPRM	322	932	261	823	7.95	24.09	7.05	22.13	3.91	13.66	3.57	12.94	3.93754	4.4083	7.80252e-06	0.00206843	ADP-ribose/CDP-alcohol diphosphatase, manganese dependent	GO:0034656	GO:0046872;GO:0047631;GO:0047734	GO:0005829	hsa00230;hsa00564	3.6.1.13;3.6.1.16;3.6.1.53
ADRA1A	4.17	10.71	9.07	4.17	0.07	0.18	0.16	0.07	0.03	0.1	0.08	0.04	1.28582	1.60833	0.969941	0.946554	adrenoceptor alpha 1A	GO:0001985;GO:0001994;GO:0001996;GO:0001997;GO:0003084;GO:0006915;GO:0006939;GO:0007165;GO:0007186;GO:0007200;GO:0007202;GO:0007204;GO:0007267;GO:0007512;GO:0007568;GO:0008285;GO:0009725;GO:0016049;GO:0032230;GO:0035024;GO:0035265;GO:0035556;GO:0042493;GO:0043410;GO:0045760;GO:0045907;GO:0045987;GO:0060073;GO:0060402;GO:0060452;GO:0070374;GO:0071880;GO:0090037;GO:0097195	GO:0004937;GO:0046982	GO:0005634;GO:0005886;GO:0005887;GO:0030018;GO:0030315;GO:0031965	hsa04020;hsa04080;hsa04270;hsa04970	NA
ADRA1B	26	33	38	2	0.42	0.56	0.68	0.04	0.21	0.32	0.34	0.02	0.959809	0.159489	0.97575	0.240398	adrenoceptor alpha 1B	GO:0001994;GO:0007186;GO:0007188;GO:0007200;GO:0007204;GO:0007267;GO:0007275;GO:0008283;GO:0035556;GO:0042593;GO:0043410;GO:0045907;GO:0045987;GO:0055117;GO:0071880	GO:0004937;GO:0046982	GO:0005634;GO:0005886;GO:0005887;GO:0031965	hsa04020;hsa04080;hsa04270;hsa04970	NA
ADRA1D	0	1	5	0	0	0.01	0.07	0	0	0.01	0.04	0	0.302448	NA	0.924007	NA	adrenoceptor alpha 1D	GO:0001994;GO:0006259;GO:0007186;GO:0007188;GO:0007200;GO:0007204;GO:0007267;GO:0007275;GO:0008283;GO:0008284;GO:0045907;GO:0045987;GO:0071880	GO:0004937;GO:0005515	GO:0005886;GO:0005887	hsa04020;hsa04080;hsa04270;hsa04970	NA
ADRA2A	0	11	0	34	0	0.11	0	0.35	0	0.06	0	0.2	21.7866	72.5319	0.0346477	3.54407e-08	adrenoceptor alpha 2A	GO:0001819;GO:0006928;GO:0006940;GO:0007165;GO:0007186;GO:0007194;GO:0007265;GO:0007266;GO:0008284;GO:0010700;GO:0019229;GO:0030036;GO:0030168;GO:0030335;GO:0030818;GO:0032147;GO:0032148;GO:0032811;GO:0032870;GO:0035625;GO:0042593;GO:0043268;GO:0043406;GO:0045741;GO:0045955;GO:0046676;GO:0050796;GO:0050892;GO:0050995;GO:0051044;GO:0051926;GO:0061179;GO:0071878;GO:0071880;GO:0071881;GO:0071882;GO:…	GO:0004938;GO:0005515;GO:0019901;GO:0031692;GO:0031696;GO:0031996;GO:0032795;GO:0042803;GO:0046982;GO:0051379;GO:0051380	GO:0005737;GO:0005886;GO:0005887;GO:0016323;GO:0043235	hsa04080	NA
ADRA2B	1	511	4	1	0.01	5.78	0.05	0.01	0.01	3.28	0.02	0.01	123.24	1.39977	0	0.960628	adrenoceptor alpha 2B	GO:0006940;GO:0007186;GO:0007267;GO:0010700;GO:0019229;GO:0030168;GO:0032148;GO:0032811;GO:0035625;GO:0045666;GO:0071880;GO:0071883	GO:0004938;GO:0005515;GO:0051379	GO:0005886;GO:0005887	hsa04080	NA
ADRA2C	101	359	348	98	1.91	7.1	7.19	2.02	0.94	4.03	3.64	1.18	1.1392	1.67136	0.983455	0.915269	adrenoceptor alpha 2C	GO:0007186;GO:0007267;GO:0007565;GO:0010700;GO:0030168;GO:0032148;GO:0032811;GO:0035625;GO:0045666;GO:0045907;GO:0050796;GO:0051930;GO:0070473;GO:0071880;GO:0071883	GO:0004938;GO:0005515;GO:0031694;GO:0042803;GO:0046982;GO:0051379	GO:0005737;GO:0005768;GO:0005886;GO:0005887;GO:0043679	hsa04080	NA
ADRB1	43	9	9	4	0.55	0.12	0.13	0.06	0.27	0.07	0.06	0.03	1.09815	0.17649	0.973205	0.115024	adrenoceptor beta 1	GO:0001659;GO:0001996;GO:0001997;GO:0002024;GO:0002025;GO:0007190;GO:0007267;GO:0009409;GO:0030819;GO:0031649;GO:0040015;GO:0042596;GO:0043547;GO:0043950;GO:0050873;GO:0071880	GO:0004939;GO:0004940;GO:0005057;GO:0005088;GO:0005515;GO:0030165;GO:0031694;GO:0046982;GO:0051379;GO:0051380	GO:0005769;GO:0005886;GO:0005887	hsa04020;hsa04080;hsa04144;hsa04540;hsa04970;hsa05414	NA
ADRB2	2063	6776	3358	1003	37.29	128.34	66.4	19.76	18.34	72.76	33.61	11.56	2.22857	0.840267	0.263362	0.98228	adrenoceptor beta 2	GO:0002024;GO:0002025;GO:0002028;GO:0002032;GO:0006898;GO:0007166;GO:0007171;GO:0007188;GO:0007190;GO:0007267;GO:0008333;GO:0009409;GO:0030501;GO:0031398;GO:0031649;GO:0040015;GO:0042312;GO:0043410;GO:0045453;GO:0045944;GO:0045986;GO:0050873;GO:0071880;GO:1901098;GO:1904504	GO:0004941;GO:0005515;GO:0008179;GO:0015459;GO:0042803;GO:0051379;GO:0051380	GO:0005634;GO:0005764;GO:0005768;GO:0005769;GO:0005886;GO:0005887;GO:0016324;GO:0043235	hsa04020;hsa04080;hsa04144;hsa04970	NA
ADRB3	0	0	0	0	0	0	0	0	0	0	0	0	NA	NA	NA	NA	adrenoceptor beta 3	GO:0001659;GO:0002024;GO:0002025;GO:0005975;GO:0006091;GO:0006112;GO:0007187;GO:0007188;GO:0007190;GO:0007267;GO:0007568;GO:0009409;GO:0031649;GO:0040015;GO:0042755;GO:0043410;GO:0046677;GO:0050873;GO:0071880	GO:0004939;GO:0005515;GO:0015052;GO:0031699;GO:0042803;GO:0051379;GO:0051380	GO:0005634;GO:0005886;GO:0005887;GO:0043235	hsa04020;hsa04080;hsa04144;hsa04970	NA
ADRBK1	9213	5470	6306	6769	97.02	60.4	72.67	77.76	47.7	34.24	36.79	45.47	0.958098	1.26969	0.994151	0.988025	G protein-coupled receptor kinase 2	GO:0002029;GO:0003108;GO:0007213;GO:0007217;GO:0007507;GO:0018105;GO:0018107;GO:0019079;GO:0031623;GO:0033605;GO:0045988;GO:0046718;GO:0060048	GO:0004672;GO:0004703;GO:0005515;GO:0005524;GO:0031694;GO:0031755;GO:0047696	GO:0005737;GO:0005829;GO:0005886;GO:0016020;GO:0072372	hsa04062;hsa04144	2.7.11.15
ADRBK2	474.38	663.36	1012.24	72.32	1.87	2.74	4.37	0.31	0.92	1.56	2.21	0.18	0.723996	0.264733	0.971637	0.0636471	G protein-coupled receptor kinase 3	GO:0006468;GO:0007165;GO:0031623	GO:0004672;GO:0004703;GO:0005524;GO:0047696	GO:0005886	hsa04062;hsa04144;hsa04740	2.7.11.15
ADRM1	11861	9754	10522	8688	303.51	261.63	294.07	241.41	149.24	148.33	148.87	141.17	1.0239	1.26583	0.995196	0.988961	adhesion regulating molecule 1	GO:0006368;GO:0010950;GO:0043248	GO:0002020;GO:0005515;GO:0061133;GO:0070628	GO:0000502;GO:0005654;GO:0005737;GO:0005886;GO:0005887;GO:0016020	NA	NA
ADSL	6565	3045	5584	1280	141.79	68.59	131.95	30.03	69.72	38.89	66.8	17.56	0.602347	0.337027	0.930745	0.409591	adenylosuccinate lyase	GO:0001666;GO:0006164;GO:0006167;GO:0006189;GO:0007584;GO:0009060;GO:0009168;GO:0014850;GO:0042594;GO:0044208;GO:0051262	GO:0004018;GO:0070626	GO:0005739;GO:0005829	hsa00230;hsa00250;hsa01100	4.3.2.2
ADSS	5902	2127	4400	1353	77.41	29.24	63.14	19.35	38.06	16.58	31.97	11.32	0.533998	0.396254	0.776074	0.699473	adenylosuccinate synthase	GO:0002376;GO:0006167;GO:0006531;GO:0009168;GO:0014074;GO:0044208;GO:0046040;GO:0060359;GO:0071257	GO:0000287;GO:0004019;GO:0005525;GO:0042301	GO:0005737;GO:0005829;GO:0005886;GO:0070062	hsa00230;hsa00250;hsa01100	6.3.4.4
ADSSL1	258	70	41	113	5.43	1.55	0.95	2.59	2.67	0.88	0.48	1.51	1.87332	0.757677	0.820691	0.961995	adenylosuccinate synthase like 1	GO:0002376;GO:0006167;GO:0006531;GO:0006541;GO:0009168;GO:0014850;GO:0035690;GO:0042594;GO:0044208;GO:0046040;GO:0071257	GO:0000287;GO:0003924;GO:0004019;GO:0005525;GO:0042301;GO:0042803;GO:0051015	GO:0005737;GO:0005829	hsa00230;hsa00250;hsa01100	6.3.4.4
ADTRP	537	395	536	223	10.81	8.49	12	4.88	5.32	4.81	6.08	2.85	0.81417	0.718082	0.980822	0.96338	androgen dependent TFPI regulating protein	NA	NA	GO:0005886;GO:0012505;GO:0016021	NA	NA
AEBP1	0	6	0	5	0	0.06	0	0.05	0	0.03	0	0.03	12.3382	11.5194	0.464419	0.311919	AE binding protein 1	GO:0000122;GO:0001501;GO:0006351;GO:0006518;GO:0007517;GO:0016485	GO:0000977;GO:0001227;GO:0003700;GO:0003714;GO:0004180;GO:0004181;GO:0004185;GO:0005516;GO:0008270	GO:0005615;GO:0005634;GO:0005737;GO:0031012;GO:0070062	NA	NA
AEBP2	3192	1092	1741	1150	21.09	7.77	12.61	8.52	10.37	4.4	6.39	4.98	0.692888	0.622709	0.967842	0.963015	AE binding protein 2	GO:0000122;GO:0006351;GO:0016569;GO:0045814	GO:0000978;GO:0001078;GO:0003714;GO:0046872	GO:0005634;GO:0005654;GO:0035098	NA	NA
AEN	2788	3310	2834	4248	32.54	40.5	36.19	54.08	16	22.96	18.32	31.62	1.28998	2.63266	0.986769	0.500223	apoptosis enhancing nuclease	GO:0010212;GO:0042771;GO:0090305	GO:0003676;GO:0004527	GO:0005634;GO:0005654;GO:0005730;GO:0031965	NA	NA
AES	4565	4382	5747	2099	101.41	101.88	139.43	50.84	49.86	57.76	70.59	29.73	0.842198	0.794648	0.99196	0.984359	amino-terminal enhancer of split	GO:0000122;GO:0001501;GO:0006351;GO:0007275;GO:0009887;GO:0010629;GO:0016055;GO:0031668;GO:0032091;GO:0040008;GO:0045892;GO:0060761;GO:0070555;GO:0090090;GO:2000210	GO:0003714;GO:0005515	GO:0005634	NA	NA
AFAP1	4988	1098	2588	762	23.73	5.48	13.48	3.96	11.67	3.11	6.82	2.31	0.468731	0.264126	0.366657	0.0720097	actin filament associated protein 1	GO:0009966;GO:0051493	GO:0003779	GO:0005737;GO:0005856;GO:0005925	NA	NA
AFAP1-AS1	0	3	2	1	0	0.02	0.01	0.01	0	0.01	0.01	0	1.50825	3.10388	0.970616	0.937396	AFAP1 antisense RNA 1	NA	NA	NA	NA	NA
AFAP1L1	624	1060	1449	198	5.35	9.53	13.6	1.85	2.63	5.4	6.89	1.08	0.808079	0.548951	0.985287	0.90572	actin filament associated protein 1 like 1	NA	GO:0005515	GO:0002102;GO:0005634;GO:0005737;GO:0005886;GO:0030054;GO:0071437	NA	NA
AFAP1L2	2177	2100	3437	726	19.69	19.92	34.02	7.16	9.68	11.29	17.22	4.19	0.674917	0.576476	0.96839	0.94323	actin filament associated protein 1 like 2	GO:0006954;GO:0007346;GO:0032675;GO:0032757;GO:0045742;GO:0045893;GO:0061098	GO:0017124;GO:0030296;GO:0035591;GO:0042169	GO:0005737;GO:0005886	NA	NA
AFF1	1632	1453	1578	1586	6.25	5.91	6.68	6.63	3.08	3.35	3.38	3.88	1.01702	1.6791	0.99095	0.950592	AF4/FMR2 family member 1	GO:0006355	GO:0003700	GO:0008023	NA	NA
AFF2	0	0	0	0	0	0	0	0	0	0	0	0	NA	NA	NA	NA	AF4/FMR2 family member 2	GO:0006397;GO:0007420;GO:0007611;GO:0008380;GO:0043484	GO:0002151	GO:0016607	NA	NA
AFF3	3.89	105.99	21.97	3.41	0.02	0.49	0.11	0.02	0.01	0.28	0.05	0.01	5.21638	1.42514	3.35216e-05	0.952722	AF4/FMR2 family member 3	GO:0006351;GO:0006355;GO:0034612;GO:0035116	GO:0003690	GO:0005634;GO:0005654;GO:0005737	NA	NA
AFF4	6055	14610	12265	9287	22.55	57.1	50.02	37.77	11.09	32.37	25.32	22.08	1.31569	2.65038	0.991025	0.540028	AF4/FMR2 family member 4	GO:0006355;GO:0006366;GO:0007286	GO:0003700;GO:0005515	GO:0008023;GO:0035327	NA	NA
AFG3L1P	1860	807	786	885	23.39	10.39	10.68	12.22	11.5	5.89	5.41	7.15	1.13393	0.822346	0.987159	0.98103	AFG3 like matrix AAA peptidase subunit 1, pseudogene	NA	NA	NA	NA	NA
AFG3L2	5440	4951	5488	3874	61.59	58.78	68	47.85	30.29	33.32	34.42	27.98	0.996446	1.23064	0.994019	0.986789	AFG3 like matrix AAA peptidase subunit 2	GO:0006461;GO:0007409;GO:0007528;GO:0008053;GO:0021675;GO:0034982;GO:0040014;GO:0042407;GO:0042552;GO:0045041;GO:0048747;GO:0060013	GO:0004176;GO:0004222;GO:0005515;GO:0005524;GO:0008237;GO:0008270;GO:0051082	GO:0005739;GO:0005743;GO:0005745	NA	NA
AFM	0	0	0	0	0	0	0	0	0	0	0	0	NA	NA	NA	NA	afamin	GO:0051180	GO:0008431	GO:0005576;GO:0005615;GO:0070062;GO:0072562	NA	NA
AFMID	813.03	602.62	767.79	741.3	20.39	16.69	26.21	19.43	10.02	9.46	13.27	11.36	0.867015	1.57511	0.985926	0.954494	arylformamidase	GO:0019441;GO:0034354	GO:0004061;GO:0016787	GO:0005634;GO:0005737;GO:0005829	hsa00380;hsa00630;hsa01100	3.5.1.9
AFP	5	0	0	1	0.09	0	0	0.02	0.04	0	0	0.01	NA	0.437964	NA	0.936919	alpha fetoprotein	GO:0001542;GO:0006810;GO:0042448;GO:0060395	GO:0005515;GO:0046872	GO:0005615;GO:0005737	NA	NA
AFTPH	3019	2960	1949	2771	26.97	27.73	19.06	27.02	13.26	15.72	9.65	15.8	1.67727	1.58603	0.908973	0.967349	aftiphilin	GO:0015031;GO:0046907	GO:0030276	GO:0005634;GO:0005654;GO:0005737;GO:0005794;GO:0005829;GO:0030121;GO:0043231	NA	NA
AGA	552	199	203	442	9.69	3.66	3.9	8.45	4.77	2.08	1.97	4.94	1.08252	1.38321	0.982342	0.967121	aspartylglucosaminidase	GO:0006508;GO:0006517;GO:0051604	GO:0003948;GO:0008233;GO:0043621	GO:0005615;GO:0005764;GO:0005783;GO:0070062	hsa00511;hsa04142	3.5.1.26
AGAP1	3461	1016	2214	852	11.69	6.26	12.77	4.06	5.75	3.55	6.46	2.38	0.506994	0.425559	0.607952	0.767811	ArfGAP with GTPase domain, ankyrin repeat and PH domain 1	GO:0007264;GO:0015031;GO:0043547	GO:0005096;GO:0005525;GO:0005543;GO:0046872	GO:0005737	hsa04144	NA
AGAP1-IT1	9	62	25	66	0.55	3.95	1.67	4.38	0.27	2.24	0.84	2.56	2.69948	11.6969	0.243281	2.82482e-06	AGAP1 intronic transcript 1	NA	NA	NA	NA	NA
AGAP11	21.59	20.1	27.5	24.56	0.25	0.24	0.35	0.31	0.12	0.14	0.18	0.18	0.811316	1.93049	0.97042	0.880512	ArfGAP with GTPase domain, ankyrin repeat and PH domain 11	GO:0043547	GO:0005096;GO:0046872	NA	NA	NA
AGAP12P	74.62	61.18	41.1	52.16	1.29	1.1	0.77	0.98	0.63	0.63	0.39	0.57	1.63512	1.20573	0.917575	0.960575	ArfGAP with GTPase domain, ankyrin repeat and PH domain 12, pseudogene	NA	NA	NA	NA	NA
AGAP2	41	4	3	11	0.3	0.03	0.02	0.09	0.15	0.02	0.01	0.05	1.39562	0.474186	0.970905	0.860866	ArfGAP with GTPase domain, ankyrin repeat and PH domain 2	GO:0007264;GO:0015031;GO:0042177;GO:0043524;GO:0043547	GO:0005096;GO:0005525;GO:0046872	GO:0005634;GO:0005730;GO:0005739;GO:0016020;GO:0070062	hsa04144	NA
AGAP2-AS1	585	130	316	94	14.31	3.33	8.45	2.51	7.04	1.89	4.28	1.46	0.4554	0.278699	0.304595	0.0908687	AGAP2 antisense RNA 1	NA	NA	NA	NA	NA
AGAP3	3882	3505	5567	1215	48.12	47.33	74.84	17.15	23.66	26.84	37.89	10.03	0.695443	0.54098	0.978032	0.93466	ArfGAP with GTPase domain, ankyrin repeat and PH domain 3	GO:0007264;GO:0043547	GO:0005096;GO:0005525;GO:0046872	GO:0005737;GO:0016020	NA	NA
AGAP4	298.67	428.01	413.06	185.49	4.24	6.4	6.45	2.86	2.09	3.63	3.27	1.67	1.1443	1.07308	0.984094	0.973833	ArfGAP with GTPase domain, ankyrin repeat and PH domain 4	GO:0043547	GO:0005096;GO:0046872	NA	NA	NA
AGAP5	267.14	167.67	74.06	191.28	4.04	2.66	1.22	3.15	1.98	1.51	0.62	1.84	2.48886	1.23668	0.118203	0.968888	ArfGAP with GTPase domain, ankyrin repeat and PH domain 5	GO:0043547	GO:0005096;GO:0046872	NA	NA	NA
AGAP6	475.93	955.91	566.99	729.98	6.27	13.19	8.17	10.48	3.08	7.48	4.13	6.13	1.86127	2.6478	0.71453	0.386551	ArfGAP with GTPase domain, ankyrin repeat and PH domain 6	GO:0043547	GO:0005096;GO:0046872	NA	NA	NA
AGAP7P	59.58	49.9	59.34	52.76	0.91	0.8	0.99	0.88	0.45	0.45	0.5	0.51	0.929506	1.52312	0.976742	0.935461	ArfGAP with GTPase domain, ankyrin repeat and PH domain 7, pseudogene	GO:0043547	GO:0005096;GO:0046872	NA	NA	NA
AGAP9	70.47	175.23	121.94	35.47	1.08	2.82	2.05	0.59	0.53	1.6	1.04	0.35	1.58442	0.87134	0.913161	0.961003	ArfGAP with GTPase domain, ankyrin repeat and PH domain 9	GO:0043547	GO:0005096;GO:0046872	NA	NA	NA
AGBL1	0	0	1	0	0	0	0.01	0	0	0	0.01	0	0.368885	NA	0.968331	NA	ATP/GTP binding protein like 1	GO:0006508;GO:0035609;GO:0035610	GO:0004181;GO:0008270;GO:0015631	GO:0005829	NA	NA
AGBL1-AS1	0	0	1	0	0	0	0.05	0	0	0	0.02	0	0.368885	NA	0.968331	NA	AGBL1 antisense RNA 1	NA	NA	NA	NA	NA
AGBL2	20	3	3	15	0.2	0.03	0.03	0.17	0.1	0.02	0.02	0.1	1.08748	1.28443	0.974035	0.951934	ATP/GTP binding protein like 2	GO:0006508;GO:0035610	GO:0004181;GO:0008270	GO:0005814;GO:0005829;GO:0036064	NA	NA
AGBL3	20	16	27	14	0.21	0.17	0.3	0.16	0.1	0.1	0.15	0.09	0.661852	1.20144	0.954642	0.954873	ATP/GTP binding protein like 3	GO:0006508;GO:0035610	GO:0004181;GO:0008270	GO:0005829	NA	NA
AGBL4	0	0	0	0	0	0	0	0	0	0	0	0	NA	NA	NA	NA	ATP/GTP binding protein like 4	GO:0006508;GO:0035608;GO:0035609;GO:0035610;GO:0051607	GO:0004181;GO:0008270;GO:0015631	GO:0005794;GO:0005814;GO:0005829;GO:0036064	NA	NA
AGBL4-IT1	0	0	0	0	0	0	0	0	0	0	0	0	NA	NA	NA	NA	AGBL4 intronic transcript 1	NA	NA	NA	NA	NA
AGBL5	3049	1549	1857	1314	43.66	23.68	29.6	20.17	21.47	13.43	14.98	11.8	0.921353	0.744836	0.99073	0.979416	ATP/GTP binding protein like 5	GO:0006508;GO:0035608;GO:0035611;GO:0051607	GO:0004181;GO:0008270;GO:0015631	GO:0005634;GO:0005737;GO:0005829;GO:0030496;GO:0072686	NA	NA
AGBL5-AS1	0	1	0	1	0	0.11	0	0.12	0	0.06	0	0.07	2.8897	3.10388	0.965212	0.937396	AGBL5 antisense RNA 1	NA	NA	NA	NA	NA
AGER	68	22	15	29	1.67	0.58	0.37	0.79	0.82	0.33	0.19	0.46	1.59672	0.740146	0.948921	0.95049	advanced glycosylation end-product specific receptor	GO:0001666;GO:0001914;GO:0006954;GO:0007166;GO:0009611;GO:0014002;GO:0031175;GO:0032693;GO:0032735;GO:0042104;GO:0043507;GO:0045087;GO:0050930;GO:0051092;GO:0051101;GO:0071639;GO:0072657;GO:1904597;GO:1904604;GO:2000514;GO:2001200	GO:0004872;GO:0004888;GO:0005515;GO:0008201;GO:0044548;GO:1904599	GO:0005576;GO:0005886;GO:0005887	NA	NA
AGFG1	9033	6761	8878	3292	37.24	29.25	40.06	14.81	18.31	16.58	20.28	8.66	0.841155	0.629845	0.993019	0.973738	ArfGAP with FG repeats 1	GO:0001675;GO:0006406;GO:0007275;GO:0007289;GO:0043547;GO:0045109	GO:0003677;GO:0003723;GO:0005096;GO:0005515;GO:0046872	GO:0005643;GO:0016023;GO:0042995;GO:0043025;GO:0043231	NA	NA
AGFG2	548	536	609	86	4.1	4.21	4.99	0.7	2.02	2.39	2.53	0.41	0.972152	0.272298	0.987562	0.0768427	ArfGAP with FG repeats 2	GO:0008150;GO:0043547	GO:0003674;GO:0005096;GO:0046872	GO:0016020	NA	NA
AGGF1	1861	2558	2214	1557	14.88	21.45	19.38	13.59	7.32	12.16	9.81	7.95	1.27607	1.44566	0.986362	0.97319	angiogenic factor with G-patch and FHA domains 1	GO:0001525;GO:0001570;GO:0001938;GO:0006396;GO:0006397;GO:0007155;GO:0043484;GO:0045766	GO:0003723;GO:0005515	GO:0005576;GO:0005737;GO:0016607;GO:0048471;GO:0071011	NA	NA
AGK	2661	2325	4745	893	33.14	30.36	64.67	12.13	16.3	17.21	32.74	7.09	0.541261	0.580078	0.805526	0.947636	acylglycerol kinase	GO:0035338;GO:0046486;GO:0046513;GO:0046834	GO:0001729;GO:0003951;GO:0004143;GO:0005524;GO:0047620	GO:0005739;GO:0005741;GO:0043231	hsa00561;hsa01100	2.7.1.94
AGL	2281	682	1262	961	11.08	3.47	6.71	5.09	5.45	1.97	3.4	2.98	0.597084	0.728181	0.890377	0.976188	amylo-alpha-1, 6-glucosidase, 4-alpha-glucanotransferase	GO:0005978;GO:0005980	GO:0004133;GO:0004134;GO:0004135;GO:0005515;GO:0030247	GO:0005737;GO:0005829;GO:0043033	hsa00500;hsa01100	2.4.1.25;3.2.1.33
AGMAT	332.12	296.18	814.11	34.17	3.83	3.58	10.27	0.43	1.88	2.03	5.2	0.25	0.402264	0.179829	0.0563453	0.00300787	agmatinase	GO:0008295;GO:0033388;GO:0097055	GO:0008783;GO:0046872	GO:0005739;GO:0070062	hsa00330;hsa01100	3.5.3.11
AGMO	0	0	1	0	0	0	0.02	0	0	0	0.01	0	0.368885	NA	0.968331	NA	alkylglycerol monooxygenase	GO:0006633;GO:0006643;GO:0019432;GO:0046485;GO:0055114	GO:0005506;GO:0050479	GO:0005783;GO:0005789;GO:0016021	NA	NA
AGO1	2479	3787	4991	497	11.93	19.27	26.5	2.61	5.87	10.92	13.41	1.53	0.838093	0.346684	0.991429	0.404703	argonaute 1, RISC catalytic component	GO:0000956;GO:0006351;GO:0007223;GO:0010501;GO:0010586;GO:0031047;GO:0031054;GO:0035194;GO:0035196;GO:0035278;GO:0035280;GO:0045944;GO:0048015;GO:1901224	GO:0000978;GO:0000993;GO:0001047;GO:0003723;GO:0003725;GO:0003727;GO:0005515;GO:0035198;GO:0044822	GO:0000932;GO:0005634;GO:0005654;GO:0005737;GO:0005829;GO:0005844;GO:0016442;GO:0030529;GO:0035068;GO:0070578	NA	NA
AGO2	1849	5181	4183	2040	19.16	56.29	47.44	23.06	9.42	31.91	24.01	13.48	1.36799	1.90627	0.984156	0.910145	argonaute 2, RISC catalytic component	GO:0006351;GO:0006412;GO:0006413;GO:0007223;GO:0009791;GO:0010501;GO:0010586;GO:0031047;GO:0031054;GO:0035087;GO:0035194;GO:0035196;GO:0035278;GO:0035279;GO:0035280;GO:0045944;GO:0045947;GO:0048015;GO:0060213;GO:0090502;GO:0090625;GO:1900153	GO:0000340;GO:0000993;GO:0001047;GO:0003725;GO:0003727;GO:0003729;GO:0003743;GO:0004521;GO:0005515;GO:0008022;GO:0035197;GO:0035198;GO:0044822;GO:0046872;GO:0070551;GO:0090624	GO:0000932;GO:0005634;GO:0005654;GO:0005737;GO:0005829;GO:0005844;GO:0005845;GO:0016020;GO:0016442;GO:0030425;GO:0030529;GO:0035068;GO:0070578	NA	NA
AGO3	830	1417	788	1013	8.25	14.78	8.58	10.99	4.05	8.38	4.34	6.42	1.98545	2.10809	0.550737	0.811126	argonaute 3, RISC catalytic component	GO:0006402;GO:0007223;GO:0010501;GO:0010628;GO:0031054;GO:0035194;GO:0035196;GO:0035278;GO:0035280;GO:0048015;GO:0072091;GO:1901224	GO:0003725;GO:0003727;GO:0005515;GO:0035198;GO:0044822	GO:0000794;GO:0000932;GO:0005737;GO:0005829;GO:0016020;GO:0016442;GO:0035068;GO:0070578	NA	NA
AGO4	850.08	237	373	188	4.31	1.26	2.07	1.04	2.12	0.71	1.05	0.61	0.702268	0.382788	0.957412	0.539155	argonaute 4, RISC catalytic component	GO:0006402;GO:0007130;GO:0007140;GO:0007223;GO:0008584;GO:0010501;GO:0010586;GO:0022604;GO:0031054;GO:0035194;GO:0035196;GO:0035278;GO:0035280;GO:0043066;GO:0048015	GO:0003725;GO:0003727;GO:0005515;GO:0035198	GO:0000932;GO:0005634;GO:0005737;GO:0005829;GO:0016020;GO:0016442;GO:0035068;GO:0070578	NA	NA
AGPAT1	3064	1208	2536	834	50.18	20.73	45.7	15.32	24.67	11.75	23.14	8.96	0.526238	0.470534	0.715187	0.859092	1-acylglycerol-3-phosphate O-acyltransferase 1	GO:0001819;GO:0001961;GO:0006644;GO:0006654;GO:0016024;GO:0019432;GO:0031325	GO:0003841	GO:0005783;GO:0005789;GO:0016020;GO:0016021	hsa00561;hsa00564;hsa01100;hsa04975	2.3.1.51
AGPAT2	1608	1691	2307	655	39.21	43.54	61.74	17.4	19.28	24.69	31.25	10.17	0.809649	0.704095	0.987404	0.970985	1-acylglycerol-3-phosphate O-acyltransferase 2	GO:0001819;GO:0001961;GO:0006644;GO:0006654;GO:0008544;GO:0016024;GO:0019432	GO:0003841	GO:0005783;GO:0005789;GO:0016021	hsa00561;hsa00564;hsa01100;hsa04975	2.3.1.51
AGPAT3	2703	2188	4098	756	14.82	12.55	24.55	4.53	7.29	7.12	12.43	2.65	0.589784	0.483503	0.908549	0.874014	1-acylglycerol-3-phosphate O-acyltransferase 3	GO:0006654;GO:0008654;GO:0016024;GO:0019432	GO:0003841	GO:0000139;GO:0005635;GO:0005783;GO:0005789;GO:0005886;GO:0016020;GO:0016021	hsa00561;hsa00564;hsa01100	2.3.1.-;2.3.1.51
AGPAT4	350	368	149	175	1.59	1.75	0.74	0.87	0.78	0.99	0.37	0.51	2.7212	0.864396	0.0168113	0.972206	1-acylglycerol-3-phosphate O-acyltransferase 4	GO:0006654;GO:0008654;GO:0016024;GO:0019432	GO:0003841	GO:0005789;GO:0016021	hsa00561;hsa00564;hsa01100	2.3.1.-;2.3.1.51
AGPAT4-IT1	16	45	11	5	0.32	0.94	0.24	0.11	0.16	0.54	0.12	0.06	4.34098	0.562509	0.0169564	0.929593	AGPAT4 intronic transcript 1	NA	NA	NA	NA	NA
AGPAT5	15461	7243	4675	16298	100.63	49.45	33.31	115.78	49.48	28.04	16.86	67.71	1.71115	1.82167	0.914827	0.960875	1-acylglycerol-3-phosphate O-acyltransferase 5	GO:0002244;GO:0006654;GO:0008654;GO:0016024;GO:0019432	GO:0003841	GO:0005635;GO:0005739;GO:0005741;GO:0005789;GO:0016021	NA	NA
AGPS	7917	3281	9007	2182	36.94	16.06	46.01	11.11	18.16	9.11	23.29	6.5	0.402386	0.47635	0.0746811	0.895783	alkylglycerone phosphate synthase	GO:0008610;GO:0008611;GO:0055114	GO:0005515;GO:0008609;GO:0016614;GO:0071949	GO:0005730;GO:0005739;GO:0005777;GO:0005778;GO:0005782;GO:0016020;GO:0043231	hsa00565;hsa01100;hsa04146	2.5.1.26
AGR2	20	92	57	23	0.79	3.79	2.45	0.99	0.39	2.15	1.24	0.58	1.77479	1.94843	0.848752	0.879818	anterior gradient 2, protein disulphide isomerase family member	GO:0010628;GO:0010811;GO:0030154;GO:0045742;GO:0048546;GO:0048639;GO:0060480;GO:0060548;GO:0070254;GO:0090004;GO:1903896;GO:1903899	GO:0002162;GO:0005154;GO:0005515;GO:0042803	GO:0005615;GO:0005739;GO:0005783	NA	NA
AGR3	0	0	0	0	0	0	0	0	0	0	0	0	NA	NA	NA	NA	anterior gradient 3, protein disulphide isomerase family member	GO:0008150;GO:0030154;GO:0060548	GO:0002162;GO:0005515	GO:0005575;GO:0005783	NA	NA
AGRN	19909	6763	9697	11663	97.24	34.66	51.85	62.19	47.81	19.65	26.25	36.36	0.770344	1.01238	0.990104	0.992352	agrin	GO:0001523;GO:0006024;GO:0006027;GO:0007010;GO:0007165;GO:0007213;GO:0030198;GO:0030203;GO:0043113;GO:0043547;GO:0045162;GO:0045887;GO:0045944;GO:0050808;GO:0051491	GO:0002162;GO:0005200;GO:0005509;GO:0005515;GO:0033691;GO:0035374;GO:0043236;GO:0043395	GO:0005576;GO:0005605;GO:0005737;GO:0005796;GO:0005886;GO:0016021;GO:0030054;GO:0031012;GO:0043202;GO:0045202;GO:0070062	hsa04512	NA
AGRP	0	0	0	0	0	0	0	0	0	0	0	0	NA	NA	NA	NA	agouti related neuropeptide	GO:0007218;GO:0007623;GO:0007631;GO:0008343;GO:0009755;GO:0032868;GO:0042755;GO:0048571;GO:0060135;GO:0060259;GO:2000253	GO:0005102;GO:0005184	GO:0005615;GO:0005796;GO:0043025;GO:0070062	hsa04920	NA
AGT	1	0	1	0	0.01	0	0.02	0	0.01	0	0.01	0	0.368885	0.450976	0.968331	0.961848	angiotensinogen	GO:0001558;GO:0001819;GO:0001822;GO:0001974;GO:0002003;GO:0002016;GO:0002018;GO:0002019;GO:0002027;GO:0002034;GO:0003014;GO:0003051;GO:0003331;GO:0006883;GO:0007166;GO:0007186;GO:0007199;GO:0007200;GO:0007202;GO:0007204;GO:0007263;GO:0007267;GO:0007565;GO:0007568;GO:0008217;GO:0010535;GO:0010595;GO:0010613;GO:0010666;GO:0010744;GO:0010873;GO:0010951;GO:0014061;GO:0014068;GO:0014824;GO:0014873;GO:…	GO:0004867;GO:0005179;GO:0005515;GO:0008083;GO:0031702;GO:0031703	GO:0005576;GO:0005615;GO:0005737;GO:0070062;GO:0072562	hsa04614	NA
AGTPBP1	1534	862	1181	305	12.43	7.35	10.48	2.7	6.11	4.16	5.31	1.58	0.806276	0.343955	0.984183	0.366725	ATP/GTP binding protein 1	GO:0001754;GO:0006508;GO:0007005;GO:0021702;GO:0021772;GO:0035609;GO:0035610;GO:0050905	GO:0004181;GO:0008270;GO:0015631	GO:0005634;GO:0005737;GO:0005739;GO:0005829	NA	NA
AGTR1	0	0	1	0	0	0	0.02	0	0	0	0.01	0	0.368885	NA	0.968331	NA	angiotensin II receptor type 1	GO:0001558;GO:0001822;GO:0002018;GO:0002034;GO:0003081;GO:0007186;GO:0007200;GO:0007204;GO:0007266;GO:0010744;GO:0010873;GO:0019229;GO:0019722;GO:0032270;GO:0032430;GO:0033864;GO:0034374;GO:0035813;GO:0038166;GO:0042127;GO:0042312;GO:0050727;GO:0050729;GO:0051482;GO:0060326;GO:0086097;GO:2000379	GO:0001596;GO:0004945;GO:0005515;GO:0031711;GO:0046982	GO:0005622;GO:0005886;GO:0005887;GO:0016021	hsa04020;hsa04080;hsa04270;hsa04614	NA
AGTR2	0	0	0	0	0	0	0	0	0	0	0	0	NA	NA	NA	NA	angiotensin II receptor type 2	GO:0001974;GO:0001991;GO:0002018;GO:0002033;GO:0002035;GO:0006883;GO:0006954;GO:0007166;GO:0007186;GO:0007199;GO:0007263;GO:0007420;GO:0008217;GO:0008284;GO:0010459;GO:0010700;GO:0021695;GO:0030308;GO:0032304;GO:0032516;GO:0035556;GO:0035566;GO:0035640;GO:0035815;GO:0035932;GO:0038166;GO:0042416;GO:0042990;GO:0043537;GO:0045429;GO:0045893;GO:0045909;GO:0048147;GO:0050715;GO:0051000;GO:0051387;GO:…	GO:0004945;GO:0005515;GO:0008134;GO:0017046;GO:0048019	GO:0005576;GO:0005886;GO:0005887;GO:0048471	hsa04080;hsa04614	NA
AGTRAP	2298	560	844	540	73.81	18.9	29.64	19.01	36.29	10.72	15.01	11.12	0.733044	0.406306	0.972268	0.684265	angiotensin II receptor associated protein	GO:0001666;GO:0008217;GO:0038166	GO:0004945;GO:0005515	GO:0000139;GO:0005654;GO:0005737;GO:0005789;GO:0005886;GO:0005938;GO:0016021;GO:0030659;GO:0043231	NA	NA
AGXT	0	0	0	0	0	0	0	0	0	0	0	0	NA	NA	NA	NA	alanine-glyoxylate aminotransferase	GO:0007219;GO:0009436;GO:0010498;GO:0019265;GO:0019448;GO:0042853;GO:0042866;GO:0046487;GO:0046724;GO:0051384;GO:0051591	GO:0004760;GO:0005102;GO:0005515;GO:0008453;GO:0008483;GO:0016597;GO:0030170;GO:0042803;GO:0043621	GO:0005759;GO:0005777;GO:0005782	hsa00250;hsa00260;hsa01100;hsa04146	2.6.1.44;2.6.1.45;2.6.1.51
AGXT2	0	0	0	0	0	0	0	0	0	0	0	0	NA	NA	NA	NA	alanine--glyoxylate aminotransferase 2	GO:0009436;GO:0019265;GO:0019481;GO:0045429;GO:0046487	GO:0008453;GO:0016223;GO:0030170;GO:0042802;GO:0047305	GO:0005739;GO:0005759	hsa00250;hsa00260;hsa01100	2.6.1.40;2.6.1.44
AHCTF1	10998.4	9199.54	9972.23	12370.7	45.52	39.95	45.18	55.89	22.38	22.65	22.87	32.68	1.01894	1.94371	0.995114	0.938104	AT-hook containing transcription factor 1	GO:0000910;GO:0006355;GO:0007062;GO:0015031;GO:0051028;GO:0051292	GO:0003677;GO:0003700	GO:0000777;GO:0000785;GO:0005634;GO:0005643;GO:0005654;GO:0005829;GO:0016363;GO:0031080;GO:0031965;GO:0034399;GO:0070062	NA	NA
AHCTF1P1	38.64	86.46	61.77	38.33	0.16	0.37	0.27	0.17	0.08	0.21	0.14	0.1	1.54089	1.69942	0.932511	0.911266	AT-hook containing transcription factor 1 pseudogene 1	NA	NA	NA	NA	NA
AHCY	31499	25047	30102	20008	525.04	437.55	548.94	363.63	258.16	248.08	277.9	212.64	0.919043	1.09771	0.996346	0.993178	adenosylhomocysteinase	GO:0000096;GO:0001666;GO:0002439;GO:0006730;GO:0007584;GO:0019510;GO:0032259;GO:0033353;GO:0042745;GO:0071268	GO:0004013;GO:0005515;GO:0030554;GO:0042802;GO:0051287	GO:0005634;GO:0005737;GO:0005829;GO:0042470;GO:0043005;GO:0070062	hsa00270;hsa01100	3.3.1.1
AHCYL1	11982	6475	7893	6483	111.17	63.11	80.4	65.57	54.66	35.78	40.71	38.34	0.906099	0.935043	0.994092	0.990782	adenosylhomocysteinase like 1	GO:0006378;GO:0006611;GO:0006730;GO:0008150;GO:0010765;GO:0031440;GO:0032412;GO:0033353;GO:0038166;GO:0042045;GO:0044070;GO:0051592;GO:1903779	GO:0003723;GO:0005515	GO:0005737;GO:0005789;GO:0005829;GO:0016324;GO:0070062	hsa00270;hsa01100	3.3.1.1
AHCYL2	603	1528	1730.97	413	4.31	11.39	13.46	3.2	2.12	6.46	6.82	1.87	0.975017	1.18338	0.991128	0.976475	adenosylhomocysteinase like 2	GO:0006730;GO:0033353	GO:0005515	GO:0005783;GO:0005829;GO:0043005	hsa00270;hsa01100	3.3.1.1
AHDC1	1388	127	372	264	7.83	0.75	2.3	1.62	3.85	0.43	1.16	0.95	0.378059	0.329095	0.0334866	0.286606	AT-hook DNA binding motif containing 1	NA	GO:0003677	NA	NA	NA
AHI1	1126	718	1024	425	9.07	6.31	9.36	3.66	4.46	3.58	4.74	2.14	0.774589	0.652532	0.980279	0.958894	Abelson helper integration site 1	GO:0001738;GO:0001947;GO:0002092;GO:0007169;GO:0007417;GO:0010842;GO:0016192;GO:0030862;GO:0030902;GO:0034613;GO:0035844;GO:0035845;GO:0039008;GO:0039023;GO:0042384;GO:0043066;GO:0045944;GO:0050795;GO:0060271;GO:0065001;GO:0070121;GO:0070986;GO:0071599	GO:0005515	GO:0005813;GO:0005814;GO:0005829;GO:0005911;GO:0005912;GO:0005929;GO:0031513;GO:0036038;GO:0036064;GO:0072372	NA	NA
AHNAK	69746	23412	40852	40944	136.23	47.23	86.35	87.06	66.98	26.78	43.71	50.91	0.633	1.0145	0.976218	0.994755	AHNAK nucleoprotein	GO:0043484;GO:0051259;GO:0098609;GO:1901385	GO:0005515;GO:0044548;GO:0044822;GO:0097493;GO:0098641	GO:0005634;GO:0005737;GO:0005765;GO:0005829;GO:0005886;GO:0005913;GO:0005925;GO:0015629;GO:0016020;GO:0030315;GO:0031982;GO:0042383;GO:0043034;GO:0044291;GO:0045121;GO:0070062	NA	NA
AHNAK2	2078	1854	9115	975	4.03	3.77	19.36	2.07	1.98	2.14	9.8	1.21	0.224711	0.810927	6.13765e-07	0.981128	AHNAK nucleoprotein 2	NA	GO:0005515	GO:0005634;GO:0005737;GO:0005886;GO:0030018;GO:0030315;GO:0030659;GO:0042383;GO:0043034	NA	NA
AHR	1704.02	3106.74	3455.27	3586.76	9.78	18.71	21.71	22.47	4.81	10.61	10.99	13.14	0.993112	3.63629	0.993008	0.0284823	aryl hydrocarbon receptor	GO:0001568;GO:0006355;GO:0006357;GO:0006366;GO:0006805;GO:0006915;GO:0007049;GO:0009410;GO:0009636;GO:0010468;GO:0030522;GO:0030888;GO:0032922;GO:0045892;GO:0045893;GO:0045944	GO:0003677;GO:0003700;GO:0004874;GO:0004879;GO:0005515;GO:0008134;GO:0035326;GO:0044212;GO:0046982;GO:0046983;GO:0051879;GO:0070888	GO:0005634;GO:0005654;GO:0005667;GO:0005737;GO:0034752;GO:0034753	NA	NA
AHRR	587	746.02	1399	141	3.76	5.01	9.8	0.99	1.85	2.84	4.96	0.58	0.589161	0.415928	0.879808	0.66274	aryl-hydrocarbon receptor repressor	GO:0000122;GO:0006351;GO:0009410	GO:0001191;GO:0003677;GO:0046983	GO:0005737	NA	NA
AHSA1	13087	10629	13391	12170	352.09	299.35	393.87	356.57	173.12	169.72	199.4	208.51	0.876712	1.60703	0.994652	0.977469	activator of Hsp90 ATPase activity 1	GO:0006950;GO:0032781;GO:0098609	GO:0001671;GO:0005515;GO:0051087;GO:0098641	GO:0005737;GO:0005783;GO:0005829;GO:0005913;GO:0070062	NA	NA
AHSA2	682	371	331	342	8.19	4.67	4.35	4.48	4.03	2.65	2.2	2.62	1.23758	0.866772	0.978814	0.976849	AHA1, activator of heat shock 90kDa protein ATPase homolog 2 (yeast)	GO:0032781	GO:0001671;GO:0051087	NA	NA	NA
AHSG	1	1	1	12	0.02	0.02	0.03	0.31	0.01	0.01	0.01	0.18	1.06597	11.8366	0.975992	0.0271268	alpha 2-HS glycoprotein	GO:0001501;GO:0001503;GO:0002576;GO:0006907;GO:0006953;GO:0010951;GO:0030500;GO:0030502;GO:0042326;GO:0046627;GO:0050727;GO:0050766;GO:0070168	GO:0004866;GO:0004869;GO:0019210	GO:0005576;GO:0005615;GO:0031012;GO:0031093;GO:0070062;GO:0072562	NA	NA
AHSP	0	2	6	3	0	0.17	0.55	0.27	0	0.1	0.28	0.16	0.424261	7.31164	0.945748	0.709208	alpha hemoglobin stabilizing protein	GO:0006457;GO:0020027;GO:0030097;GO:0030218;GO:0050821	GO:0030492;GO:0051082	GO:0005833	NA	NA
AICDA	4.78	5.12	1.08	1.97	0.06	0.07	0.02	0.03	0.03	0.04	0.01	0.02	3.74867	0.754431	0.895893	0.956064	activation induced cytidine deaminase	GO:0006397;GO:0009972;GO:0016445;GO:0016446;GO:0030183;GO:0045190;GO:0071222;GO:0080111;GO:0090310	GO:0004126;GO:0005515;GO:0008270;GO:0031625	GO:0000178;GO:0005634;GO:0005737	hsa04672;hsa05340	3.5.4.5
AIDA	8280	8693	9197	4190	100.27	110.36	121.87	55.35	49.3	62.57	61.7	32.36	1.04399	0.874526	0.994927	0.988935	axin interactor, dorsalization associated	GO:0009953;GO:0043496;GO:0043508;GO:0046329;GO:0048264	GO:0005515;GO:0019904;GO:0035091	GO:0005575;GO:0005737;GO:0016020	NA	NA
AIF1	53	2	1	35	4.42	0.09	0.09	2.98	2.17	0.05	0.05	1.74	1.76305	1.13908	0.969845	0.960537	allograft inflammatory factor 1	GO:0001774;GO:0001934;GO:0006911;GO:0006954;GO:0010629;GO:0014739;GO:0016601;GO:0030041;GO:0031668;GO:0032870;GO:0042102;GO:0043066;GO:0045429;GO:0048661;GO:0048662;GO:0048678;GO:0051017;GO:0051384;GO:0051602;GO:0071315;GO:0071346;GO:0071447;GO:0071672;GO:0071673;GO:0090026;GO:0097178;GO:1900087;GO:2000406	GO:0003674;GO:0005509;GO:0051015	GO:0001891;GO:0005634;GO:0005737;GO:0005829;GO:0005884;GO:0030027;GO:0032587;GO:0043204;GO:0048471	NA	NA
AIF1L	388	1168	1964	125	4.09	12.92	22.67	1.44	2.01	7.33	11.48	0.84	0.656967	0.557687	0.954483	0.904342	allograft inflammatory factor 1 like	NA	GO:0005509;GO:0051015	GO:0005737;GO:0005884;GO:0005925;GO:0015629;GO:0032587;GO:0043234;GO:0070062	NA	NA
AIFM1	4848.08	1761.61	3699.01	1410.05	78.61	29.99	65.61	24.99	38.65	17	33.21	14.61	0.526091	0.502713	0.734551	0.911005	apoptosis inducing factor, mitochondria associated 1	GO:0002931;GO:0006308;GO:0006915;GO:0006919;GO:0009636;GO:0030261;GO:0043065;GO:0043525;GO:0045454;GO:0051402;GO:0055114;GO:0070059;GO:0070301;GO:0071392;GO:0071732;GO:0090650;GO:1902065;GO:1902510;GO:1904045	GO:0003677;GO:0005515;GO:0009055;GO:0016174;GO:0016651;GO:0046983;GO:0071949	GO:0005634;GO:0005739;GO:0005743;GO:0005758;GO:0005829;GO:0048471	hsa04210	1.-.-.-
AIFM2	2391	727	1791.99	477	26.74	8.53	21.93	5.82	13.15	4.83	11.1	3.4	0.448279	0.344989	0.225481	0.393507	apoptosis inducing factor, mitochondria associated 2	GO:0008637;GO:0042981;GO:0043065;GO:0055114	GO:0003677;GO:0004174;GO:0050660	GO:0005615;GO:0005737;GO:0005739;GO:0005741;GO:0005811;GO:0005829;GO:0016021	NA	NA
AIFM3	7	5	1	14	0.11	0.08	0.02	0.24	0.05	0.05	0.01	0.14	3.85429	3.19835	0.893993	0.655624	apoptosis inducing factor, mitochondria associated 3	GO:0045454;GO:0055114;GO:0097194	GO:0016491;GO:0046872;GO:0050660;GO:0051537	GO:0005739;GO:0005743;GO:0005783	NA	NA
AIG1	1979	1081	2399	625	42.04	19.6	42.29	14.46	20.67	11.11	21.41	8.46	0.497825	0.545968	0.556949	0.925478	androgen induced 1	NA	NA	GO:0012505;GO:0016021	NA	NA
AIM1	6196	2694	10406	881	29.39	13.41	54.03	4.56	14.45	7.6	27.35	2.67	0.285989	0.245824	0.000140485	0.0399138	absent in melanoma 1	GO:0008150	GO:0003674;GO:0030246	GO:0005575	NA	NA
AIM1L	2584	152	854	333	17.71	1.09	6.41	2.49	8.71	0.62	3.24	1.46	0.197139	0.222954	8.00556e-08	0.0133256	absent in melanoma 1-like	NA	GO:0030246	NA	NA	NA
AIM2	6	8	24	2	0.15	0.21	0.66	0.06	0.07	0.12	0.34	0.03	0.383196	0.627102	0.761379	0.949831	absent in melanoma 2	GO:0002218;GO:0002230;GO:0006915;GO:0006954;GO:0006955;GO:0032088;GO:0032461;GO:0032731;GO:0033209;GO:0035458;GO:0035690;GO:0045087;GO:0050702;GO:0050718;GO:0051092;GO:0070269;GO:2001056	GO:0003690;GO:0005515;GO:0042802	GO:0005634;GO:0005737;GO:0005829;GO:0097169	hsa04623	NA
AIMP1	6304	5865	5025	7264	89.13	86.98	77.68	112.09	43.83	49.32	39.33	65.55	1.28913	1.9912	0.989067	0.916889	aminoacyl tRNA synthetase complex interacting multifunctional protein 1	GO:0001525;GO:0001937;GO:0006006;GO:0006418;GO:0006915;GO:0006935;GO:0006954;GO:0007155;GO:0007165;GO:0007267;GO:0009611;GO:0050900;GO:0051607	GO:0000049;GO:0005125;GO:0005515;GO:0042803;GO:0051020	GO:0005615;GO:0005634;GO:0005737;GO:0005783;GO:0005794;GO:0005829;GO:0009986;GO:0016020;GO:0017101;GO:0017102;GO:0030133	NA	NA
AIMP2	3306	3852	3336	1377	103.14	125.75	113.76	46.76	50.71	71.3	57.59	27.35	1.27532	0.719873	0.988091	0.977873	aminoacyl tRNA synthetase complex interacting multifunctional protein 2	GO:0006418;GO:0006915;GO:0008285;GO:0031398;GO:0060510;GO:1901216	GO:0005515	GO:0005634;GO:0005829;GO:0016020	NA	NA
AIP	2656	3076	3265	1619	81.51	98.78	109.52	54.09	40.08	56.01	55.44	31.63	1.04058	1.0534	0.992829	0.986004	aryl hydrocarbon receptor interacting protein	GO:0006626;GO:0006805;GO:0007165;GO:0010738;GO:0022417;GO:0051344;GO:1903506	GO:0003713;GO:0004871;GO:0005515;GO:0008134;GO:0017162;GO:0036004;GO:0051082	GO:0005654;GO:0005737;GO:0005829;GO:0005886;GO:0034751	NA	NA
AIPL1	10.45	14.73	18.62	12.09	0.14	0.2	0.27	0.17	0.07	0.11	0.14	0.1	0.877613	1.92654	0.972845	0.907361	aryl hydrocarbon receptor interacting protein like 1	GO:0001895;GO:0006457;GO:0007601;GO:0007603;GO:0018343;GO:0030823;GO:0043066	GO:0001918;GO:0051082	GO:0001917;GO:0005634;GO:0005737	NA	NA
AIRE	0	0	0	0	0	0	0	0	0	0	0	0	NA	NA	NA	NA	autoimmune regulator	GO:0006355;GO:0006366;GO:0006417;GO:0006955;GO:0006959;GO:0045060;GO:0045893;GO:0045944	GO:0000977;GO:0001228;GO:0003682;GO:0003712;GO:0005515;GO:0008270;GO:0042393;GO:0042802;GO:0044212;GO:0045182	GO:0005634;GO:0005737	hsa04120;hsa05340	NA
AIRN	0	0	0	0	0	0	0	0	0	0	0	0	NA	NA	NA	NA	antisense of IGF2R non-protein coding RNA	NA	NA	NA	NA	NA
AJAP1	72	926	418	37	0.97	13.77	6.75	0.63	0.48	7.81	3.42	0.37	2.44484	0.889342	0.0583822	0.961867	adherens junctions associated protein 1	GO:0007155	NA	GO:0005912;GO:0016021;GO:0016323;GO:0016324	NA	NA
AJUBA	22213	7030	23166	3471	195.65	66.36	224.49	34.1	96.2	37.62	113.65	19.94	0.335198	0.270068	0.00421485	0.124839	ajuba LIM protein	GO:0000086;GO:0000122;GO:0001666;GO:0006351;GO:0006355;GO:0007010;GO:0016339;GO:0030032;GO:0030334;GO:0031328;GO:0031334;GO:0033673;GO:0034613;GO:0035195;GO:0035313;GO:0035331;GO:0043087;GO:0043123;GO:0043406;GO:0046474;GO:0048041;GO:1900037;GO:2000637	GO:0003682;GO:0003714;GO:0005515;GO:0008270;GO:0045294;GO:0051015	GO:0000932;GO:0005634;GO:0005667;GO:0005815;GO:0005829;GO:0005886;GO:0005911;GO:0005912;GO:0005925;GO:0030027	NA	NA
AK1	1753.99	1087.36	1499	764	28.45	18.48	26.6	13.51	13.99	10.48	13.47	7.9	0.801288	0.752863	0.98492	0.976547	adenylate kinase 1	GO:0006165;GO:0006172;GO:0007050;GO:0009142;GO:0015949;GO:0046033;GO:0046034	GO:0004017;GO:0004550;GO:0005524	GO:0001520;GO:0005737;GO:0005829;GO:0005886;GO:0070062	hsa00230;hsa01100	2.7.4.3
AK2	16628	6181	7829	9048	173.26	70.73	94.72	101.61	85.19	40.1	47.95	59.42	0.872031	0.940366	0.993497	0.99168	adenylate kinase 2	GO:0006172;GO:0015949;GO:0046033;GO:0046034;GO:0046939	GO:0004017;GO:0005524	GO:0005743;GO:0005758;GO:0070062;GO:0097226	hsa00230;hsa01100	2.7.4.3
AK3	2903.41	7012.8	7782.11	2732.38	24.36	61.49	71.35	24.89	11.98	34.86	36.12	14.56	0.995334	1.62618	0.994681	0.963377	adenylate kinase 3	GO:0006172;GO:0007596;GO:0016310;GO:0046033;GO:0046039;GO:0046041;GO:0046051	GO:0005515;GO:0005524;GO:0005525;GO:0046899	GO:0005739;GO:0005759	hsa00240	2.7.4.10
AK4	13919	10765	11007	7974	72.25	58.67	62.65	45.17	35.53	33.26	31.71	26.42	1.08023	0.990037	0.995062	0.991452	adenylate kinase 4	GO:0001889;GO:0006165;GO:0006172;GO:0007420;GO:0009142;GO:0015949;GO:0042493;GO:0046033;GO:0046034;GO:0046039;GO:0046940	GO:0004017;GO:0004550;GO:0005524;GO:0005525;GO:0046899;GO:0050145	GO:0005739;GO:0005759;GO:0070062	hsa00230;hsa01100	2.7.4.3
AK5	3	0	0	1	0.03	0	0	0.01	0.02	0	0	0.01	NA	0.66718	NA	0.957009	adenylate kinase 5	GO:0006165;GO:0006172;GO:0006173;GO:0009142;GO:0009220;GO:0015949;GO:0046034	GO:0004017;GO:0004550;GO:0005524;GO:0019206	GO:0005737;GO:0005815;GO:0005829	hsa00230;hsa01100	2.7.4.3
AK6	1189.83	1444.01	2018.47	545.64	48.02	59.83	88.83	21.94	23.61	33.92	44.97	12.83	0.790235	0.792652	0.9854	0.976811	adenylate kinase 6	GO:0015949;GO:0046939;GO:0046940	GO:0004017;GO:0005524;GO:0016887;GO:0050145	GO:0005654;GO:0015030;GO:0016020	NA	NA
AK7	11	22	1	15	0.12	0.25	0.01	0.18	0.06	0.14	0.01	0.11	15.7047	2.26231	0.00120178	0.850009	adenylate kinase 7	GO:0006165;GO:0009142;GO:0009165;GO:0015949;GO:0030030	GO:0004017;GO:0004127;GO:0004550;GO:0005524;GO:0019206	GO:0005829	hsa00230;hsa01100	2.7.4.3
AK8	50	14	11	26	0.88	0.26	0.21	0.5	0.43	0.15	0.1	0.29	1.38528	0.900279	0.966005	0.960067	adenylate kinase 8	GO:0006165;GO:0009142;GO:0009165;GO:0015949;GO:0021591	GO:0004017;GO:0004127;GO:0004550;GO:0005515;GO:0005524;GO:0019206	GO:0005829;GO:0005930;GO:0036126	NA	NA
AK9	172	226	144	176	2.44	3.03	2.22	2.35	1.2	1.72	1.12	1.38	1.73052	1.76469	0.836741	0.899739	adenylate kinase 9	GO:0006174;GO:0006186;GO:0006756;GO:0006757;GO:0015949;GO:0061508;GO:0061565;GO:0061566;GO:0061567;GO:0061568;GO:0061569;GO:0061570;GO:0061571	GO:0004550;GO:0005524;GO:0019206;GO:0050145	GO:0005634;GO:0005654;GO:0005737;GO:0005829;GO:0031965	NA	NA
AKAP1	5131	2266	2365	1744	46.7	21.62	23.54	17.31	22.96	12.26	11.92	10.12	1.05827	0.587457	0.991915	0.958658	A-kinase anchoring protein 1	GO:0007596;GO:0010738	GO:0003723;GO:0034237;GO:0044822	GO:0005739;GO:0005741;GO:0005829;GO:0016020;GO:0016021	NA	NA
AKAP10	7039	2374	2414	5500	64.57	22.84	24.23	55.05	31.75	12.95	12.27	32.19	1.0862	1.35027	0.991726	0.985056	A-kinase anchoring protein 10	GO:0007165;GO:0007596;GO:0008104	NA	GO:0005737;GO:0005739;GO:0005829;GO:0005886	NA	NA
AKAP11	4865	3413	4441.44	1885	17.49	12.88	17.49	7.4	8.6	7.3	8.85	4.33	0.848785	0.669649	0.991467	0.975012	A-kinase anchoring protein 11	GO:0010738;GO:0035556	GO:0008157;GO:0051018	GO:0005777;GO:0005815	NA	NA
AKAP12	5118	18582	33003	2779.94	21.71	83.36	155.27	12.86	10.68	47.26	78.6	7.52	0.621897	0.938691	0.970224	0.988156	A-kinase anchoring protein 12	GO:0006605;GO:0007186;GO:0010739;GO:0030819;GO:0090036	GO:0008179;GO:0051018	GO:0005737;GO:0005856;GO:0005886;GO:0005925;GO:0005938	NA	NA
AKAP13	3628	2151	2432	1729	10.26	6.42	7.61	5.32	5.04	3.64	3.85	3.11	0.976909	0.823629	0.992081	0.984431	A-kinase anchoring protein 13	GO:0006468;GO:0007186;GO:0007507;GO:0010611;GO:0035025;GO:0035556;GO:0043065;GO:0043123;GO:0043547;GO:0051056;GO:0051168;GO:0055007;GO:0060297;GO:0060348;GO:0071875;GO:0071883;GO:0086023;GO:1900169	GO:0004691;GO:0004871;GO:0005078;GO:0005085;GO:0005089;GO:0005515;GO:0017048;GO:0032947;GO:0046872;GO:0051018	GO:0005634;GO:0005737;GO:0005829;GO:0005884;GO:0005938;GO:0016020;GO:0030864;GO:0048471	NA	NA
AKAP14	0	0	0	0	0	0	0	0	0	0	0	0	NA	NA	NA	NA	A-kinase anchoring protein 14	NA	NA	GO:0005737	NA	NA
AKAP17A	1433	6810	4425	2386	16.18	80.48	54.62	29.23	7.96	45.63	27.65	17.09	1.69975	2.87637	0.918611	0.266506	A-kinase anchoring protein 17A	GO:0006355;GO:0006397;GO:0007165;GO:0008380;GO:0042113;GO:0043484	GO:0000166;GO:0005515;GO:0044822;GO:0051018	GO:0005634;GO:0005654;GO:0005681;GO:0005737;GO:0016607	NA	NA
AKAP2	5470.68	12019.9	12973.8	3166.59	28.48	65.18	73.52	18.07	14	36.95	37.22	10.57	1.02332	1.00031	0.995525	0.988729	A-kinase anchoring protein 2	GO:0007015;GO:0007178;GO:0008104	GO:0051018	NA	NA	NA
AKAP3	11	2	4	12	0.12	0.02	0.05	0.14	0.06	0.01	0.02	0.08	0.609346	1.82375	0.968005	0.917471	A-kinase anchoring protein 3	GO:0006928;GO:0007178;GO:0007338;GO:0007340;GO:0008104;GO:0010738	GO:0005515;GO:0051018	GO:0001669;GO:0005634;GO:0005737;GO:0035686;GO:0097228	NA	NA
AKAP4	0	0	0	0	0	0	0	0	0	0	0	0	NA	NA	NA	NA	A-kinase anchoring protein 4	GO:0006928;GO:0007165;GO:0007178;GO:0007338;GO:0010738;GO:0030317;GO:0044458;GO:0045184	GO:0051018	GO:0005634;GO:0005737;GO:0005856;GO:0005952;GO:0030018;GO:0031514;GO:0035686;GO:0048471;GO:0097228	NA	NA
AKAP5	60.8	87.96	73.49	28.28	0.34	0.51	0.44	0.17	0.17	0.29	0.22	0.1	1.31946	0.806435	0.965625	0.956382	A-kinase anchoring protein 5	GO:0006605;GO:0007165;GO:0007268;GO:0010739;GO:0030819;GO:0036394	GO:0005516;GO:0008179;GO:0034237;GO:0051018	GO:0005829;GO:0005856;GO:0005886	NA	NA
AKAP6	105	36	126	22	0.36	0.13	0.47	0.08	0.18	0.07	0.24	0.05	0.318738	0.367041	0.0199389	0.558002	A-kinase anchoring protein 6	GO:0001508;GO:0006605;GO:0010738;GO:0010880;GO:0019933;GO:0030307;GO:0030818;GO:0032514;GO:0035556;GO:0051281;GO:0051533;GO:0060306;GO:0060316;GO:0061051;GO:0070886;GO:0071320;GO:0071345;GO:1901381;GO:1902261	GO:0005515;GO:0008179;GO:0032947;GO:0034237;GO:0043495;GO:0044325;GO:0051018	GO:0005635;GO:0005737;GO:0005901;GO:0014701;GO:0014704;GO:0016529;GO:0030315;GO:0031965;GO:0034704;GO:0048471	NA	NA
AKAP7	389	171	317	140	4.84	2.23	4.31	1.9	2.38	1.26	2.18	1.11	0.596559	0.622755	0.871641	0.93775	A-kinase anchoring protein 7	GO:0008104;GO:0008150;GO:0010738	GO:0000166;GO:0005515;GO:0019901;GO:0034237;GO:0051018	GO:0005634;GO:0005829	NA	NA
AKAP8	2358	2834	2431	3537	24.12	30.4	27.21	39.47	11.86	17.23	13.78	23.08	1.28756	2.59168	0.986217	0.523977	A-kinase anchoring protein 8	GO:0006351;GO:0006355;GO:0007067;GO:0007076;GO:0007165;GO:0015031;GO:0031065;GO:0032720;GO:0033127;GO:0044839;GO:0045087;GO:0071222;GO:0071380	GO:0003690;GO:0005515;GO:0008270;GO:0034237;GO:0042826;GO:0044822;GO:0051059	GO:0000793;GO:0001939;GO:0005634;GO:0005654;GO:0005730;GO:0005739;GO:0005794;GO:0016020;GO:0016363	NA	NA
AKAP8L	1945	3219	3115	3719	32.31	55.99	56.6	67.34	15.89	31.75	28.65	39.38	1.14137	3.3034	0.991656	0.0840207	A-kinase anchoring protein 8 like	GO:0006351;GO:0006397;GO:0007076;GO:0008150;GO:0008380;GO:0010793;GO:0031065;GO:0033127;GO:0044839;GO:0045944;GO:0051081	GO:0003677;GO:0005521;GO:0017151;GO:0042826;GO:0044822;GO:0046872	GO:0000785;GO:0005634;GO:0005654;GO:0005737;GO:0016363;GO:0016605;GO:0016607	NA	NA
AKAP9	2536	2600	4291	1329	7.25	7.8	13.43	4.15	3.56	4.42	6.8	2.43	0.669297	0.905677	0.968593	0.984946	A-kinase anchoring protein 9	GO:0000086;GO:0000165;GO:0006810;GO:0007020;GO:0007165;GO:0007194;GO:0007268;GO:0033138;GO:0043547;GO:0051602;GO:0060306;GO:0060307;GO:0061337;GO:0071320;GO:0086091;GO:1901018	GO:0003677;GO:0005088;GO:0005102;GO:0005515;GO:0015459;GO:0032947;GO:0034237;GO:0044325	GO:0005794;GO:0005795;GO:0005801;GO:0005813;GO:0005829;GO:0005856;GO:0008076;GO:0043025;GO:0043231;GO:0044307;GO:0097060	NA	NA
AKIP1	1383.63	783	1215.67	663.32	40.53	24.11	39.09	21.27	19.93	13.67	19.79	12.44	0.71155	0.828589	0.970045	0.97963	A-kinase interacting protein 1	GO:0034446;GO:1901222	NA	GO:0005654	NA	NA
AKIRIN1	4740	8095	7000.39	4231	63.58	113.96	102.7	61.91	31.26	64.61	51.99	36.21	1.27721	1.54249	0.990617	0.974291	akirin 1	NA	NA	GO:0005634;GO:0005654;GO:0031965	NA	NA
AKIRIN2	2422	2125	1742	3460	46.39	42.64	36.49	72.23	22.81	24.18	18.48	42.24	1.34725	2.4683	0.980769	0.628799	akirin 2	GO:0000122;GO:0006351;GO:0008284;GO:0009790;GO:0010950;GO:0032496;GO:0032755;GO:0045087;GO:0045944	GO:0019899	GO:0005634;GO:0017053	NA	NA
AKNA	522	313	287	630	3.5	2.19	2.08	4.58	1.72	1.24	1.05	2.68	1.20417	2.084	0.979906	0.806746	AT-hook transcription factor	GO:0006366;GO:0045944	GO:0000978;GO:0001077	GO:0005634;GO:0016020	NA	NA
AKNAD1	10	18	23	14	0.12	0.23	0.3	0.18	0.06	0.13	0.15	0.11	0.86777	2.31167	0.972739	0.847611	AKNA domain containing 1	NA	NA	GO:0005737	NA	NA
AKR1A1	1885	1711	1577	1222	49.2	46.76	44.29	35.35	24.19	26.51	22.42	20.67	1.1983	1.12027	0.988053	0.983982	aldo-keto reductase family 1 member A1	GO:0006006;GO:0006081;GO:0019640;GO:0019853;GO:0042840;GO:0046185;GO:0055114;GO:1901687	GO:0004032;GO:0004033;GO:0009055;GO:0047939	GO:0005615;GO:0005829;GO:0016324;GO:0070062	hsa00010;hsa00561;hsa01100	1.1.1.2
AKR1B1	13782	11156	13583	7977	371.35	314.67	400.13	234.07	182.59	178.41	202.56	136.88	0.907172	1.00025	0.995093	0.991447	aldo-keto reductase family 1 member B	GO:0001894;GO:0005975;GO:0006061;GO:0006700;GO:0006950;GO:0009414;GO:0018931;GO:0031098;GO:0042415;GO:0044597;GO:0044598;GO:0046370;GO:0046427;GO:0048661;GO:0055114;GO:0060135;GO:0070301;GO:0072061;GO:0097066;GO:0097238;GO:1901653	GO:0004032;GO:0004033;GO:0009055;GO:0043795	GO:0005615;GO:0005654;GO:0005737;GO:0005829;GO:0032838;GO:0033010;GO:0042629;GO:0043220;GO:0048471;GO:0070062;GO:0097454	hsa00040;hsa00051;hsa00052;hsa00561;hsa00620;hsa01100	1.1.1.21
AKR1B10	386.99	14.27	162.05	7	9.06	0.35	4.15	0.18	4.46	0.2	2.1	0.1	0.100508	0.0333113	1.16347e-09	8.63293e-10	aldo-keto reductase family 1 member B10	GO:0001523;GO:0006081;GO:0007586;GO:0008202;GO:0016488;GO:0044597;GO:0044598;GO:0055114	GO:0001758;GO:0004033;GO:0045550;GO:0047718	GO:0005764;GO:0005829;GO:0070062	hsa00051;hsa00591;hsa00650;hsa01100	1.1.1.-
AKR1B15	1.01	1	3.95	0	0.02	0.02	0.1	0	0.01	0.01	0.05	0	0.372482	0.448513	0.948997	0.961687	aldo-keto reductase family 1 member B15	GO:0006703;GO:0055114	GO:0004303	GO:0005759;GO:0005829	NA	NA
AKR1C1	7378.2	294.13	872.38	240.24	201.72	8.42	26.08	7.15	99.19	4.77	13.2	4.18	0.372819	0.0563752	0.0177248	1.49048e-09	aldo-keto reductase family 1 member C1	GO:0001523;GO:0006805;GO:0007586;GO:0008206;GO:0015721;GO:0030299;GO:0030855;GO:0042448;GO:0042574;GO:0042632;GO:0044597;GO:0044598;GO:0046683;GO:0051260;GO:0055114;GO:0071395	GO:0004032;GO:0004033;GO:0005515;GO:0016655;GO:0018636;GO:0031406;GO:0032052;GO:0047006;GO:0047042;GO:0047086;GO:0047115;GO:0047718	GO:0005829;GO:0070062	hsa00140;hsa00980	1.1.1.213;1.3.1.20
AKR1C2	2385.91	53.12	303.39	36.28	25.31	0.69	3.59	0.41	12.44	0.39	1.82	0.24	0.19494	0.0266133	9.28576e-07	2.48801e-13	aldo-keto reductase family 1 member C2	GO:0006693;GO:0007186;GO:0007586;GO:0008202;GO:0008284;GO:0030855;GO:0042448;GO:0044597;GO:0044598;GO:0051897;GO:0055114;GO:0071395;GO:0071799	GO:0004032;GO:0016655;GO:0018636;GO:0031406;GO:0032052;GO:0047086;GO:0047115	GO:0005737	hsa00140;hsa00980	1.1.1.213;1.3.1.20
AKR1C3	655.89	114.74	515.23	42.49	20.38	3.73	17.49	1.44	10.02	2.11	8.86	0.84	0.246828	0.113064	1.87229e-05	1.75867e-05	aldo-keto reductase family 1 member C3	GO:0000060;GO:0001523;GO:0006693;GO:0007186;GO:0007584;GO:0008202;GO:0008284;GO:0008584;GO:0009267;GO:0010942;GO:0016488;GO:0019371;GO:0030216;GO:0034614;GO:0042448;GO:0042572;GO:0042574;GO:0044259;GO:0044597;GO:0044598;GO:0048385;GO:0051897;GO:0055114;GO:0061370;GO:0070293;GO:0071276;GO:0071277;GO:0071379;GO:0071384;GO:0071395;GO:0071799;GO:1900053;GO:2000224;GO:2000353;GO:2000379	GO:0001758;GO:0004032;GO:0004033;GO:0004745;GO:0016655;GO:0018636;GO:0035410;GO:0036130;GO:0036131;GO:0045550;GO:0045703;GO:0047017;GO:0047020;GO:0047023;GO:0047035;GO:0047045;GO:0047086;GO:0047115;GO:0047718;GO:0047787;GO:0052650	GO:0005622;GO:0005634;GO:0005737;GO:0005829;GO:0070062	hsa00140;hsa00590;hsa00980	1.1.1.188;1.1.1.213;1.3.1.20
AKR1C4	0	0	0	0	0	0	0	0	0	0	0	0	NA	NA	NA	NA	aldo-keto reductase family 1 member C4	GO:0001523;GO:0006699;GO:0008202;GO:0008209;GO:0015721;GO:0044597;GO:0044598;GO:0055114;GO:0071395	GO:0001758;GO:0004033;GO:0009055;GO:0015125;GO:0016655;GO:0047023;GO:0047743	GO:0005737;GO:0005829;GO:0070062	hsa00120;hsa00140;hsa00980;hsa01100	1.1.1.213;1.1.1.225;1.1.1.50;1.3.1.20
AKR1C6P	0	0	0	0	0	0	0	0	0	0	0	0	NA	NA	NA	NA	aldo-keto reductase family 1 member C6, pseudogene	NA	NA	NA	NA	NA
AKR1C8P	0	0	0	0	0	0	0	0	0	0	0	0	NA	NA	NA	NA	aldo-keto reductase family 1 member C8, pseudogene	GO:0055114	GO:0016491	GO:0005737	NA	NA
AKR1D1	0	9	23.26	2	0	0.13	0.35	0.03	0	0.07	0.18	0.02	0.44141	5.20776	0.854884	0.855825	aldo-keto reductase family 1 member D1	GO:0006699;GO:0006707;GO:0007586;GO:0008207;GO:0008209;GO:0030573;GO:0055114	GO:0004033;GO:0005496;GO:0047787	GO:0005829;GO:0070062	hsa00120;hsa00140;hsa01100	1.3.1.3
AKR1E2	104	0	1	52	2.4	0	0.03	1.36	1.18	0	0.02	0.8	0.368885	0.865143	0.968331	0.963317	aldo-keto reductase family 1 member E2	GO:0055114	GO:0050571	GO:0005737;GO:0070062	NA	NA
AKR7A2	2561	2192.99	2289.99	1491	35.75	32.09	34.98	22.7	17.58	18.19	17.71	13.27	1.05772	1.00612	0.991832	0.985901	aldo-keto reductase family 7 member A2	GO:0005975;GO:0006081;GO:0006805;GO:0044597;GO:0044598;GO:0055114	GO:0004032;GO:0004033;GO:0009055;GO:0019119	GO:0005739;GO:0005794;GO:0005829;GO:0070062	NA	NA
AKR7A2P1	0	0	1	0	0	0	0.03	0	0	0	0.02	0	0.368885	NA	0.968331	NA	aldo-keto reductase family 7 member A2 pseudogene 1	NA	NA	NA	NA	NA
AKR7A3	21.52	6.01	1	8	0.66	0.19	0.03	0.27	0.32	0.11	0.02	0.16	4.55834	0.655583	0.833621	0.94058	aldo-keto reductase family 7 member A3	GO:0006081;GO:0006805;GO:0055114	GO:0004033;GO:0009055	GO:0005829;GO:0070062	NA	NA
AKR7L	35.48	13.01	11.01	14	0.61	0.24	0.21	0.25	0.3	0.13	0.11	0.14	1.28978	0.689108	0.969394	0.942734	aldo-keto reductase family 7 like (gene/pseudogene)	GO:0006805;GO:0055114	GO:0004033	GO:0005829;GO:0070062	NA	NA
AKT1	15713	9005	13391	9197	202.91	123.62	191.33	130.77	99.77	70.09	96.86	76.47	0.742766	1.01151	0.989157	0.991789	AKT serine/threonine kinase 1	GO:0000060;GO:0001649;GO:0001893;GO:0001934;GO:0001938;GO:0005978;GO:0005979;GO:0006006;GO:0006412;GO:0006417;GO:0006464;GO:0006468;GO:0006469;GO:0006809;GO:0006924;GO:0006954;GO:0006974;GO:0006979;GO:0007165;GO:0007186;GO:0007281;GO:0007568;GO:0008283;GO:0008286;GO:0008637;GO:0009408;GO:0010507;GO:0010629;GO:0010748;GO:0010763;GO:0010765;GO:0010907;GO:0010951;GO:0010975;GO:0014066;GO:0015758;GO:…	GO:0004672;GO:0004674;GO:0004712;GO:0005080;GO:0005515;GO:0005524;GO:0005547;GO:0016301;GO:0019899;GO:0030235;GO:0032794;GO:0043325;GO:0051721;GO:0071889	GO:0005634;GO:0005654;GO:0005737;GO:0005739;GO:0005819;GO:0005829;GO:0005886;GO:0005911;GO:0015630;GO:0031982;GO:0036064;GO:0043234;GO:0098794	hsa04010;hsa04012;hsa04062;hsa04150;hsa04210;hsa04370;hsa04380;hsa04510;hsa04530;hsa04620;hsa04630;hsa04660;hsa04662;hsa04664;hsa04666;hsa04722;hsa04910;hsa04914;hsa04920;hsa04973;hsa05142;hsa05145;hsa05160;hsa05200;hsa05210;hsa05211;hsa05212;hsa05213;hsa05214;hsa05215;hsa05218;hsa05220;hsa05221;hsa05222;hsa05223	2.7.11.1
AKT1S1	3159	2173	3019	3177	57.03	42.38	62.12	59.12	28.04	24.03	31.45	34.57	0.795048	1.73781	0.987513	0.951634	AKT1 substrate 1	GO:0006469;GO:0032007;GO:0043523;GO:0045792;GO:0048011;GO:1900034	GO:0005515	GO:0005654;GO:0005737;GO:0005829;GO:0031931	NA	NA
AKT2	5363	2265	4924	1401	36.55	16.17	36.68	10.41	17.97	9.17	18.57	6.09	0.50813	0.451538	0.662735	0.846318	AKT serine/threonine kinase 2	GO:0001934;GO:0005978;GO:0006006;GO:0006417;GO:0006464;GO:0006915;GO:0007165;GO:0008286;GO:0008643;GO:0010748;GO:0010907;GO:0018105;GO:0030334;GO:0030335;GO:0031340;GO:0032000;GO:0032287;GO:0032869;GO:0035556;GO:0045444;GO:0045725;GO:0046326;GO:0060644;GO:0065002;GO:0071156;GO:0072659;GO:0090314;GO:0090630;GO:2000147;GO:2001275	GO:0004674;GO:0005515;GO:0005524	GO:0005634;GO:0005654;GO:0005769;GO:0005829;GO:0005886;GO:0005938;GO:0032587	hsa04010;hsa04012;hsa04062;hsa04150;hsa04210;hsa04370;hsa04380;hsa04510;hsa04530;hsa04620;hsa04630;hsa04660;hsa04662;hsa04664;hsa04666;hsa04722;hsa04910;hsa04914;hsa04920;hsa04973;hsa05142;hsa05145;hsa05160;hsa05200;hsa05210;hsa05211;hsa05212;hsa05213;hsa05214;hsa05215;hsa05218;hsa05220;hsa05221;hsa05222;hsa05223	2.7.11.1
AKT3	5419	1881	3617	1015	37.03	15.11	24.04	8.6	18.21	8.57	12.17	5.03	0.57447	0.323793	0.879863	0.321812	AKT serine/threonine kinase 3	GO:0000002;GO:0006468;GO:0007165;GO:0018105;GO:0035556	GO:0004672;GO:0004674;GO:0005515;GO:0005524	GO:0005622;GO:0005654;GO:0005737;GO:0005794;GO:0005886	hsa04010;hsa04012;hsa04062;hsa04150;hsa04210;hsa04370;hsa04380;hsa04510;hsa04530;hsa04620;hsa04630;hsa04660;hsa04662;hsa04664;hsa04666;hsa04722;hsa04910;hsa04914;hsa04920;hsa04973;hsa05142;hsa05145;hsa05160;hsa05200;hsa05210;hsa05211;hsa05212;hsa05213;hsa05214;hsa05215;hsa05218;hsa05220;hsa05221;hsa05222;hsa05223	2.7.11.1
AKTIP	1366	1252	1471	574	20.14	19.37	23.75	9.24	9.9	10.98	12.02	5.4	0.940107	0.726344	0.990298	0.972296	AKT interacting protein	GO:0001934;GO:0006915;GO:0007032;GO:0007040;GO:0008333;GO:0015031;GO:0016567;GO:0032092;GO:0045022	GO:0005515;GO:0031625;GO:0061630	GO:0005730;GO:0005737;GO:0005794;GO:0005829;GO:0005886;GO:0030897;GO:0070695	NA	NA
ALAD	662	673	599	441	7.48	8.02	7.47	5.45	3.68	4.55	3.78	3.19	1.24074	1.15105	0.981824	0.977813	aminolevulinate dehydratase	GO:0001666;GO:0006782;GO:0006783;GO:0006979;GO:0009635;GO:0010039;GO:0010043;GO:0010044;GO:0010212;GO:0010266;GO:0010269;GO:0014823;GO:0032025;GO:0032496;GO:0033197;GO:0042493;GO:0043200;GO:0045471;GO:0046685;GO:0046686;GO:0046689;GO:0051260;GO:0051384;GO:0051597;GO:0070541;GO:0070542;GO:0071284;GO:0071353	GO:0003824;GO:0004655;GO:0008270;GO:0032791;GO:0042802	GO:0005615;GO:0005634;GO:0005829;GO:0070062	hsa00860;hsa01100	4.2.1.24
ALAS1	3421	6717	4216	3954	53.85	112.36	73.31	67.74	26.48	63.7	37.11	39.61	1.75964	1.99717	0.886104	0.900476	5'-aminolevulinate synthase 1	GO:0006782;GO:0006783;GO:0007005	GO:0003870;GO:0005515;GO:0030170	GO:0005654;GO:0005737;GO:0005739;GO:0005759	hsa00260;hsa00860;hsa01100	2.3.1.37
ALAS2	3	4	10	0	0.06	0.08	0.2	0	0.03	0.05	0.1	0	0.472634	0.21495	0.938558	0.915348	5'-aminolevulinate synthase 2	GO:0001666;GO:0006782;GO:0006783;GO:0006879;GO:0030218;GO:0032364;GO:0042541	GO:0003870;GO:0005515;GO:0016594;GO:0030170;GO:0050662	GO:0005739;GO:0005743;GO:0005759	hsa00260;hsa00860;hsa01100	2.3.1.37
ALB	1	12	1	15	0.02	0.21	0.02	0.27	0.01	0.12	0.01	0.16	8.73385	14.683	0.168836	0.00492476	albumin	GO:0001895;GO:0002576;GO:0006810;GO:0006898;GO:0009267;GO:0015721;GO:0019836;GO:0042157;GO:0043066;GO:0043069;GO:0043252;GO:0051659;GO:0098869	GO:0003677;GO:0005504;GO:0005507;GO:0005515;GO:0008144;GO:0015643;GO:0016209;GO:0019825;GO:0030170;GO:0042802;GO:0051087	GO:0005576;GO:0005615;GO:0005634;GO:0005783;GO:0005794;GO:0031093;GO:0043209;GO:0043234;GO:0070062;GO:0072562	NA	NA
ALCAM	29137	11329	20186	9319	215.51	88.82	164.16	75.52	105.96	50.36	83.11	44.16	0.619903	0.552735	0.964053	0.966653	activated leukocyte cell adhesion molecule	GO:0002250;GO:0007155;GO:0007157;GO:0007165;GO:0008045;GO:0031290;GO:0048846;GO:1990138	GO:0005102;GO:0005515	GO:0001772;GO:0005887;GO:0005925;GO:0009897;GO:0030424;GO:0030425;GO:0031226;GO:0042101;GO:0043025;GO:0070062	hsa04514	NA
ALDH16A1	1519	531	901	549	17.79	6.57	11.66	7.03	8.75	3.73	5.91	4.11	0.651172	0.624796	0.940825	0.955328	aldehyde dehydrogenase 16 family member A1	GO:0055114	GO:0019145;GO:0047105	GO:0016020;GO:0070062	NA	NA
ALDH18A1	12986	7595	9792	7026	136.01	83.41	112.23	80.28	66.88	47.29	56.82	46.94	0.856713	0.935013	0.993643	0.991001	aldehyde dehydrogenase 18 family member A1	GO:0006536;GO:0006561;GO:0006592;GO:0008652;GO:0016310;GO:0019240;GO:0055114;GO:0055129	GO:0004349;GO:0004350;GO:0005524;GO:0017084;GO:0042802;GO:0044822	GO:0005737;GO:0005739;GO:0005743	hsa00330;hsa01100	1.2.1.41;2.7.2.11
ALDH1A1	3	8	7	2	0.05	0.13	0.12	0.03	0.02	0.07	0.06	0.02	1.2421	1.11941	0.971385	0.959026	aldehyde dehydrogenase 1 family member A1	GO:0006069;GO:0006081;GO:0042572;GO:0043547;GO:0061624	GO:0001758;GO:0004029;GO:0005096;GO:0005497;GO:0018479	GO:0005737;GO:0005829;GO:0070062	hsa00830;hsa01100	1.2.1.36
ALDH1A2	0	0	0	0	0	0	0	0	0	0	0	0	NA	NA	NA	NA	aldehyde dehydrogenase 1 family member A2	GO:0001568;GO:0001822;GO:0001889;GO:0001936;GO:0002138;GO:0003007;GO:0006776;GO:0007494;GO:0008284;GO:0008285;GO:0009855;GO:0009952;GO:0009954;GO:0010628;GO:0014032;GO:0016331;GO:0021915;GO:0021983;GO:0030182;GO:0030324;GO:0030902;GO:0031016;GO:0031076;GO:0032355;GO:0033189;GO:0034097;GO:0035115;GO:0035799;GO:0042572;GO:0042573;GO:0042574;GO:0042904;GO:0043065;GO:0048384;GO:0048566;GO:0048738;GO:…	GO:0001758;GO:0004028;GO:0004029;GO:0016918	GO:0005737;GO:0005829;GO:0048471	hsa00830;hsa01100	1.2.1.36
ALDH1A3	29968	1774	6334	5972	301.62	18.75	69.65	65.58	148.3	10.63	35.26	38.35	0.309414	0.344403	0.00063007	0.560971	aldehyde dehydrogenase 1 family member A3	GO:0002072;GO:0002138;GO:0007626;GO:0021768;GO:0042472;GO:0042572;GO:0042573;GO:0042574;GO:0043065;GO:0048048;GO:0050885;GO:0055114;GO:0060013;GO:0060166;GO:0060324	GO:0001758;GO:0004029;GO:0004030;GO:0042803;GO:0070324;GO:0070403	GO:0005737;GO:0005829;GO:0070062	hsa00010;hsa00340;hsa00350;hsa00360;hsa00980;hsa00982;hsa01100	1.2.1.5
ALDH1B1	3990.4	3302.02	3109.48	561.85	47.29	41.02	40.32	7.26	23.25	23.26	20.41	4.25	1.17288	0.243481	0.991035	0.0331625	aldehyde dehydrogenase 1 family member B1	GO:0005975;GO:0006068;GO:0006069	GO:0004029	GO:0005654;GO:0005739;GO:0005759;GO:0043231	hsa00010;hsa00040;hsa00053;hsa00071;hsa00280;hsa00310;hsa00330;hsa00340;hsa00380;hsa00410;hsa00561;hsa00620;hsa00640;hsa01100	1.2.1.3
ALDH1L1	0	3	3	0	0	0.04	0.04	0	0	0.02	0.02	0	1.08748	NA	0.974035	NA	aldehyde dehydrogenase 1 family member L1	GO:0006730;GO:0009058;GO:0009258;GO:0046655;GO:0055114	GO:0003824;GO:0004029;GO:0016155;GO:0016742;GO:0019145;GO:0047105	GO:0005737;GO:0005739;GO:0005829;GO:0070062	hsa00670	1.5.1.6
ALDH1L1-AS1	0	1	0	0	0	0.1	0	0	0	0.06	0	0	2.8897	NA	0.965212	NA	ALDH1L1 antisense RNA 1	NA	NA	NA	NA	NA
ALDH1L1-AS2	2	0	0	2	0.03	0	0	0.03	0.02	0	0	0.02	NA	1.51616	NA	0.954784	ALDH1L1 antisense RNA 2	NA	NA	NA	NA	NA
ALDH1L2	19	1177.94	1590	10	0.09	5.86	8.26	0.05	0.04	3.32	4.18	0.03	0.818345	0.913304	0.986411	0.956816	aldehyde dehydrogenase 1 family member L2	GO:0006730;GO:0009058;GO:0009258;GO:0046655;GO:0055114	GO:0004029;GO:0016155;GO:0016742;GO:0019145;GO:0047105	GO:0005739;GO:0005759;GO:0070062	hsa00670	1.5.1.6
ALDH2	1756	730	853	924	31.45	13.73	16.83	18.09	15.46	7.79	8.52	10.58	0.945292	0.909391	0.988517	0.983308	aldehyde dehydrogenase 2 family (mitochondrial)	GO:0005975;GO:0006066;GO:0006068;GO:0006069	GO:0004029;GO:0004030;GO:0009055	GO:0005759;GO:0070062	hsa00010;hsa00040;hsa00053;hsa00071;hsa00280;hsa00310;hsa00330;hsa00340;hsa00380;hsa00410;hsa00561;hsa00620;hsa00640;hsa01100	1.2.1.3
ALDH3A1	257	14	26	107	5.34	0.31	0.6	2.44	2.63	0.17	0.3	1.43	0.603653	0.720398	0.942183	0.957011	aldehyde dehydrogenase 3 family member A1	GO:0001666;GO:0006081;GO:0006805;GO:0007568;GO:0007584;GO:0008284;GO:0042493;GO:0051384;GO:0051591;GO:0055114	GO:0004028;GO:0004029;GO:0004030;GO:0008106;GO:0018479	GO:0005615;GO:0005654;GO:0005737;GO:0005783;GO:0005829;GO:0005886;GO:0016021;GO:0043231	hsa00010;hsa00340;hsa00350;hsa00360;hsa00980;hsa00982;hsa01100	1.2.1.5
ALDH3A2	34791	2670	4984	5208	338.89	27.33	53.18	55.35	166.63	15.5	26.92	32.37	0.591757	0.258712	0.916008	0.0981334	aldehyde dehydrogenase 3 family member A2	GO:0001561;GO:0006081;GO:0007417;GO:0007422;GO:0008544;GO:0030148;GO:0033306;GO:0055114	GO:0004028;GO:0004029;GO:0004030;GO:0046577	GO:0005743;GO:0005778;GO:0005789;GO:0016021;GO:0043231;GO:0070062	hsa00010;hsa00040;hsa00053;hsa00071;hsa00280;hsa00310;hsa00330;hsa00340;hsa00380;hsa00410;hsa00561;hsa00620;hsa00640;hsa01100	1.2.1.3
ALDH3B1	1100.68	35.07	70.09	128.01	14.44	0.5	1.01	1.86	7.1	0.28	0.51	1.09	0.556355	0.201582	0.867248	0.00485567	aldehyde dehydrogenase 3 family member B1	GO:0006066;GO:0006068;GO:0006629;GO:0030148;GO:0034599;GO:0046185;GO:0055114	GO:0004028;GO:0004029;GO:0004030;GO:0005515	GO:0005737;GO:0005829;GO:0005886;GO:0031982;GO:0070062	hsa00010;hsa00340;hsa00350;hsa00360;hsa00980;hsa00982;hsa01100	1.2.1.5
ALDH3B2	120.73	23	46	24	1.71	0.35	0.72	0.38	0.84	0.2	0.37	0.22	0.557879	0.347977	0.896853	0.464028	aldehyde dehydrogenase 3 family member B2	GO:0006066;GO:0006068;GO:0006629;GO:0030148;GO:0055114	GO:0004028;GO:0004029;GO:0004030	GO:0005811	hsa00010;hsa00340;hsa00350;hsa00360;hsa00980;hsa00982;hsa01100	1.2.1.5
ALDH4A1	821	408	752	215	8.81	4.64	8.86	2.56	4.33	2.63	4.48	1.5	0.599574	0.453109	0.883894	0.779798	aldehyde dehydrogenase 4 family member A1	GO:0006537;GO:0006560;GO:0006561;GO:0006562;GO:0010133;GO:0019470;GO:0055114	GO:0003842;GO:0004029;GO:0009055	GO:0005759	hsa00250;hsa00330;hsa01100	1.5.1.12
ALDH5A1	492.98	94.09	167.71	101.11	3.45	0.69	1.29	0.77	1.7	0.39	0.65	0.45	0.620989	0.355518	0.906524	0.400091	aldehyde dehydrogenase 5 family member A1	GO:0006006;GO:0006083;GO:0006105;GO:0006536;GO:0006541;GO:0006650;GO:0006678;GO:0006681;GO:0006749;GO:0007417;GO:0009450;GO:0009791;GO:0022904;GO:0042135;GO:0046459;GO:0051289	GO:0004029;GO:0004777;GO:0009013;GO:0042803	GO:0005739;GO:0005759	hsa00250;hsa00650;hsa01100	1.2.1.24
ALDH6A1	792.96	387	423.79	304.69	6.09	3.12	3.57	2.56	3	1.77	1.81	1.5	1.00863	0.664381	0.986269	0.95776	aldehyde dehydrogenase 6 family member A1	GO:0006210;GO:0006573;GO:0006574;GO:0009083;GO:0019859;GO:0050873;GO:0055114	GO:0000062;GO:0004029;GO:0004491;GO:0018478;GO:0044822	GO:0005654;GO:0005739;GO:0005759;GO:0070062	hsa00280;hsa00562;hsa00640;hsa01100	1.2.1.27
ALDH7A1	5469	4724	6276	2358	39.88	36.13	50.09	18.76	19.61	20.48	25.36	10.97	0.8314	0.745145	0.991825	0.98266	aldehyde dehydrogenase 7 family member A1	GO:0006081;GO:0006554;GO:0007605;GO:0019285;GO:0042426;GO:0055114	GO:0004029;GO:0004043;GO:0008802	GO:0005634;GO:0005737;GO:0005739;GO:0005759;GO:0005829;GO:0070062	hsa00010;hsa00053;hsa00071;hsa00260;hsa00280;hsa00300;hsa00310;hsa00330;hsa00340;hsa00380;hsa00410;hsa00561;hsa00620;hsa00640;hsa01100	1.2.1.3;1.2.1.31;1.2.1.8
ALDH8A1	6	34	8	49	0.09	0.55	0.13	0.81	0.05	0.31	0.07	0.48	4.44269	12.5342	0.0459107	9.84564e-06	aldehyde dehydrogenase 8 family member A1	GO:0042573;GO:0042574;GO:0042904;GO:0055114	GO:0001758;GO:0004029	GO:0005622;GO:0005829;GO:0070062	NA	NA
ALDH9A1	4429	4367	5386	2538	64.87	67.04	86.31	40.54	31.9	38.01	43.7	23.71	0.895565	0.990306	0.99311	0.987971	aldehyde dehydrogenase 9 family member A1	GO:0006081;GO:0042136;GO:0042445;GO:0045329;GO:0055114	GO:0004028;GO:0004029;GO:0019145;GO:0033737;GO:0047105	GO:0005737;GO:0005829;GO:0070062	hsa00010;hsa00053;hsa00071;hsa00280;hsa00310;hsa00330;hsa00340;hsa00380;hsa00410;hsa00561;hsa00620;hsa00640;hsa01100	1.2.1.3;1.2.1.47
ALDOA	105637	41278	45987	64384	2490.48	1022.22	1189.56	1655.59	1224.56	579.56	602.22	968.13	0.991422	1.05328	0.997084	0.995352	aldolase, fructose-bisphosphate A	GO:0002576;GO:0006000;GO:0006094;GO:0006096;GO:0006754;GO:0006941;GO:0007015;GO:0008360;GO:0030388;GO:0046716;GO:0051289;GO:0061621;GO:0098609	GO:0003779;GO:0004332;GO:0008092;GO:0015631;GO:0042802;GO:0044822;GO:0070061;GO:0098641	GO:0005576;GO:0005615;GO:0005634;GO:0005829;GO:0005913;GO:0015629;GO:0016020;GO:0031093;GO:0031430;GO:0031674;GO:0070062	hsa00010;hsa00030;hsa00051;hsa01100	4.1.2.13
ALDOB	0	3	24	4	0	0.05	0.4	0.07	0	0.03	0.2	0.04	0.158558	9.41552	0.0599051	0.508741	aldolase, fructose-bisphosphate B	GO:0006000;GO:0006094;GO:0006096;GO:0006116;GO:0030388;GO:0032781;GO:0061621;GO:0061624;GO:0070072	GO:0004332;GO:0005515;GO:0008092;GO:0042802;GO:0051117;GO:0061609;GO:0070061	GO:0005815;GO:0005829;GO:0034451;GO:0070062	hsa00010;hsa00030;hsa00051;hsa01100	4.1.2.13
ALDOC	802	44	25	550	18.12	1.04	0.62	13.54	8.91	0.59	0.31	7.92	1.9224	1.18495	0.850355	0.978237	aldolase, fructose-bisphosphate C	GO:0006000;GO:0006094;GO:0030388;GO:0030855;GO:0061621	GO:0004332;GO:0005515;GO:0008092	GO:0005739;GO:0005829;GO:0005856;GO:0070062	hsa00010;hsa00030;hsa00051;hsa01100	4.1.2.13
ALG1	2368.67	1472.88	1644.15	645.92	21.77	14.19	16.54	6.48	10.7	8.05	8.37	3.79	0.989469	0.471439	0.991044	0.852016	ALG1, chitobiosyldiphosphodolichol beta-mannosyltransferase	GO:0006486;GO:0006488;GO:0009103;GO:0097502	GO:0000030;GO:0004578	GO:0005783;GO:0005789;GO:0016020;GO:0016021	hsa00510;hsa01100	2.4.1.142
ALG10	779.78	6610.57	7655.06	281.06	9.07	80.59	97.4	3.57	4.46	45.69	49.31	2.08	0.953821	0.623284	0.994495	0.94666	ALG10, alpha-1,2-glucosyltransferase	GO:0006486;GO:0006488	GO:0004583	GO:0005789;GO:0016021	hsa00510;hsa01100	2.4.1.-
ALG10B	1719.25	3361.34	3752.02	763.02	6.15	13.18	16.06	3.04	3.02	7.47	8.13	1.78	0.989516	0.767084	0.99319	0.977486	ALG10B, alpha-1,2-glucosyltransferase	GO:0006486;GO:0006488	GO:0004583	GO:0005789;GO:0005886;GO:0016021	hsa00510;hsa01100	2.4.1.-
ALG11	894.54	1336.29	929.4	743.75	13.15	20.27	14.6	11.85	6.47	11.5	7.39	6.93	1.58771	1.43644	0.930403	0.967779	ALG11, alpha-1,2-mannosyltransferase	GO:0097502	GO:0004377	GO:0005789;GO:0016020;GO:0016021	hsa00510;hsa01100	2.4.1.-
ALG12	896	538	958	182	13.85	8.72	16.2	3.07	6.81	4.94	8.2	1.79	0.620517	0.351626	0.91543	0.38787	ALG12, alpha-1,6-mannosyltransferase	GO:0006457;GO:0006487;GO:0006488;GO:0097502	GO:0000009;GO:0000030;GO:0052917	GO:0005783;GO:0005789;GO:0016020;GO:0016021	hsa00510;hsa01100	2.4.1.130
ALG13	1616	1024	1055	1294	17.44	12.69	12.82	16.15	8.58	7.2	6.49	9.44	1.07203	1.38361	0.989331	0.975506	ALG13, UDP-N-acetylglucosaminyltransferase subunit	GO:0006488;GO:0006508	GO:0004577;GO:0036459;GO:0044822	GO:0005789	hsa00510;hsa01100	2.4.1.141
ALG14	873	366	474	224	31.79	13.92	18.85	8.87	15.63	7.89	9.54	5.19	0.853041	0.443944	0.983006	0.759411	ALG14, UDP-N-acetylglucosaminyltransferase subunit	GO:0006488	GO:0004577	GO:0005789;GO:0016021;GO:0031965	hsa00510;hsa01100	2.4.1.141
ALG1L	47.88	91.43	258.99	10	2.21	4.51	13.65	0.5	1.09	2.56	6.91	0.29	0.391298	0.371713	0.0713859	0.702308	ALG1, chitobiosyldiphosphodolichol beta-mannosyltransferase like	GO:0006486;GO:0097502	GO:0000030	GO:0005783	NA	NA
ALG1L2	2.33	15	21	2.44	0.09	0.63	0.92	0.11	0.05	0.36	0.46	0.06	0.79466	1.59868	0.969696	0.951811	ALG1, chitobiosyldiphosphodolichol beta-mannosyltransferase like 2	GO:0006486;GO:0097502	GO:0000030	GO:0005783	NA	NA
ALG1L9P	18	24.56	39.59	4.04	0.4	0.47	0.89	0.09	0.2	0.26	0.45	0.05	0.689781	0.41459	0.955876	0.874468	asparagine-linked glycosylation 1-like 9, pseudogene	NA	NA	NA	NA	NA
ALG2	3125	3695	2490	1871	39.75	49.4	34.67	25.95	19.54	28.01	17.55	15.18	1.63889	1.03467	0.93047	0.986708	ALG2, alpha-1,3/1,6-mannosyltransferase	GO:0006488;GO:0033577;GO:0051592;GO:0097502	GO:0000033;GO:0004378;GO:0005515;GO:0046982;GO:0047485;GO:0048306	GO:0005634;GO:0005737;GO:0005789;GO:0016020;GO:0016021;GO:0048471	hsa00510;hsa01100	2.4.1.-;2.4.1.132
ALG3	4043	2842	2787	1805	98.19	73.11	74.66	48.12	48.28	41.45	37.8	28.14	1.12629	0.771582	0.991595	0.982663	ALG3, alpha-1,3- mannosyltransferase	GO:0006486;GO:0006488;GO:0097502	GO:0000033;GO:0052925	GO:0005789;GO:0016021	hsa00510;hsa01100	2.4.1.130
ALG5	2600	3065	2675	1481	81.55	100.59	91.7	50.56	40.1	57.03	46.42	29.57	1.2655	0.984389	0.987629	0.985893	ALG5, dolichyl-phosphate beta-glucosyltransferase	GO:0006486;GO:0006487;GO:0006506;GO:0007368;GO:0018279;GO:0019348;GO:0035269	GO:0004169;GO:0004576;GO:0004581;GO:0004582	GO:0005789;GO:0016020;GO:0016021	hsa00510;hsa01100	2.4.1.117
ALG6	1544	736	1071	400	16.62	8.31	12.62	4.7	8.17	4.71	6.39	2.75	0.759169	0.448002	0.978501	0.790426	ALG6, alpha-1,3-glucosyltransferase	GO:0006487;GO:0006488;GO:0006490	GO:0004583;GO:0042281;GO:0046527	GO:0005789;GO:0016020;GO:0016021	hsa00510;hsa01100	2.4.1.-
ALG8	2327	2541	3354	781	51.76	58.97	81.52	18.89	25.45	33.43	41.27	11.05	0.836818	0.580161	0.990172	0.945762	ALG8, alpha-1,3-glucosyltransferase	GO:0006487;GO:0006488;GO:0006490;GO:0097502	GO:0000033;GO:0004583;GO:0042281	GO:0005789;GO:0016021	hsa00510;hsa01100	2.4.1.-
ALG9	1569	733	765	645	9.1	4.45	4.86	4.06	4.47	2.52	2.46	2.37	1.05828	0.710579	0.98833	0.971586	ALG9, alpha-1,2-mannosyltransferase	GO:0006486;GO:0006488;GO:0097502	GO:0000026;GO:0000030;GO:0052918;GO:0052926	GO:0005783;GO:0005789;GO:0016020;GO:0016021	hsa00510;hsa01100	2.4.1.-
ALK	0	3	1	2	0	0.02	0.01	0.01	0	0.01	0	0.01	2.46013	5.20776	0.956207	0.855825	anaplastic lymphoma receptor tyrosine kinase	GO:0000187;GO:0007165;GO:0007169;GO:0008283;GO:0016310;GO:0018108;GO:0038061;GO:0042981;GO:0046777;GO:0048666;GO:0051092	GO:0004704;GO:0004713;GO:0004714;GO:0005515;GO:0005524	GO:0005622;GO:0005887;GO:0043234;GO:0070062	NA	NA
ALKBH1	876	1696	1133	2096	12.39	25.15	17.54	32.34	6.09	14.26	8.88	18.91	1.65304	4.13201	0.907733	0.00516409	alkB homolog 1, histone H2A dioxygenase	GO:0001701;GO:0001764;GO:0001890;GO:0006281;GO:0006307;GO:0010468;GO:0031175;GO:0042245;GO:0043524;GO:0048589;GO:0050918;GO:0070989;GO:0080111	GO:0003906;GO:0008198;GO:0042056;GO:0070579	GO:0005719;GO:0005739	NA	NA
ALKBH2	419	861	501	1951	14.96	30.74	19.27	73.25	7.36	17.43	9.76	42.84	1.89715	8.03306	0.664711	1.83207e-07	alkB homolog 2, alpha-ketoglutarate dependent dioxygenase	GO:0006307;GO:0035511;GO:0070989;GO:0080111	GO:0008198;GO:0043734;GO:0051747	GO:0005634;GO:0005654;GO:0015630	NA	NA
ALKBH3	1189	1354	1094	967	28.34	33.8	28.52	25.11	13.94	19.16	14.44	14.69	1.36683	1.40521	0.976026	0.972097	alkB homolog 3, alpha-ketoglutaratedependent dioxygenase	GO:0006281;GO:0006307;GO:0008283;GO:0035552;GO:0035553	GO:0005515;GO:0008198;GO:0031418;GO:0043734;GO:1990930	GO:0005634;GO:0005654;GO:0005737;GO:0005739	NA	NA
ALKBH3-AS1	0	0	0	0	0	0	0	0	0	0	0	0	NA	NA	NA	NA	ALKBH3 antisense RNA 1	NA	NA	NA	NA	NA
ALKBH4	583.23	418	569	115	10.13	7.61	10.81	2.18	4.98	4.31	5.47	1.27	0.811601	0.341681	0.98091	0.33257	alkB homolog 4, lysine demethylase	GO:0006351;GO:0006355;GO:0006482;GO:0031032;GO:0036090;GO:0055114	GO:0003779;GO:0005515;GO:0016706;GO:0032451;GO:0046872	GO:0005634;GO:0005737;GO:0030496;GO:0070938	NA	NA
ALKBH5	24418	7919	6773	29557	257.97	87.73	78.31	340.67	126.84	49.74	39.64	199.22	1.29138	2.09183	0.990016	0.922516	alkB homolog 5, RNA demethylase	GO:0001666;GO:0006397;GO:0006406;GO:0007283;GO:0030154;GO:0035553	GO:0016706;GO:0035515;GO:0044822;GO:0046872	GO:0005634;GO:0016607	NA	NA
ALKBH6	223	149	255	121	8.76	6.1	10.88	5.13	4.31	3.46	5.51	3	0.646199	0.937927	0.92601	0.971282	alkB homolog 6	GO:0055114	GO:0005515;GO:0008198;GO:0051213	GO:0005634;GO:0005737	NA	NA
ALKBH7	392	198	316	175	11.13	5.88	9.81	5.41	5.47	3.34	4.97	3.16	0.692643	0.771976	0.952662	0.966963	alkB homolog 7	GO:0006631;GO:0006974;GO:0010883;GO:0055114;GO:1902445	GO:0046872;GO:0051213	GO:0005759	NA	NA
ALKBH8	971	368	531	394	8.64	3.43	5.17	3.82	4.25	1.95	2.62	2.23	0.765728	0.701481	0.975056	0.966339	alkB homolog 8, tRNA methyltransferase	GO:0002098;GO:0006974;GO:0030488;GO:0055114	GO:0000049;GO:0000166;GO:0005506;GO:0005515;GO:0008198;GO:0008270;GO:0016300;GO:0016706	GO:0005634;GO:0005654;GO:0005829;GO:0015630	NA	NA
ALLC	1	3	0	12	0.03	0.08	0	0.34	0.01	0.05	0	0.2	6.66909	11.8366	0.869872	0.0271268	allantoicase	GO:0000256	GO:0004037	NA	hsa00230;hsa01100	3.5.3.4
ALMS1	2773	1702	1900	830	7.64	4.92	5.73	2.5	3.76	2.79	2.9	1.46	0.989423	0.517405	0.99146	0.911255	ALMS1, centrosome and basal body associated protein	GO:0000086;GO:0016197;GO:0042384;GO:0051492	GO:0003674;GO:0051393	GO:0000922;GO:0005634;GO:0005737;GO:0005813;GO:0005814;GO:0005829;GO:0031514	NA	NA
ALMS1-IT1	76	190	159	21	1.6	4.2	3.67	0.48	0.79	2.38	1.86	0.28	1.3187	0.483103	0.968319	0.839575	ALMS1 intronic transcript 1	NA	NA	NA	NA	NA
ALMS1P1	2	2	3	2	0.05	0.05	0.08	0.05	0.02	0.03	0.04	0.03	0.77934	1.51616	0.973142	0.954784	ALMS1, centrosome and basal body associated protein pseudogene 1	NA	NA	NA	NA	NA
ALOX12	1	5	5	0	0.02	0.08	0.09	0	0.01	0.05	0.04	0	1.09358	0.450976	0.973479	0.961848	arachidonate 12-lipoxygenase, 12S type	GO:0006928;GO:0007568;GO:0008284;GO:0010595;GO:0010628;GO:0010656;GO:0019369;GO:0019372;GO:0019395;GO:0030307;GO:0030335;GO:0042554;GO:0043066;GO:0043280;GO:0043651;GO:0045603;GO:0045766;GO:0045785;GO:0045909;GO:0048661;GO:0051121;GO:0051122;GO:0051901;GO:0061436;GO:0071396;GO:0072593;GO:0090331;GO:1901751;GO:2001300;GO:2001303;GO:2001306	GO:0004052;GO:0005506;GO:0005515;GO:0016165;GO:0016702;GO:0047977;GO:0051120	GO:0005737;GO:0005829;GO:0016020;GO:0042383;GO:0070062	hsa00590;hsa01100	1.13.11.31
ALOX12-AS1	25	75	18	25	1.56	4.89	1.23	1.7	0.77	2.77	0.62	0.99	4.48889	1.70499	0.00119999	0.915507	ALOX12 antisense RNA 1	NA	NA	NA	NA	NA
ALOX12B	6	34	16	3	0.09	0.52	0.26	0.05	0.04	0.3	0.13	0.03	2.29963	0.880445	0.73925	0.957188	arachidonate 12-lipoxygenase, 12R type	GO:0006497;GO:0006665;GO:0010628;GO:0019369;GO:0019372;GO:0043410;GO:0043651;GO:0046513;GO:0051122;GO:0055114;GO:0061436;GO:0070257	GO:0004052;GO:0005506;GO:0016702;GO:1990136	GO:0005829	hsa00590;hsa01100	1.13.11.-
ALOX12P2	165	132	176	53	2.47	2.1	2.88	0.85	1.22	1.19	1.46	0.49	0.82896	0.557308	0.976365	0.895823	arachidonate 12-lipoxygenase pseudogene 2	NA	NA	NA	NA	NA
ALOX15	2	374.75	553.5	1	0.03	5.35	8.24	0.01	0.01	3.03	4.17	0.01	0.748089	0.903649	0.972302	0.961597	arachidonate 15-lipoxygenase	GO:0001503;GO:0002820;GO:0006646;GO:0006691;GO:0006954;GO:0010811;GO:0019369;GO:0019372;GO:0030282;GO:0030838;GO:0034116;GO:0034976;GO:0035358;GO:0035963;GO:0042060;GO:0043277;GO:0051122;GO:0055114;GO:0070374;GO:0071277;GO:1901074;GO:2001303	GO:0004052;GO:0005506;GO:0005515;GO:0005546;GO:0047977;GO:0050473;GO:0051120;GO:0097260	GO:0005811;GO:0005829;GO:0005886;GO:0016020;GO:0031234	hsa00590;hsa00591;hsa01100	1.13.11.33
ALOX15B	0	1	1	1	0	0.02	0.02	0.02	0	0.01	0.01	0.01	1.06597	3.10388	0.975992	0.937396	arachidonate 15-lipoxygenase, type B	GO:0006629;GO:0006915;GO:0008285;GO:0010744;GO:0019369;GO:0019372;GO:0030336;GO:0030850;GO:0030856;GO:0035360;GO:0043651;GO:0045618;GO:0045786;GO:0045926;GO:0051122;GO:0055114;GO:0090197	GO:0005506;GO:0005509;GO:0008289;GO:0016165;GO:0036403;GO:0050473	GO:0005622;GO:0005634;GO:0005737;GO:0005829;GO:0005856;GO:0005886;GO:0016020;GO:0019898;GO:0070062	hsa00590;hsa01100	1.13.11.-;1.13.11.33
ALOX15P1	0	6.25	12.5	0	0	0.39	0.82	0	0	0.22	0.42	0	0.572262	NA	0.952024	NA	arachidonate 15-lipoxygenase pseudogene 1	NA	NA	NA	NA	NA
ALOX5	2	9	4	4	0.03	0.13	0.07	0.07	0.02	0.08	0.03	0.04	2.29583	2.74119	0.92731	0.901819	arachidonate 5-lipoxygenase	GO:0002540;GO:0006691;GO:0019370;GO:0019372;GO:0055114;GO:2001300	GO:0004051;GO:0005506;GO:0005515	GO:0005615;GO:0005635;GO:0005641;GO:0005829;GO:0016363;GO:0031965	hsa00590;hsa01100;hsa05145	1.13.11.34
ALOX5AP	27	6	13	13	1.16	0.27	0.61	0.61	0.57	0.15	0.31	0.36	0.530873	0.837033	0.94327	0.955209	arachidonate 5-lipoxygenase activating protein	GO:0006691;GO:0019370;GO:0019372;GO:0043085;GO:0070207;GO:0071277;GO:2001300	GO:0005515;GO:0008047;GO:0047485;GO:0050544	GO:0005635;GO:0005783;GO:0005789;GO:0016020;GO:0016021;GO:0031965	NA	NA
ALOXE3	353	135	108	271	3.97	1.58	1.33	3.31	1.95	0.9	0.67	1.94	1.3786	1.32596	0.959846	0.966782	arachidonate lipoxygenase 3	GO:0006665;GO:0019233;GO:0019369;GO:0019372;GO:0035357;GO:0043651;GO:0045444;GO:0046513;GO:0051122;GO:0055114;GO:0061436	GO:0005506;GO:0016702;GO:0016829;GO:0051120	GO:0005737	NA	NA
ALPI	0	0	0	0	0	0	0	0	0	0	0	0	NA	NA	NA	NA	alkaline phosphatase, intestinal	GO:0016311	GO:0000287;GO:0002020;GO:0004035;GO:0008270	GO:0005886;GO:0016021;GO:0031225	hsa00790;hsa01100	3.1.3.1
ALPK1	460	42	68	60	3.07	0.29	0.5	0.44	1.51	0.17	0.25	0.25	0.684914	0.226792	0.950336	0.0180637	alpha kinase 1	GO:0006468	GO:0004674;GO:0005524	GO:0005737	NA	NA
ALPK2	3	1	5	0	0.01	0.01	0.03	0	0.01	0	0.01	0	0.302448	0.21495	0.924007	0.915348	alpha kinase 2	GO:0006468	GO:0004674;GO:0005524	GO:0005654;GO:0005737	NA	NA
ALPK3	282	12	8	41	0.92	0.04	0.03	0.15	0.45	0.02	0.01	0.09	1.61207	0.253431	0.957582	0.0561737	alpha kinase 3	GO:0006468;GO:0007507	GO:0004674;GO:0005524	GO:0005634	NA	NA
ALPL	0	0	3	0	0	0	0.05	0	0	0	0.03	0	0.163063	NA	0.898828	NA	alkaline phosphatase, liver/bone/kidney	GO:0001501;GO:0001649;GO:0001958;GO:0003006;GO:0016311;GO:0032496;GO:0033280;GO:0046677;GO:0051384;GO:0071407;GO:0071529	GO:0004035;GO:0005515;GO:0016462;GO:0046872	GO:0005578;GO:0005615;GO:0005886;GO:0016020;GO:0016021;GO:0031225;GO:0065010;GO:0070062	hsa00790;hsa01100	3.1.3.1
ALPP	915.78	639.35	1923.29	220.4	11.22	8.22	25.79	2.95	5.52	4.66	13.06	1.72	0.367364	0.416437	0.0128786	0.678259	alkaline phosphatase, placental	GO:0016311	GO:0000287;GO:0004035;GO:0005515;GO:0008270	GO:0005886;GO:0009986;GO:0016021;GO:0031225	hsa00790;hsa01100	3.1.3.1
ALPPL2	41.22	26.78	111.71	9.62	0.61	0.41	1.79	0.15	0.3	0.23	0.91	0.09	0.268612	0.414978	0.00395219	0.798454	alkaline phosphatase, placental like 2	GO:0016311	GO:0004035;GO:0046872	GO:0005886;GO:0031225	hsa00790;hsa01100	3.1.3.1
ALS2	2833	3115	3326	2443	18.72	21.63	22.69	14.92	9.2	12.26	11.48	8.72	1.03445	1.49011	0.992895	0.973702	ALS2, alsin Rho guanine nucleotide exchange factor	GO:0001662;GO:0001701;GO:0001881;GO:0006979;GO:0007032;GO:0007409;GO:0007528;GO:0007626;GO:0008104;GO:0008219;GO:0016050;GO:0016197;GO:0016601;GO:0035022;GO:0035023;GO:0035249;GO:0043547;GO:0045860;GO:0048812;GO:0051036;GO:0071902	GO:0005085;GO:0005087;GO:0017112;GO:0017137;GO:0030676;GO:0042803;GO:0043539	GO:0001726;GO:0005769;GO:0005813;GO:0005829;GO:0014069;GO:0016020;GO:0030027;GO:0030424;GO:0030425;GO:0030426;GO:0031982;GO:0043025;GO:0043197;GO:0043234	hsa05014	NA
ALS2CL	1716	245	703	344	12.4	1.96	5.63	2.85	6.1	1.11	2.85	1.67	0.385444	0.346749	0.031437	0.386462	ALS2 C-terminal like	GO:0007032;GO:0035023;GO:0043547	GO:0005089;GO:0005096;GO:0042802	GO:0005737	NA	NA
ALS2CR11	0	3	0	1	0	0.03	0	0.01	0	0.02	0	0	6.66909	3.10388	0.869872	0.937396	amyotrophic lateral sclerosis 2 chromosome region candidate 11	NA	GO:0005515	NA	NA	NA
ALS2CR12	5	3	4	2	0.1	0.07	0.09	0.05	0.05	0.04	0.05	0.03	0.850271	0.734826	0.973351	0.955347	amyotrophic lateral sclerosis 2 chromosome region candidate 12	GO:0043087	GO:0003674;GO:0005515	GO:0001520;GO:0005575;GO:0005737;GO:0035686	NA	NA
ALX1	49	0	0	4	1.44	0	0	0.13	0.71	0	0	0.07	NA	0.155235	NA	0.0514858	ALX homeobox 1	GO:0000122;GO:0001502;GO:0001755;GO:0001843;GO:0006366;GO:0007275;GO:0009952;GO:0010718;GO:0030326;GO:0045893;GO:0045944;GO:0048704;GO:0060021	GO:0000977;GO:0001228;GO:0003700;GO:0003714;GO:0042803;GO:0046982	GO:0005634;GO:0005654;GO:0005667;GO:0005794	NA	NA
ALX3	0	0	3	0	0	0	0.08	0	0	0	0.04	0	0.163063	NA	0.898828	NA	ALX homeobox 3	GO:0006351;GO:0006355;GO:0007389;GO:0035115;GO:0035116;GO:0042981;GO:0048701	GO:0043565	GO:0005634	NA	NA
ALX4	113	26	20	22	0.74	0.18	0.14	0.16	0.37	0.1	0.07	0.09	1.4235	0.341244	0.960354	0.447031	ALX homeobox 4	GO:0001501;GO:0001942;GO:0006366;GO:0007517;GO:0009791;GO:0009952;GO:0035115;GO:0035116;GO:0042733;GO:0042981;GO:0045944;GO:0048565;GO:0048704;GO:0060021	GO:0000977;GO:0001228;GO:0003677;GO:0046982;GO:0071837	GO:0005634;GO:0005667	NA	NA
ALYREF	9776	3841	6398	6828	341.77	140.46	244.42	259.73	168.05	79.63	123.74	151.88	0.663124	1.207	0.970268	0.989248	Aly/REF export factor	GO:0000018;GO:0000398;GO:0001649;GO:0006369;GO:0006405;GO:0006406;GO:0031124;GO:0031297;GO:0032786;GO:0046784	GO:0000166;GO:0005515;GO:0044822	GO:0000346;GO:0000784;GO:0005634;GO:0005654;GO:0005829;GO:0016020;GO:0016607;GO:0035145;GO:0043231;GO:0070062;GO:0071013	hsa03013;hsa03015;hsa03040	NA
AMACR	548	560	382.6	363	6.03	6.52	4.58	4.38	2.97	3.7	2.32	2.56	1.61572	1.14453	0.904965	0.976753	alpha-methylacyl-CoA racemase	GO:0006699;GO:0008206;GO:0033540	GO:0005102;GO:0008111	GO:0005737;GO:0005739;GO:0005777;GO:0005782	hsa00120;hsa01100;hsa04146	5.1.99.4
AMBN	0	0	0	2	0	0	0	0.04	0	0	0	0.02	NA	5.20776	NA	0.855825	ameloblastin	GO:0007155;GO:0008283;GO:0031214;GO:0042475	GO:0008083;GO:0030345	GO:0005578	NA	NA
AMBP	1	0	0	0	0.03	0	0	0	0.01	0	0	0	NA	0.450976	NA	0.961848	alpha-1-microglobulin/bikunin precursor	GO:0006898;GO:0007155;GO:0007565;GO:0010951;GO:0016032;GO:0018298;GO:0030163;GO:0042167;GO:0046329;GO:0050777	GO:0004867;GO:0019855;GO:0019862;GO:0020037;GO:0036094;GO:0042803;GO:0046904	GO:0005576;GO:0005615;GO:0005886;GO:0009986;GO:0043231;GO:0070062;GO:0072562	NA	NA
AMBRA1	1278.08	2435.68	1562.18	2238.55	9.2	18.31	12.3	17.42	4.53	10.38	6.23	10.19	1.72185	3.02555	0.878483	0.175118	autophagy and beclin 1 regulator 1	GO:0008285;GO:0016236;GO:0021915;GO:0030154;GO:0043524;GO:0043552;GO:0061734;GO:0098779;GO:1903599;GO:2000785	GO:0005515;GO:0031625	GO:0005737;GO:0005739;GO:0005741;GO:0005776;GO:0005829;GO:0005930;GO:0045335;GO:0048471	NA	NA
AMD1	12437	18220	11842	16145	132.03	203.15	137.55	187.27	64.92	115.18	69.63	109.51	1.69938	2.24331	0.939817	0.854273	adenosylmethionine decarboxylase 1	GO:0006557;GO:0006595;GO:0006597;GO:0008295;GO:0046500	GO:0004014;GO:0019810	GO:0005829	hsa00270;hsa00330;hsa01100	4.1.1.50
AMDHD1	9	31	26	11	0.16	0.56	0.49	0.21	0.08	0.32	0.25	0.12	1.30996	2.01917	0.966665	0.90149	amidohydrolase domain containing 1	GO:0006548;GO:0019556;GO:0019557	GO:0003674;GO:0016812;GO:0046872;GO:0050480	GO:0005829	hsa00340;hsa01100	3.5.2.7
AMDHD2	532	247	477	128	11.06	5.29	10.88	2.81	5.44	3	5.51	1.64	0.572468	0.416697	0.825177	0.663281	amidohydrolase domain containing 2	GO:0005975;GO:0006046;GO:0006048;GO:0019262	GO:0008448;GO:0046872	GO:0005634;GO:0005829	hsa00520	3.5.1.25
AMELX	0	0	0	0	0	0	0	0	0	0	0	0	NA	NA	NA	NA	amelogenin, X-linked	GO:0001649;GO:0001837;GO:0002062;GO:0007155;GO:0007165;GO:0008283;GO:0031214;GO:0032967;GO:0034505;GO:0042475;GO:0050801;GO:0070166;GO:0070172	GO:0005515;GO:0008083;GO:0030345;GO:0042802;GO:0046848	GO:0005578;GO:0009986	NA	NA
AMELY	0	0	0	0	0	0	0	0	0	0	0	0	NA	NA	NA	NA	amelogenin, Y-linked	GO:0031214	GO:0030345	GO:0005578;GO:0031012	NA	NA
AMER1	1826	717	573	265	7.73	3.18	2.65	1.22	3.8	1.8	1.34	0.72	1.38171	0.251137	0.969526	0.0386758	APC membrane recruitment protein 1	GO:0016055;GO:0031398;GO:0043161;GO:0048856;GO:0060348;GO:0060612;GO:0060828;GO:0072161;GO:0090090;GO:0090263;GO:1903364;GO:1904885;GO:1904886	GO:0005515;GO:0005546;GO:0008013;GO:1904713	GO:0005634;GO:0005829;GO:0005886;GO:0043231	NA	NA
AMER2	1	1	2	2.46	0	0	0.01	0.01	0	0	0	0.01	0.65352	2.78502	0.972497	0.921436	APC membrane recruitment protein 2	GO:0007398;GO:0016055;GO:0048856;GO:0090090	GO:0005515;GO:0005546;GO:0008013	GO:0005886	NA	NA
AMER3	0	0	0	0	0	0	0	0	0	0	0	0	NA	NA	NA	NA	APC membrane recruitment protein 3	GO:0016055;GO:0048856;GO:0060828	GO:0005515;GO:0005546;GO:0008013	GO:0005886	NA	NA
AMFR	7369	7805	6290	6849	74.15	82.36	69.27	75.19	36.46	46.69	35.07	43.97	1.37052	1.60614	0.985986	0.973407	autocrine motility factor receptor	GO:0000209;GO:0006511;GO:0006928;GO:0007165;GO:0007568;GO:0007611;GO:0030433;GO:0030968;GO:0032092;GO:0036503;GO:0042787;GO:0051259;GO:0051865;GO:0070936	GO:0004842;GO:0004872;GO:0005515;GO:0008270;GO:0016874;GO:0030674;GO:0034450;GO:0051087;GO:0061630;GO:1904264;GO:1904288;GO:1990381	GO:0000838;GO:0005634;GO:0005789;GO:0016020;GO:0016021;GO:0030176;GO:0030425;GO:0030426;GO:0036513;GO:0043025;GO:0043234;GO:0048471	hsa04141	6.3.2.19
AMH	160	255	18	1793	2.93	4.89	0.36	35.77	1.44	2.77	0.18	20.92	15.1867	19.2723	9.99201e-16	1.14353e-14	anti-Mullerian hormone	GO:0001546;GO:0001655;GO:0001880;GO:0007267;GO:0007506;GO:0007530;GO:0007548;GO:0007568;GO:0010628;GO:0014070;GO:0042493;GO:0051092;GO:2000355	GO:0005102;GO:0005160;GO:0005179;GO:0008083	GO:0005576;GO:0005615	hsa04060;hsa04350	NA
AMHR2	0	0	0	3	0	0	0	0.07	0	0	0	0.04	NA	7.31164	NA	0.709208	anti-Mullerian hormone receptor type 2	GO:0001880;GO:0007165;GO:0007179;GO:0007548;GO:0008584;GO:0008585;GO:0023014;GO:1902613;GO:1990262	GO:0004702;GO:0004872;GO:0005026;GO:0005524;GO:0042562;GO:0046872;GO:1990272	GO:0005887	hsa04060;hsa04350	2.7.11.30
AMIGO1	27	50	50	4	0.4	0.78	0.81	0.06	0.2	0.44	0.41	0.04	1.10332	0.277989	0.975891	0.616113	adhesion molecule with Ig like domain 1	GO:0007156;GO:0007157;GO:0007409;GO:0007413;GO:0042552;GO:0050772;GO:0051965;GO:1901381	GO:0015459	GO:0008076;GO:0030424;GO:0030425;GO:0032809;GO:0043204	NA	NA
AMIGO2	15168	2291	12193	1322	171.03	27.33	150.84	16.38	84.1	15.49	76.36	9.58	0.207572	0.150667	9.45606e-08	0.000300333	adhesion molecule with Ig like domain 2	GO:0007156;GO:0007157;GO:0043066;GO:0043069;GO:0051965	NA	GO:0005634;GO:0005886;GO:0016021	NA	NA
AMIGO3	124	194	162	172	1.52	2.49	2.17	2.3	0.75	1.41	1.1	1.34	1.32154	2.38792	0.968122	0.581441	adhesion molecule with Ig like domain 3	GO:0007157;GO:0051965	NA	GO:0016021	NA	NA
AMMECR1	3739	1410	2076	1210	24.85	9.83	15.11	8.79	12.22	5.57	7.65	5.14	0.750252	0.559355	0.981239	0.943666	Alport syndrome, mental retardation, midface hypoplasia and elliptocytosis chromosomal region gene 1	GO:0008150	GO:0003674;GO:0005515	GO:0005575	NA	NA
AMMECR1L	2756	5208.76	3182	5845.66	21.25	42.12	26.85	49.18	10.45	23.88	13.59	28.76	1.8079	3.66474	0.84159	0.029265	AMMECR1 like	NA	NA	NA	NA	NA
AMN	9	15	10	11	0.22	0.38	0.26	0.29	0.11	0.21	0.13	0.17	1.62052	2.01917	0.95384	0.90149	amnion associated transmembrane protein	GO:0006898;GO:0007275;GO:0007588;GO:0009235;GO:0015889;GO:0042157;GO:0043001	GO:0005102	GO:0005615;GO:0005886;GO:0005905;GO:0010008;GO:0016021;GO:0016324;GO:0030139;GO:0070062	NA	NA
AMN1	515	94	75	268	9.03	1.68	1.42	5.02	4.44	0.95	0.72	2.93	1.38136	0.899472	0.959034	0.976094	antagonist of mitotic exit network 1 homolog	NA	NA	NA	NA	NA
AMOT	0	0	0	2	0	0	0	0.01	0	0	0	0.01	NA	5.20776	NA	0.855825	angiomotin	GO:0001570;GO:0001701;GO:0001702;GO:0003365;GO:0006935;GO:0016525;GO:0030036;GO:0030334;GO:0034260;GO:0034613;GO:0035329;GO:0040019;GO:0042074;GO:0043534;GO:0051056	GO:0004872;GO:0005515;GO:0043532	GO:0001726;GO:0005829;GO:0005884;GO:0005923;GO:0008180;GO:0009897;GO:0030027;GO:0030139	NA	NA
AMOTL1	14281	20530	22154	7470	56.88	85.94	96.55	32.45	27.97	48.72	48.88	18.98	1.02356	0.903956	0.996267	0.990972	angiomotin like 1	GO:0003365;GO:0016055;GO:0035329;GO:0043536	GO:0005515;GO:0042802	GO:0005737;GO:0005829;GO:0005923;GO:0008180;GO:0016324;GO:0030027;GO:0030054;GO:0031410	hsa04530	NA
AMOTL2	13492	21542	12024	13614	96.97	162.42	94.61	106.79	47.68	92.09	47.9	62.45	1.9788	1.74374	0.734123	0.967503	angiomotin like 2	GO:0016055;GO:0035329	GO:0005515;GO:0042802	GO:0005829;GO:0005923;GO:0016324;GO:0031410;GO:0055037	NA	NA
AMPD1	1	102	0	126	0.02	1.64	0	2.1	0.01	0.93	0	1.23	193.749	120	0	2.22045e-16	adenosine monophosphate deaminase 1	GO:0010033;GO:0032264;GO:0043101	GO:0003876;GO:0032036;GO:0046872	GO:0005829	hsa00230;hsa01100	3.5.4.6
AMPD2	3336	4152	2812	3200	31.61	41.62	29.36	33.64	15.54	23.6	14.86	19.67	1.63073	1.65754	0.93569	0.961738	adenosine monophosphate deaminase 2	GO:0006188;GO:0032264;GO:0042632;GO:0043101;GO:0046033;GO:0046034;GO:0046039;GO:0052652;GO:0072015;GO:0097009	GO:0003876;GO:0046872	GO:0005575;GO:0005829	hsa00230;hsa01100	3.5.4.6
AMPD3	761	715	710	698	6.31	6.25	6.42	6.31	3.1	3.54	3.25	3.69	1.11221	1.58446	0.987239	0.952635	adenosine monophosphate deaminase 3	GO:0006196;GO:0032264;GO:0034101;GO:0043101;GO:0046031;GO:0046034;GO:0046039;GO:0097009	GO:0003876;GO:0046872	GO:0005829	hsa00230;hsa01100	3.5.4.6
AMPH	0	0	0	0	0	0	0	0	0	0	0	0	NA	NA	NA	NA	amphiphysin	GO:0006897;GO:0007268;GO:0043547	GO:0005086;GO:0005515;GO:0005543	GO:0005802;GO:0008021;GO:0015629;GO:0030054;GO:0030672;GO:0031256	hsa04666	NA
AMT	17	6	7.14	6	0.28	0.12	0.14	0.12	0.14	0.07	0.07	0.07	0.933606	0.627916	0.973456	0.939078	aminomethyltransferase	GO:0006546;GO:0019464;GO:0032259;GO:0046487	GO:0004047;GO:0008483	GO:0005739;GO:0005759	hsa00260;hsa00670;hsa00910;hsa01100	2.1.2.10
AMTN	25	26	36	22	0.96	1.05	1.51	0.92	0.47	0.59	0.76	0.54	0.800943	1.50421	0.969745	0.93792	amelotin	GO:0007155;GO:0031214;GO:0042475;GO:0070169;GO:0070175	GO:0003674	GO:0005578;GO:0005605;GO:0005911	NA	NA
AMY1A	0	0	0	0	0	0	0	0	0	0	0	0	NA	NA	NA	NA	amylase, alpha 1A (salivary)	GO:0005975;GO:0007586	GO:0004556;GO:0046872	GO:0005615;GO:0070062	hsa00500;hsa01100;hsa04970;hsa04973	3.2.1.1
AMY1B	0	0	0	0	0	0	0	0	0	0	0	0	NA	NA	NA	NA	amylase, alpha 1B (salivary)	GO:0005975;GO:0007586	GO:0004556;GO:0046872	GO:0005615;GO:0070062	hsa00500;hsa01100;hsa04970;hsa04973	3.2.1.1
AMY1C	0	0	0	0	0	0	0	0	0	0	0	0	NA	NA	NA	NA	amylase, alpha 1C (salivary)	GO:0005975;GO:0007586	GO:0004556;GO:0046872	GO:0005615;GO:0070062	hsa00500;hsa01100;hsa04970;hsa04973	3.2.1.1
AMY2A	0	0	0	0	0	0	0	0	0	0	0	0	NA	NA	NA	NA	amylase, alpha 2A (pancreatic)	GO:0005975;GO:0016052;GO:0044245	GO:0004556;GO:0005509;GO:0031404	GO:0005576;GO:0005615;GO:0070062	hsa00500;hsa01100;hsa04972;hsa04973	3.2.1.1
AMY2B	25	22	4	47	0.41	0.38	0.07	0.84	0.2	0.21	0.04	0.49	5.42786	3.17739	0.0884091	0.274917	amylase, alpha 2B (pancreatic)	GO:0005975;GO:0007586	GO:0004556;GO:0046872	GO:0070062	hsa00500;hsa01100;hsa04972;hsa04973	3.2.1.1
AMZ1	0	11	9	0	0	0.1	0.08	0	0	0.06	0.04	0	1.32863	NA	0.968776	NA	archaelysin family metallopeptidase 1	GO:0006508	GO:0008237;GO:0008270	NA	NA	NA
AMZ2	7127.91	3085.98	3880.98	3268.97	167.56	75.91	100.85	84	82.39	43.04	51.06	49.12	0.878285	0.792583	0.991936	0.986209	archaelysin family metallopeptidase 2	GO:0006508	GO:0008237;GO:0008270	NA	NA	NA
AMZ2P1	333.09	154.02	100.02	123.03	3.51	1.7	1.15	1.41	1.73	0.96	0.58	0.83	1.69677	0.639201	0.866208	0.941483	archaelysin family metallopeptidase 2 pseudogene 1	NA	NA	NA	NA	NA
ANAPC1	9001.49	7344.12	12041.6	4837.32	41.61	35.62	60.94	24.41	20.46	20.19	30.85	14.27	0.673662	0.928702	0.978481	0.989903	anaphase promoting complex subunit 1	GO:0007067;GO:0031145;GO:0042787;GO:0043161;GO:0051301;GO:0051436;GO:0051437;GO:0051439;GO:0070979	NA	GO:0005654;GO:0005680;GO:0005829	hsa04110;hsa04114;hsa04120;hsa04914	NA
ANAPC10	776	540	765	274	19.89	14.51	21.39	7.65	9.78	8.23	10.83	4.47	0.779832	0.610611	0.979223	0.942207	anaphase promoting complex subunit 10	GO:0007067;GO:0030071;GO:0031145;GO:0042787;GO:0043161;GO:0051301;GO:0051436;GO:0051437;GO:0051439;GO:0070979	NA	GO:0005654;GO:0005680;GO:0005829	hsa04110;hsa04114;hsa04120;hsa04914	NA
ANAPC11	3437	2055	1761	2800	147.42	92.03	82.19	131.32	72.48	52.18	41.61	76.79	1.28883	1.40777	0.984653	0.979289	anaphase promoting complex subunit 11	GO:0007067;GO:0016567;GO:0031145;GO:0042787;GO:0043161;GO:0045842;GO:0051301;GO:0051436;GO:0051437;GO:0051439;GO:0070979	GO:0004842;GO:0008270;GO:0034450;GO:0061630;GO:0097602	GO:0005654;GO:0005680;GO:0005829	hsa04110;hsa04114;hsa04120;hsa04914	NA
ANAPC13	4189	3870	5298	1907	113.52	114.98	152.63	60.53	55.82	65.19	77.27	35.4	0.806836	0.786767	0.99026	0.983602	anaphase promoting complex subunit 13	GO:0007067;GO:0051301;GO:0070979	NA	GO:0005680	hsa04110;hsa04114;hsa04120;hsa04914	NA
ANAPC15	5540	1941	2721	3061	252.03	91.88	134.41	152.12	123.92	52.09	68.04	88.96	0.787947	0.954859	0.986549	0.988564	anaphase promoting complex subunit 15	GO:0007067;GO:0031145;GO:0042787;GO:0043161;GO:0051301;GO:0051436;GO:0051437;GO:0051439;GO:0090266	NA	GO:0005622;GO:0005654;GO:0005680;GO:0005829	NA	NA
ANAPC16	5518.06	5205.37	5420.54	3092.55	59.23	59.16	63.11	36.49	29.12	33.54	31.95	21.34	1.06067	0.968535	0.993859	0.988638	anaphase promoting complex subunit 16	GO:0007067;GO:0016567;GO:0031145;GO:0042787;GO:0043161;GO:0051301;GO:0051436;GO:0051437;GO:0051439	NA	GO:0000776;GO:0000777;GO:0005654;GO:0005680;GO:0005737;GO:0005829	NA	NA
ANAPC1P1	7.23	8.34	3.12	0	0.15	0.18	0.07	0	0.07	0.1	0.04	0	2.64441	0.102021	0.909637	0.677506	anaphase promoting complex subunit 1 pseudogene 1	NA	NA	NA	NA	NA
ANAPC2	1657	1017	1059	1156	22.41	14.42	15.67	17.05	11.02	8.18	7.93	9.97	1.06068	1.20554	0.98946	0.981881	anaphase promoting complex subunit 2	GO:0007067;GO:0031145;GO:0031915;GO:0042787;GO:0043161;GO:0045773;GO:0050775;GO:0051301;GO:0051436;GO:0051437;GO:0051439;GO:0070979;GO:0090129	GO:0031625;GO:0061630	GO:0005654;GO:0005680;GO:0005829	hsa04110;hsa04114;hsa04120;hsa04914	NA
ANAPC4	2142	745	1142	667	29.28	10.68	17.08	9.95	14.4	6.05	8.65	5.82	0.720694	0.538309	0.971808	0.921906	anaphase promoting complex subunit 4	GO:0007067;GO:0030071;GO:0031145;GO:0042787;GO:0043161;GO:0051301;GO:0051436;GO:0051437;GO:0051439;GO:0070979	GO:0004842;GO:0019903	GO:0005634;GO:0005654;GO:0005680;GO:0005829	hsa04110;hsa04114;hsa04120;hsa04914	NA
ANAPC5	10660	8639	9828	5353	151.08	128.93	153.1	82.97	74.29	73.1	77.51	48.52	0.970899	0.867817	0.995022	0.989626	anaphase promoting complex subunit 5	GO:0007067;GO:0031145;GO:0042787;GO:0043161;GO:0051301;GO:0051436;GO:0051437;GO:0051439;GO:0070979	GO:0019903	GO:0005634;GO:0005654;GO:0005680;GO:0005829	hsa04110;hsa04114;hsa04120;hsa04914	NA
ANAPC7	5177	2153	3894	857	64.58	29.45	53.94	11.79	31.75	16.7	27.31	6.9	0.610751	0.286192	0.931974	0.139568	anaphase promoting complex subunit 7	GO:0007067;GO:0031145;GO:0042787;GO:0043161;GO:0051301;GO:0051436;GO:0051437;GO:0051439;GO:0070979	GO:0019903	GO:0005634;GO:0005654;GO:0005680;GO:0005829	hsa04110;hsa04114;hsa04120;hsa04914	NA
ANG	46.73	72.2	17.4	55.91	1.5	2.56	0.66	1.89	0.74	1.45	0.33	1.11	4.46668	2.0492	0.00151593	0.815071	angiogenin	GO:0001525;GO:0001541;GO:0001556;GO:0001666;GO:0001878;GO:0001890;GO:0001938;GO:0006651;GO:0007154;GO:0007202;GO:0009303;GO:0009725;GO:0016477;GO:0017148;GO:0019731;GO:0019732;GO:0030041;GO:0032148;GO:0032431;GO:0034332;GO:0042327;GO:0042592;GO:0045087;GO:0048662;GO:0050714;GO:0050830;GO:0090501	GO:0003677;GO:0003779;GO:0004519;GO:0004540;GO:0005102;GO:0005507;GO:0005515;GO:0008201;GO:0019843;GO:0042277;GO:0042803	GO:0005576;GO:0005605;GO:0005615;GO:0005634;GO:0005730;GO:0016023;GO:0030426;GO:0032311;GO:0043025;GO:0070062	NA	NA
ANGEL1	2377	2170	2334	519	20.88	19.99	22.44	4.98	10.27	11.34	11.36	2.91	1.02691	0.377545	0.992029	0.563285	angel homolog 1	NA	GO:0008190;GO:0019904	GO:0005634;GO:0005783;GO:0005801;GO:0005829;GO:0048471	NA	NA
ANGEL2	1880.65	1489.68	1524.39	902.13	14.59	12.06	12.95	7.59	7.17	6.84	6.55	4.44	1.07934	0.829054	0.990455	0.981368	angel homolog 2	GO:0045930;GO:0070935	GO:0003730	GO:0005737;GO:0015030	NA	NA
ANGPT1	2	2	0.94	1.96	0.02	0.02	0.01	0.02	0.01	0.01	0.01	0.01	1.83244	1.49166	0.969141	0.955288	angiopoietin 1	GO:0000165;GO:0001701;GO:0001933;GO:0002040;GO:0002092;GO:0002740;GO:0007162;GO:0007171;GO:0010595;GO:0014068;GO:0014842;GO:0030097;GO:0030154;GO:0030210;GO:0031398;GO:0031589;GO:0032680;GO:0033138;GO:0034394;GO:0042308;GO:0043066;GO:0043116;GO:0043122;GO:0043393;GO:0043524;GO:0043536;GO:0043547;GO:0045785;GO:0048014;GO:0050731;GO:0050900;GO:0050918;GO:0051897;GO:0070374;GO:0072012;GO:2000352;GO:…	GO:0005088;GO:0030971	GO:0005576;GO:0005615;GO:0005622;GO:0005886;GO:0005902;GO:0045121;GO:0070062	hsa05323	NA
ANGPT2	4.67	5	9.22	1	0.03	0.04	0.07	0.01	0.02	0.02	0.04	0	0.622889	0.464283	0.962208	0.941241	angiopoietin 2	GO:0001525;GO:0001666;GO:0007165;GO:0007281;GO:0009314;GO:0009612;GO:0009749;GO:0010812;GO:0014070;GO:0014823;GO:0016525;GO:0031100;GO:0043537;GO:0045766;GO:0048014;GO:0050900;GO:0050928;GO:0060135;GO:0071363;GO:0072012	GO:0005102;GO:0005515;GO:0030971;GO:0046872	GO:0005576;GO:0005615;GO:0005634;GO:0005886;GO:0042995	NA	NA
ANGPT4	0	0	0	0	0	0	0	0	0	0	0	0	NA	NA	NA	NA	angiopoietin 4	GO:0001525;GO:0007171;GO:0007219;GO:0010595;GO:0016525;GO:0043066;GO:0043536;GO:0043537;GO:0045766;GO:0050731;GO:0050900;GO:0071456	GO:0030297;GO:0030971	GO:0005576;GO:0005615	NA	NA
ANGPTL1	0	1	0	0	0	0.01	0	0	0	0.01	0	0	2.8897	NA	0.965212	NA	angiopoietin like 1	GO:0007169	GO:0005102	GO:0005615;GO:0070062	NA	NA
ANGPTL2	0	3	23	0	0	0.03	0.26	0	0	0.02	0.13	0	0.165281	NA	0.0837558	NA	angiopoietin like 2	GO:0007275	GO:0005102	GO:0005615;GO:0070062	NA	NA
ANGPTL3	0	0	0	0	0	0	0	0	0	0	0	0	NA	NA	NA	NA	angiopoietin like 3	GO:0001525;GO:0006071;GO:0006631;GO:0006644;GO:0007160;GO:0007165;GO:0007229;GO:0008203;GO:0009395;GO:0009725;GO:0010519;GO:0019915;GO:0030335;GO:0042632;GO:0045766;GO:0048844;GO:0050996;GO:0051005;GO:0055088;GO:0055090;GO:0055091;GO:0070328	GO:0004857;GO:0004859;GO:0005178;GO:0008083;GO:0008201	GO:0005615;GO:0005769;GO:0005794;GO:0009986;GO:0030027	NA	NA
ANGPTL4	180	370	653	629	3.52	7.64	14.03	13.5	1.73	4.33	7.1	7.9	0.626175	6.01605	0.915589	2.75533e-05	angiopoietin like 4	GO:0001525;GO:0001666;GO:0030154;GO:0043066;GO:0045766;GO:0051005;GO:0051260;GO:0070328;GO:2000352	GO:0004857;GO:0042802	GO:0005576;GO:0005578;GO:0005615;GO:0072562	hsa03320	NA
ANGPTL5	0	0	0	1	0	0	0	0.02	0	0	0	0.01	NA	3.10388	NA	0.937396	angiopoietin like 5	NA	NA	GO:0005576	NA	NA
ANGPTL6	3	6	8	1	0.06	0.13	0.17	0.02	0.03	0.07	0.09	0.01	0.840077	0.66718	0.972293	0.957009	angiopoietin like 6	GO:0001525;GO:0030154	NA	GO:0030141;GO:0070062	NA	NA
ANGPTL7	0	0	0	0	0	0	0	0	0	0	0	0	NA	NA	NA	NA	angiopoietin like 7	GO:0006979	NA	GO:0005576	NA	NA
ANGPTL8	0	0	0	0	0	0	0	0	0	0	0	0	NA	NA	NA	NA	angiopoietin like 8	GO:0010954;GO:0019216;GO:0044255;GO:0044342;GO:0045444;GO:0048469;GO:0050746;GO:0070328	GO:0005179	GO:0005576	NA	NA
ANHX	0	0	0	0	0	0	0	0	0	0	0	0	NA	NA	NA	NA	anomalous homeobox	GO:0006355	GO:0043565	GO:0005634	NA	NA
ANK1	387	12	30	206	1.72	0.06	0.14	0.99	0.85	0.03	0.07	0.58	0.452477	0.920066	0.828309	0.974731	ankyrin 1	GO:0006887;GO:0006888;GO:0007010;GO:0007165;GO:0010638;GO:0045199;GO:0072661	GO:0005198;GO:0005200;GO:0005515;GO:0008093;GO:0019899;GO:0030507;GO:0051117	GO:0005634;GO:0005737;GO:0005829;GO:0005856;GO:0005886;GO:0014731;GO:0016323;GO:0016529;GO:0030018;GO:0030673;GO:0031430;GO:0042383;GO:0045211	NA	NA
ANK2	17	28	52	8	0.07	0.11	0.22	0.04	0.04	0.06	0.11	0.02	0.599248	0.821857	0.919463	0.954152	ankyrin 2	GO:0002027;GO:0003283;GO:0006874;GO:0006888;GO:0007010;GO:0010628;GO:0010881;GO:0010882;GO:0030913;GO:0031647;GO:0033292;GO:0033365;GO:0034394;GO:0034613;GO:0036309;GO:0036371;GO:0043268;GO:0050821;GO:0051279;GO:0051597;GO:0051924;GO:0051928;GO:0055117;GO:0060307;GO:0070296;GO:0070972;GO:0072659;GO:0072661;GO:0086004;GO:0086005;GO:0086014;GO:0086015;GO:0086046;GO:0086066;GO:0086070;GO:0086091;GO:…	GO:0005200;GO:0005515;GO:0008093;GO:0019899;GO:0019901;GO:0030507;GO:0030674;GO:0044325;GO:0051117	GO:0005622;GO:0005829;GO:0005856;GO:0005886;GO:0014704;GO:0016323;GO:0016324;GO:0030018;GO:0030315;GO:0031430;GO:0031672;GO:0042383;GO:0043005;GO:0043034;GO:0045121;GO:0045211	NA	NA
ANK3	856	119	347	145	3.32	0.47	1.43	0.62	1.63	0.27	0.72	0.36	0.379829	0.293415	0.0377307	0.130642	ankyrin 3	GO:0000281;GO:0006888;GO:0007009;GO:0007016;GO:0007165;GO:0007409;GO:0007411;GO:0007528;GO:0010628;GO:0010650;GO:0010765;GO:0010960;GO:0019228;GO:0034112;GO:0043001;GO:0043266;GO:0045184;GO:0045838;GO:0071286;GO:0071709;GO:0072659;GO:0072660;GO:0072661;GO:0090314;GO:1900827;GO:1902260;GO:2000651;GO:2001259	GO:0005200;GO:0005515;GO:0008092;GO:0008093;GO:0030507;GO:0030674;GO:0044325;GO:0045296	GO:0005764;GO:0005783;GO:0005794;GO:0005829;GO:0005886;GO:0005923;GO:0009925;GO:0009986;GO:0014704;GO:0014731;GO:0016323;GO:0016328;GO:0016529;GO:0030018;GO:0030315;GO:0030425;GO:0031594;GO:0033268;GO:0033270;GO:0042383;GO:0043005;GO:0043034;GO:0043194;GO:0045211	NA	NA
ANKAR	46	110	92	30	0.38	0.94	0.82	0.27	0.18	0.53	0.42	0.16	1.3186	1.12483	0.966205	0.960055	ankyrin and armadillo repeat containing	NA	NA	GO:0005634;GO:0005737;GO:0016021	NA	NA
ANKDD1A	8	4	4	1	0.09	0.05	0.05	0.01	0.05	0.03	0.03	0.01	1.0912	0.28902	0.97369	0.874588	ankyrin repeat and death domain containing 1A	GO:0007165	NA	NA	NA	NA
ANKDD1B	2	6	0	14	0.03	0.09	0	0.22	0.01	0.05	0	0.13	12.3382	8.86633	0.464419	0.0389889	ankyrin repeat and death domain containing 1B	GO:0007165	NA	NA	NA	NA
ANKEF1	2183	198	477	975	20.63	1.95	4.92	10.01	10.14	1.11	2.49	5.86	0.459144	0.771937	0.294068	0.979288	ankyrin repeat and EF-hand domain containing 1	NA	GO:0005509	NA	NA	NA
ANKFN1	0	1	0	0	0	0.02	0	0	0	0.01	0	0	2.8897	NA	0.965212	NA	ankyrin repeat and fibronectin type III domain containing 1	NA	NA	NA	NA	NA
ANKFY1	4900	3351	4396	1925	21.83	15.66	21.46	9.32	10.74	8.88	10.86	5.45	0.841981	0.678972	0.991203	0.976226	ankyrin repeat and FYVE domain containing 1	GO:0006897;GO:0032439;GO:0034058;GO:0042147;GO:0048549;GO:0090160	GO:0005515;GO:0017137;GO:0046872;GO:1901981	GO:0005765;GO:0005769;GO:0005829;GO:0010008;GO:0016020;GO:0030904;GO:0044354;GO:0070062	NA	NA
ANKH	4411.97	2144	2092	2599	19.21	9.8	9.97	12.36	9.45	5.55	5.05	7.22	1.13194	1.01802	0.990661	0.988008	ANKH inorganic pyrophosphate transport regulator	GO:0001501;GO:0007626;GO:0030500;GO:0030505;GO:0035435;GO:0055085	GO:0005315;GO:0015114;GO:0030504	GO:0005886;GO:0005887;GO:0016021;GO:0019867	NA	NA
ANKHD1	3489.31	3230.62	3752.24	2707.84	25.72	23.23	30.57	16.15	12.64	13.17	15.48	9.44	0.950985	1.34104	0.992983	0.981945	ankyrin repeat and KH domain containing 1	GO:0045087	GO:0044822	GO:0005654;GO:0005737	NA	NA
ANKHD1-EIF4EBP3	1247.69	4124.38	3440.76	1742.66	5.34	18.52	16.12	8.14	2.63	10.5	8.16	4.76	1.32392	2.4128	0.985887	0.63197	ANKHD1-EIF4EBP3 readthrough	NA	NA	NA	NA	NA
ANKIB1	3940	2364	3873	1283	23.24	14.63	25.01	8.26	11.43	8.29	12.66	4.83	0.674227	0.562838	0.969299	0.946038	ankyrin repeat and IBR domain containing 1	GO:0000209;GO:0032436;GO:0042787	GO:0008270;GO:0031624;GO:0061630	GO:0000151;GO:0005737	NA	NA
ANKK1	4	4	13	0	0.06	0.06	0.2	0	0.03	0.03	0.1	0	0.368257	0.170368	0.869508	0.87824	ankyrin repeat and kinase domain containing 1	GO:0006468	GO:0004674;GO:0005524	NA	NA	NA
ANKLE1	15	15	9	45	0.18	0.18	0.12	0.55	0.09	0.1	0.06	0.32	1.78959	4.96722	0.942129	0.0168117	ankyrin repeat and LEM domain containing 1	NA	NA	NA	NA	NA
ANKLE2	6902	5548	7720	3799	55.52	46.81	67.97	33.35	27.3	26.54	34.41	19.5	0.793784	0.951217	0.990765	0.989263	ankyrin repeat and LEM domain containing 2	GO:0007067;GO:0007084;GO:0007417;GO:0034047;GO:0035307;GO:0042326;GO:0043066;GO:0050790;GO:0051301	GO:0005515;GO:0008601;GO:0051721	GO:0005789;GO:0016020;GO:0030176	NA	NA
ANKMY1	133	500	309	136	1.74	6.7	4.16	1.91	0.86	3.8	2.11	1.12	1.78577	1.76243	0.785929	0.897612	ankyrin repeat and MYND domain containing 1	NA	GO:0046872	NA	NA	NA
ANKMY2	607	972	1185	223	8.69	14.59	18.57	3.48	4.27	8.27	9.4	2.04	0.906035	0.635384	0.988936	0.94733	ankyrin repeat and MYND domain containing 2	GO:0008589	GO:0019899;GO:0046872	GO:0005929	NA	NA
ANKRA2	382	697	485	317	6.4	12.23	8.88	5.79	3.14	6.93	4.5	3.38	1.58662	1.43317	0.920394	0.960116	ankyrin repeat family A member 2	GO:0006357;GO:0008150	GO:0003712;GO:0030169;GO:0042826	GO:0005634;GO:0005829;GO:0005856;GO:0016020	NA	NA
ANKRD1	251	2266	5055	64	4.7	44.46	103.55	1.31	2.31	25.21	52.42	0.76	0.495182	0.44247	0.587761	0.735392	ankyrin repeat domain 1	GO:0000122;GO:0010976;GO:0035690;GO:0035914;GO:0035994;GO:0042692;GO:0043065;GO:0043517;GO:0045214;GO:0045944;GO:0050714;GO:0055008;GO:0071222;GO:0071260;GO:0071347;GO:0071356;GO:0071407;GO:0071456;GO:0071560;GO:2000279	GO:0001085;GO:0001105;GO:0002039;GO:0003677;GO:0003714;GO:0005515;GO:0031432;GO:0042826;GO:0070412	GO:0005634;GO:0005654;GO:0005667;GO:0005730;GO:0005737;GO:0005829;GO:0030017;GO:0031674	NA	NA
ANKRD10	1136	3264	1112	4091	27.5	60.94	28.34	72.13	13.52	34.55	14.35	42.18	3.24088	6.21971	0.000357148	1.40901e-05	ankyrin repeat domain 10	GO:0060828	NA	NA	NA	NA
ANKRD11	12842	6557	8757	8653	52.46	29.52	40.14	38.91	25.79	16.73	20.32	22.75	0.827048	1.16443	0.992542	0.990566	ankyrin repeat domain 11	GO:0001701;GO:0001894;GO:0035264;GO:0042475;GO:0048705;GO:0060325;GO:0060348	NA	GO:0005634;GO:0005654;GO:0005737;GO:0005886	NA	NA
ANKRD12	1449.44	1225.15	1144.4	1452.05	4.58	4.07	3.96	5.02	2.25	2.31	2	2.94	1.18237	1.73085	0.987304	0.941368	ankyrin repeat domain 12	NA	NA	GO:0005654;GO:0005737	NA	NA
ANKRD13A	7104	3963	5751	2582	65.73	38.45	58.23	26.07	32.32	21.8	29.48	15.24	0.761148	0.628154	0.987477	0.971543	ankyrin repeat domain 13A	NA	NA	GO:0005737;GO:0005770;GO:0005886	NA	NA
ANKRD13B	656	1049	672	350	7.51	12.6	8.42	4.37	3.69	7.14	4.26	2.56	1.72354	0.922132	0.853241	0.978169	ankyrin repeat domain 13B	NA	NA	GO:0005737;GO:0005769;GO:0005770;GO:0005886;GO:0043231	NA	NA
ANKRD13C	1903	1452	1481	1673	12.06	9.65	10.27	11.57	5.93	5.47	5.2	6.77	1.08286	1.51906	0.990324	0.968468	ankyrin repeat domain 13C	GO:0006621;GO:0010869;GO:2000209	GO:0005102	GO:0005783;GO:0005789;GO:0048471	NA	NA
ANKRD13D	1268	810	986	528	21.66	14.57	18.5	9.79	10.65	8.26	9.36	5.73	0.907422	0.719792	0.988304	0.970982	ankyrin repeat domain 13D	NA	NA	GO:0005737;GO:0005770;GO:0005886	NA	NA
ANKRD16	429	257.97	343.99	86	8.18	5.83	8.31	1.61	4.02	3.3	4.21	0.94	0.828611	0.347686	0.979713	0.36393	ankyrin repeat domain 16	NA	NA	NA	NA	NA
ANKRD17	12221	5442	7065	7610	44.25	20.71	28.24	30.23	21.76	11.74	14.3	17.68	0.8508	1.07611	0.992748	0.99104	ankyrin repeat domain 17	GO:0001955;GO:0006275;GO:0016032;GO:0042742;GO:0043123;GO:0045087;GO:0045787;GO:0051151;GO:1900087;GO:1900245;GO:1900246	GO:0003682;GO:0005515;GO:0044822	GO:0000785;GO:0005634;GO:0005737;GO:0016020	NA	NA
ANKRD18A	290.47	411.21	365.3	129.2	2.81	4.18	3.87	1.36	1.38	2.37	1.96	0.8	1.24295	0.76933	0.979026	0.964234	ankyrin repeat domain 18A	NA	NA	NA	NA	NA
ANKRD18B	851.53	510.79	950.7	147.8	8.21	5.17	10.03	1.56	4.04	2.93	5.08	0.91	0.593686	0.30063	0.878754	0.155193	ankyrin repeat domain 18B	NA	NA	NA	NA	NA
ANKRD18DP	1	14	5	1	0.01	0.18	0.07	0.01	0.01	0.1	0.03	0.01	2.87364	1.39977	0.809801	0.960628	ankyrin repeat domain 18D, pseudogene	NA	NA	NA	NA	NA
ANKRD19P	66	57	28	122	1.05	0.95	0.49	2.12	0.52	0.54	0.25	1.24	2.22296	3.16749	0.630275	0.136512	ankyrin repeat domain 19, pseudogene	NA	NA	NA	NA	NA
ANKRD2	396	55	202	24	9.84	1.43	5.54	0.65	4.84	0.81	2.8	0.38	0.302754	0.10659	0.00348428	2.00776e-05	ankyrin repeat domain 2	GO:0000122;GO:0001817;GO:0006936;GO:0007517;GO:0010832;GO:0035914;GO:0043619;GO:0045662;GO:1902253;GO:2000291	GO:0003682;GO:0008307;GO:0031432;GO:0043422;GO:0061629	GO:0000791;GO:0005634;GO:0005829;GO:0016605;GO:0030017;GO:0031674;GO:0043231	NA	NA
ANKRD20A1	18.76	23.64	24.29	3.02	0.19	0.26	0.27	0.03	0.1	0.15	0.14	0.02	1.0732	0.308478	0.974421	0.771493	ankyrin repeat domain 20 family member A1	NA	NA	GO:0005886	NA	NA
ANKRD20A11P	0	0	0	0	0	0	0	0	0	0	0	0	NA	NA	NA	NA	ankyrin repeat domain 20 family member A11, pseudogene	NA	NA	NA	NA	NA
ANKRD20A12P	0	0	0	1	0	0	0	0.02	0	0	0	0.01	NA	3.10388	NA	0.937396	ankyrin repeat domain 20 family member A12, pseudogene	NA	NA	NA	NA	NA
ANKRD20A19P	1	0	0	0	0.01	0	0	0	0	0	0	0	NA	0.450976	NA	0.961848	ankyrin repeat domain 20 family member A19, pseudogene	NA	NA	NA	NA	NA
ANKRD20A2	11.95	0	6.65	3.14	0.12	0	0.08	0.04	0.06	0	0.04	0.02	0.0807932	0.489204	0.508249	0.921731	ankyrin repeat domain 20 family member A2	NA	NA	NA	NA	NA
ANKRD20A3	9.17	3.4	0	0	0.08	0.03	0	0	0.04	0.02	0	0	7.42496	0.082212	0.834972	0.512545	ankyrin repeat domain 20 family member A3	NA	NA	NA	NA	NA
ANKRD20A4	11.62	3.96	0	3.84	0.12	0.04	0	0.04	0.06	0.02	0	0.03	8.48319	0.599412	0.774627	0.940179	ankyrin repeat domain 20 family member A4	NA	NA	NA	NA	NA
ANKRD20A5P	3.19	7	5	1	0.03	0.07	0.05	0.01	0.02	0.04	0.03	0.01	1.48915	0.635579	0.966726	0.955708	ankyrin repeat domain 20 family member A5, pseudogene	NA	NA	NA	NA	NA
ANKRD20A8P	3.3	0	1.06	0	0.03	0	0.01	0	0.02	0	0.01	0	0.355426	0.199304	0.967154	0.905343	ankyrin repeat domain 20 family member A8, pseudogene	NA	NA	NA	NA	NA
ANKRD20A9P	523.98	680.61	438.97	484.75	0.49	0.67	0.45	0.5	0.24	0.38	0.23	0.29	1.71158	1.59783	0.852363	0.946297	ankyrin repeat domain 20 family member A9, pseudogene	NA	NA	NA	NA	NA
ANKRD22	229	66	233	27	2.08	0.63	2.31	0.27	1.02	0.36	1.17	0.16	0.314589	0.206602	0.00448314	0.0139321	ankyrin repeat domain 22	NA	NA	NA	NA	NA
ANKRD23	54	58	62	17	0.76	0.86	0.96	0.26	0.38	0.49	0.49	0.15	1.03295	0.550881	0.977686	0.900578	ankyrin repeat domain 23	GO:0009612	GO:0031432	GO:0005654;GO:0005737;GO:0014704;GO:0015629;GO:0030016	NA	NA
ANKRD24	12	3	4	2	0.11	0.03	0.04	0.02	0.05	0.02	0.02	0.01	0.850271	0.333639	0.973351	0.860692	ankyrin repeat domain 24	NA	NA	NA	NA	NA
ANKRD26	751	495	626	308	3.97	2.74	3.62	1.78	1.95	1.56	1.83	1.04	0.873503	0.709069	0.985322	0.965131	ankyrin repeat domain 26	NA	NA	GO:0005813	NA	NA
ANKRD26P1	0	66	3	32	0	0.41	0.02	0.2	0	0.23	0.01	0.12	20.5002	68.3241	3.15589e-09	8.15505e-08	ankyrin repeat domain 26 pseudogene 1	NA	GO:0005515	NA	NA	NA
ANKRD26P3	0	0	0	0	0	0	0	0	0	0	0	0	NA	NA	NA	NA	ankyrin repeat domain 26 pseudogene 3	NA	NA	NA	NA	NA
ANKRD27	3310	3127	2924	1733	26.8	26.56	25.91	15.31	13.18	15.06	13.12	8.95	1.18117	0.904825	0.99066	0.986067	ankyrin repeat domain 27	GO:0015031;GO:0035544;GO:0035646;GO:0043547;GO:0045022;GO:0048812;GO:0050775;GO:1990126	GO:0000149;GO:0005085;GO:0005096;GO:0005515;GO:0017137	GO:0005737;GO:0005764;GO:0005769;GO:0005770;GO:0005829;GO:0005886;GO:0016020;GO:0030133;GO:0030659;GO:0042470;GO:0043005;GO:0097422	NA	NA
ANKRD28	3737	1776	4795	931	21.32	10.54	29.85	5.8	10.48	5.97	15.11	3.39	0.409172	0.430661	0.082018	0.785249	ankyrin repeat domain 28	GO:0048208	GO:0005515	GO:0000139;GO:0005654;GO:0005829	NA	NA
ANKRD29	128	22	20	16	1.39	0.26	0.24	0.19	0.68	0.15	0.12	0.11	1.20887	0.221018	0.971237	0.0460123	ankyrin repeat domain 29	NA	NA	NA	NA	NA
ANKRD30A	0	1	0	0	0	0.01	0	0	0	0	0	0	2.8897	NA	0.965212	NA	ankyrin repeat domain 30A	GO:0006355	GO:0003677;GO:0003700	GO:0005634	NA	NA
ANKRD30B	0	23	4	0	0	0.19	0.03	0	0	0.11	0.02	0	5.66878	NA	0.0612964	NA	ankyrin repeat domain 30B	GO:0008150	GO:0003674	GO:0005575	NA	NA
ANKRD30BL	0	0	0	0	0	0	0	0	0	0	0	0	NA	NA	NA	NA	ankyrin repeat domain 30B like	NA	NA	NA	NA	NA
ANKRD30BP2	25.66	40.79	19.99	16.95	0.27	0.45	0.23	0.2	0.13	0.26	0.12	0.11	2.21818	1.13716	0.730464	0.957155	ankyrin repeat domain 30B pseudogene 2	NA	NA	NA	NA	NA
ANKRD30BP3	0	0	0	0	0	0	0	0	0	0	0	0	NA	NA	NA	NA	ankyrin repeat domain 30B pseudogene 3	NA	NA	NA	NA	NA
ANKRD31	23	14	47	4	0.14	0.09	0.31	0.03	0.07	0.05	0.15	0.02	0.337249	0.324667	0.292181	0.75498	ankyrin repeat domain 31	NA	NA	NA	NA	NA
ANKRD33	0	0	0	0	0	0	0	0	0	0	0	0	NA	NA	NA	NA	ankyrin repeat domain 33	GO:0000122;GO:0035914;GO:2000678	NA	GO:0005634;GO:0005829	NA	NA
ANKRD33B	6736	4179	2881	3916	25.76	16.77	12.06	16.35	12.67	9.51	6.11	9.56	1.60203	1.00467	0.945067	0.989414	ankyrin repeat domain 33B	NA	NA	NA	NA	NA
ANKRD34A	58	40	77	75	0.58	0.42	0.85	0.82	0.29	0.24	0.43	0.48	0.576989	2.21744	0.88511	0.72669	ankyrin repeat domain 34A	NA	NA	NA	NA	NA
ANKRD34B	0	1	0	0	0	0.01	0	0	0	0.01	0	0	2.8897	NA	0.965212	NA	ankyrin repeat domain 34B	NA	NA	GO:0005634;GO:0005737	NA	NA
ANKRD34C	0	0	0	1	0	0	0	0.01	0	0	0	0	NA	3.10388	NA	0.937396	ankyrin repeat domain 34C	NA	NA	NA	NA	NA
ANKRD34C-AS1	0	0	0	0	0	0	0	0	0	0	0	0	NA	NA	NA	NA	ANKRD34C antisense RNA 1	NA	NA	NA	NA	NA
ANKRD35	6	4	3	11	0.07	0.05	0.04	0.14	0.03	0.03	0.02	0.08	1.39562	2.90719	0.970905	0.776074	ankyrin repeat domain 35	NA	NA	NA	NA	NA
ANKRD36	322.47	263.05	265.4	99.45	1.84	1.58	1.66	0.62	0.91	0.89	0.84	0.36	1.09453	0.534151	0.983348	0.88264	ankyrin repeat domain 36	NA	NA	NA	NA	NA
ANKRD36B	410.92	262.69	265	140.34	2.46	1.65	1.74	0.92	1.21	0.94	0.88	0.54	1.09469	0.591028	0.983338	0.925001	ankyrin repeat domain 36B	NA	NA	NA	NA	NA
ANKRD36BP1	1	0	0	0	0.02	0	0	0	0.01	0	0	0	NA	0.450976	NA	0.961848	ankyrin repeat domain 36B pseudogene 1	NA	GO:0005515	NA	NA	NA
ANKRD36BP2	0	1	1	0	0	0.02	0.02	0	0	0.01	0.01	0	1.06597	NA	0.975992	NA	ankyrin repeat domain 36B pseudogene 2	NA	NA	NA	NA	NA
ANKRD36C	164.2	228.97	216.84	59.78	0.73	1.06	1.05	0.29	0.36	0.6	0.53	0.17	1.16586	0.631012	0.980228	0.932054	ankyrin repeat domain 36C	NA	GO:0008200	NA	NA	NA
ANKRD37	118	488	100	1278	4.92	21.26	4.55	57.91	2.42	12.05	2.3	33.86	5.36456	18.5943	2.50604e-08	3.53051e-14	ankyrin repeat domain 37	NA	NA	GO:0005634;GO:0005737	NA	NA
ANKRD39	447	656	1024	120	19.45	29.83	48.67	5.68	9.56	16.92	24.64	3.32	0.707752	0.464918	0.967551	0.790265	ankyrin repeat domain 39	GO:0008150	GO:0003674	GO:0005575	NA	NA
ANKRD40	5359.08	4770.15	4027.49	4252.2	46.41	43.33	38.18	40.19	22.82	24.57	19.33	23.5	1.30815	1.37116	0.987381	0.983129	ankyrin repeat domain 40	GO:0008150	GO:0003674;GO:0005515	GO:0005575	NA	NA
ANKRD42	687	1436.91	1234	432.56	6.55	14.37	12.88	4.53	3.22	8.15	6.52	2.65	1.28601	1.088	0.98302	0.979017	ankyrin repeat domain 42	NA	NA	NA	NA	NA
ANKRD44	45	21	9	29	0.52	0.17	0.06	0.19	0.26	0.1	0.03	0.11	2.48104	1.11166	0.798789	0.960205	ankyrin repeat domain 44	NA	NA	NA	NA	NA
ANKRD44-IT1	0	0	0	0	0	0	0	0	0	0	0	0	NA	NA	NA	NA	ANKRD44 intronic transcript 1	NA	NA	NA	NA	NA
ANKRD45	4	2.22	1	5	0.05	0.03	0.01	0.07	0.03	0.02	0.01	0.04	1.9164	1.96253	0.967529	0.930521	ankyrin repeat domain 45	GO:0008150	GO:0003674	GO:0005575	NA	NA
ANKRD46	452	2949	1865	429	6.11	42.81	27.61	6.64	3	24.27	13.98	3.88	1.74627	1.63906	0.868065	0.938433	ankyrin repeat domain 46	NA	NA	GO:0016021	NA	NA
ANKRD49	1164	3122	1210	2573	22.62	63.57	25.72	54.51	11.12	36.04	13.02	31.87	2.84896	3.81807	0.00453985	0.0146633	ankyrin repeat domain 49	GO:0007283;GO:0030154;GO:0045893	NA	GO:0005634	NA	NA
ANKRD50	2978	1692	2516	1730	12.1	7.21	11.18	7.67	5.95	4.09	5.66	4.48	0.742847	1.00393	0.981327	0.98651	ankyrin repeat domain 50	GO:0006886;GO:1990126	GO:0005515	GO:0005768	NA	NA
ANKRD52	9117	3605	4505	2967	37.62	15.61	20.35	13.37	18.5	8.85	10.3	7.82	0.883879	0.562443	0.992451	0.957152	ankyrin repeat domain 52	NA	NA	NA	NA	NA
ANKRD53	4	10	5	1	0.07	0.19	0.1	0.02	0.03	0.11	0.05	0.01	2.0825	0.528801	0.935805	0.948755	ankyrin repeat domain 53	GO:0007080;GO:0031116;GO:0051301;GO:0060236;GO:1902412	GO:0005515	GO:0000922;GO:0005737;GO:0005819	NA	NA
ANKRD54	1102	824	860	1058	19.36	15.17	16.53	20.26	9.52	8.6	8.37	11.85	1.05825	1.65866	0.988756	0.948032	ankyrin repeat domain 54	GO:0006913;GO:0045648;GO:0045859;GO:1902531	GO:0005515;GO:0019887;GO:0032403	GO:0005634;GO:0005737;GO:0030496	NA	NA
ANKRD55	1	2	20	2	0.01	0.03	0.32	0.03	0.01	0.02	0.16	0.02	0.135711	2.34857	0.0720323	0.938478	ankyrin repeat domain 55	NA	NA	NA	NA	NA
ANKRD6	14	15	50	1	0.09	0.11	0.37	0.01	0.05	0.06	0.19	0	0.339083	0.172019	0.269627	0.586586	ankyrin repeat domain 6	GO:0046330;GO:0090090;GO:2000096	NA	GO:0005634;GO:0005737;GO:0043231	NA	NA
ANKRD60	1.57	9.17	7	13.64	0.02	0.1	0.08	0.16	0.01	0.06	0.04	0.09	1.41248	10.2004	0.967218	0.0264132	ankyrin repeat domain 60	NA	NA	NA	NA	NA
ANKRD61	5	3	6	1	0.13	0.08	0.17	0.03	0.07	0.05	0.09	0.02	0.592007	0.437964	0.964069	0.936919	ankyrin repeat domain 61	NA	NA	NA	NA	NA
ANKRD62	21.76	39.99	9.57	31.97	0.17	0.32	0.08	0.27	0.08	0.18	0.04	0.16	4.40735	2.48304	0.0249961	0.693785	ankyrin repeat domain 62	NA	NA	NA	NA	NA
ANKRD62P1-PARP4P3	0	2	0	0	0	0.05	0	0	0	0.03	0	0	4.77939	NA	0.931181	NA	ANKRD62P1-PARP4P3 readthrough, transcribed pseudogene	NA	NA	NA	NA	NA
ANKRD63	8	2	4	0	0.07	0.02	0.04	0	0.03	0.01	0.02	0	0.609346	0.0931159	0.968005	0.613854	ankyrin repeat domain 63	NA	NA	NA	NA	NA
ANKRD65	943.82	176	727.19	117	21.19	4.14	17.79	2.8	10.42	2.35	9	1.64	0.267913	0.214913	5.66977e-05	0.00914567	ankyrin repeat domain 65	NA	NA	NA	NA	NA
ANKRD66	0	0	0	0	0	0	0	0	0	0	0	0	NA	NA	NA	NA	ankyrin repeat domain 66	NA	NA	NA	NA	NA
ANKRD7	17	7	13	4	0.47	0.2	0.4	0.12	0.23	0.12	0.2	0.07	0.61218	0.433974	0.957022	0.888353	ankyrin repeat domain 7	GO:0008584	NA	NA	NA	NA
ANKRD9	396	246	225	162	9.09	5.91	5.65	4.05	4.47	3.35	2.86	2.37	1.20707	0.707579	0.978502	0.958945	ankyrin repeat domain 9	NA	NA	NA	NA	NA
ANKS1A	2933	2443	2312	1284	16.56	14.47	14.29	7.91	8.14	8.2	7.23	4.63	1.16706	0.756615	0.990254	0.980019	ankyrin repeat and sterile alpha motif domain containing 1A	GO:0006929;GO:0016322;GO:0048013;GO:1901187	GO:0005515;GO:0046875	GO:0005654;GO:0005737;GO:0043005	NA	NA
ANKS1B	1	1	4	1	0.02	0.02	0.08	0.02	0.01	0.01	0.04	0.01	0.36842	1.39977	0.948047	0.960628	ankyrin repeat and sterile alpha motif domain containing 1B	GO:1900383	GO:0046875	GO:0005737;GO:0014069;GO:0015030;GO:0030054;GO:0043197;GO:0045211	NA	NA
ANKS3	520	267	340	219	7.45	3.92	5.41	3.31	3.66	2.22	2.74	1.94	0.867603	0.728249	0.982206	0.964477	ankyrin repeat and sterile alpha motif domain containing 3	NA	NA	NA	NA	NA
ANKS4B	4.53	10.01	4.08	12.38	0.06	0.13	0.06	0.17	0.03	0.07	0.03	0.1	2.49561	4.15142	0.905773	0.479123	ankyrin repeat and sterile alpha motif domain containing 4B	GO:0030154;GO:0034976;GO:0043623;GO:1904106;GO:1904970	GO:0005515	GO:0005789;GO:0005886;GO:0005902;GO:0005903	NA	NA
ANKS6	4957	2287	1664	1811	24.72	11.97	9.08	9.86	12.15	6.78	4.6	5.77	1.51787	0.631429	0.957898	0.969086	ankyrin repeat and sterile alpha motif domain containing 6	NA	NA	GO:0005737;GO:0005929	NA	NA
ANKUB1	2	2	61	1	0.04	0.04	1.13	0.02	0.02	0.02	0.57	0.01	0.0453612	0.903649	6.11209e-08	0.961597	ankyrin repeat and ubiquitin domain containing 1	NA	NA	NA	NA	NA
ANKZF1	2157	2382	1587	1764	30.68	35.55	24.75	27.28	15.08	20.15	12.53	15.96	1.65759	1.41313	0.913245	0.976035	ankyrin repeat and zinc finger domain containing 1	GO:0030433;GO:0071630;GO:0072671	GO:0004843;GO:0046872	GO:0016020;GO:0036266	NA	NA
ANLN	30992	6114	18616	10053	233.93	48.39	153.76	82.92	115.02	27.44	77.84	48.49	0.362775	0.56058	0.0167442	0.969409	anillin actin binding protein	GO:0000281;GO:0000921;GO:0002244;GO:0007067;GO:0007096;GO:0090521;GO:0098609	GO:0003779;GO:0098641	GO:0005654;GO:0005826;GO:0005913;GO:0015629;GO:0043231	NA	NA
ANO1	241	1222	396	129	1.93	9.89	3.4	1.11	0.95	5.6	1.72	0.65	3.40485	0.925284	0.000143407	0.971557	anoctamin 1	GO:0006812;GO:0006821;GO:0007200;GO:0007275;GO:0015705;GO:0034220;GO:0034605;GO:0035774;GO:0050965;GO:0098655;GO:1902476;GO:1903959	GO:0005227;GO:0005229;GO:0005247;GO:0005254;GO:0005515;GO:0015111;GO:0046983	GO:0005737;GO:0005886;GO:0016324;GO:0034707;GO:0070062	NA	NA
ANO1-AS2	0	2	0	0	0	0.1	0	0	0	0.06	0	0	4.77939	NA	0.931181	NA	ANO1 antisense RNA 2 (head to head)	NA	NA	NA	NA	NA
ANO10	1396	1729	1969	457	18.78	24.36	28.91	6.69	9.23	13.81	14.64	3.91	0.969903	0.565991	0.991465	0.931051	anoctamin 10	GO:0006812;GO:0006821;GO:0034220;GO:0098655;GO:1902476	GO:0005227;GO:0005229	GO:0005622;GO:0005886;GO:0016020;GO:0016021	NA	NA
ANO2	114	323	1335	29	1.11	3.31	14.29	0.31	0.55	1.88	7.23	0.18	0.267557	0.443627	3.54539e-05	0.761744	anoctamin 2	GO:0034220;GO:1902476	GO:0005229;GO:0042803;GO:0046982	GO:0005654;GO:0005886;GO:0031513;GO:0034707	NA	NA
ANO3	1	0	0	1	0.01	0	0	0.01	0	0	0	0	NA	1.39977	NA	0.960628	anoctamin 3	GO:0006869;GO:0016048;GO:0034220;GO:0050982;GO:0061590;GO:0061591;GO:1902476	GO:0005229;GO:0017128;GO:0046983	GO:0005886;GO:0016021	NA	NA
ANO4	3	7	7	3	0.03	0.06	0.07	0.03	0.01	0.04	0.04	0.02	1.09647	1.57164	0.973267	0.950571	anoctamin 4	GO:0006821;GO:0006869;GO:0034220;GO:0061589;GO:0061590;GO:0061591;GO:1902476	GO:0005229;GO:0017128;GO:0046983	GO:0005622;GO:0005886;GO:0016021	NA	NA
ANO5	0	0	0	0	0	0	0	0	0	0	0	0	NA	NA	NA	NA	anoctamin 5	GO:0006821;GO:0034220;GO:1902476	GO:0005229;GO:0046983	GO:0005622;GO:0005789;GO:0005886;GO:0016021;GO:0031982	NA	NA
ANO6	7486	3354	5608	5249	43.96	20.62	36.03	33.55	21.62	11.69	18.24	19.62	0.660622	1.21172	0.968093	0.988287	anoctamin 6	GO:0002407;GO:0002543;GO:0006812;GO:0006821;GO:0006869;GO:0007596;GO:0017121;GO:0030501;GO:0032060;GO:0034220;GO:0034767;GO:0035590;GO:0035630;GO:0035725;GO:0043065;GO:0045794;GO:0046931;GO:0060100;GO:0061589;GO:0061590;GO:0061591;GO:0070588;GO:0090026;GO:0097045;GO:1902304;GO:1902476;GO:1903959;GO:2000353	GO:0005227;GO:0005229;GO:0005244;GO:0005247;GO:0005515;GO:0017128;GO:0042803	GO:0005622;GO:0005886;GO:0009986;GO:0016020;GO:0034707;GO:0070062	NA	NA
ANO7	60	47	57	23	0.52	0.43	0.55	0.22	0.26	0.24	0.28	0.13	0.911653	0.667018	0.97614	0.938275	anoctamin 7	GO:0006821;GO:0006869;GO:0034220;GO:0061589;GO:0061590;GO:0061591;GO:1902476	GO:0005229;GO:0017128;GO:0046983	GO:0005622;GO:0005634;GO:0005783;GO:0005829;GO:0005886;GO:0016021;GO:0030054	NA	NA
ANO8	245	64	50	156	2.13	0.58	0.48	1.48	1.05	0.33	0.24	0.87	1.40901	1.10004	0.956392	0.972099	anoctamin 8	GO:0006821;GO:0034220;GO:1902476	GO:0005229	GO:0005622;GO:0005886;GO:0016021	NA	NA
ANO9	29	125	136	12	0.37	1.66	1.89	0.17	0.18	0.94	0.96	0.1	1.01512	0.722946	0.981184	0.947222	anoctamin 9	GO:0006821;GO:0006869;GO:0034220;GO:0061589;GO:0061590;GO:0061591;GO:1902476;GO:1902939	GO:0005229;GO:0017128	GO:0005622;GO:0005886;GO:0016021	NA	NA
ANOS1	157	206	309	46	0.89	1.23	1.92	0.29	0.44	0.7	0.97	0.17	0.736847	0.508908	0.966093	0.852926	anosmin 1	GO:0006928;GO:0006935;GO:0007155;GO:0007411;GO:0008543;GO:0010951	GO:0004867;GO:0005201;GO:0005515;GO:0008201	GO:0005576;GO:0005578;GO:0005615;GO:0005886	NA	NA
ANP32A	15612	3516	9812	2598	231.94	54.75	159.49	42.09	114.04	31.04	80.74	24.61	0.395827	0.287621	0.0594088	0.18601	acidic nuclear phosphoprotein 32 family member A	GO:0006351;GO:0006355;GO:0006913;GO:0035556;GO:0042981;GO:0043488	GO:0042393;GO:0044822	GO:0005634;GO:0005654;GO:0005737;GO:0005783;GO:0048471	NA	NA
ANP32A-IT1	22.61	11.02	14.02	3.73	0.25	0.13	0.17	0.05	0.12	0.07	0.09	0.03	0.873453	0.310158	0.972644	0.734747	ANP32A intronic transcript 1	NA	NA	NA	NA	NA
ANP32AP1	0	0	0	0	0	0	0	0	0	0	0	0	NA	NA	NA	NA	acidic nuclear phosphoprotein 32 family member A pseudogene 1	NA	NA	NA	NA	NA
ANP32B	25416	9456	17398	9157	587.29	228.82	439.62	230.53	288.77	129.73	222.56	134.8	0.600334	0.62264	0.949591	0.979686	acidic nuclear phosphoprotein 32 family member B	GO:0001944;GO:0006334;GO:0006919;GO:0021591;GO:0043486;GO:0045596;GO:0046827;GO:0048839;GO:0060021	GO:0005515;GO:0042393;GO:0070063	GO:0005634;GO:0005730;GO:0005737;GO:0070062	NA	NA
ANP32C	0	1	0	0	0	0.06	0	0	0	0.03	0	0	2.8897	NA	0.965212	NA	acidic nuclear phosphoprotein 32 family member C	GO:0006913;GO:0042981	GO:0042393	GO:0005634	NA	NA
ANP32D	1	0	0	0	0.11	0	0	0	0.06	0	0	0	NA	0.450976	NA	0.961848	acidic nuclear phosphoprotein 32 family member D	GO:0006913;GO:0042981	GO:0042393	GO:0005634	NA	NA
ANP32E	10450	3123	9810	2272	109.95	34.45	112.87	26.09	54.06	19.53	57.14	15.26	0.351662	0.375778	0.00799068	0.649277	acidic nuclear phosphoprotein 32 family member E	GO:0006334;GO:0006913;GO:0016569;GO:0042981;GO:0043086;GO:0043486	GO:0019212;GO:0042393	GO:0000812;GO:0005634;GO:0016023	NA	NA
ANPEP	2	50	97	72	0.02	0.52	1.05	0.78	0.01	0.29	0.53	0.46	0.571921	44.3921	0.866951	5.94392e-11	alanyl aminopeptidase, membrane	GO:0001525;GO:0006508;GO:0030154;GO:0043171;GO:0046718	GO:0001618;GO:0004177;GO:0004872;GO:0008237;GO:0008270;GO:0042277;GO:0070006	GO:0005615;GO:0005765;GO:0005793;GO:0005829;GO:0005887;GO:0009897;GO:0070062	hsa00480;hsa01100;hsa04614;hsa04640	3.4.11.2
ANTXR1	1866	824	1051	530	16.03	9.71	12.4	5.69	7.88	5.51	6.28	3.33	0.866037	0.491072	0.98719	0.873203	anthrax toxin receptor 1	GO:0001568;GO:0007165;GO:0022414;GO:0031532;GO:0034446;GO:1901202;GO:1905050	GO:0004888;GO:0005515;GO:0005518;GO:0046872;GO:0051015	GO:0005886;GO:0009986;GO:0010008;GO:0016021;GO:0031258;GO:0031527;GO:0070062	NA	NA
ANTXR2	2799	1868	2739	1958	21.12	16.25	22.91	17.67	10.39	9.21	11.6	10.33	0.753338	1.20884	0.983179	0.984387	anthrax toxin receptor 2	GO:0022414;GO:1901998	GO:0004872;GO:0005515;GO:0046872	GO:0005576;GO:0005789;GO:0005886;GO:0009897;GO:0010008;GO:0016021	NA	NA
ANTXRL	0	0	0	0	0	0	0	0	0	0	0	0	NA	NA	NA	NA	anthrax toxin receptor-like	NA	GO:0004872;GO:0046872	GO:0016021	NA	NA
ANTXRLP1	0	6	2	2	0	0.25	0.09	0.09	0	0.14	0.04	0.05	2.79034	5.20776	0.924207	0.855825	anthrax toxin receptor-like pseudogene 1	NA	NA	NA	NA	NA
ANXA1	72382	17694	33362	43171	1764.77	451.72	889.42	1146.6	867.73	256.11	450.27	670.49	0.585806	1.03073	0.948314	0.994812	annexin A1	GO:0000733;GO:0001780;GO:0002250;GO:0002548;GO:0002685;GO:0006909;GO:0006954;GO:0007165;GO:0007166;GO:0007187;GO:0008360;GO:0010165;GO:0014839;GO:0018149;GO:0030073;GO:0030216;GO:0030850;GO:0031018;GO:0031340;GO:0031394;GO:0031532;GO:0032355;GO:0032508;GO:0032652;GO:0032743;GO:0033031;GO:0036292;GO:0042063;GO:0042102;GO:0042493;GO:0043066;GO:0043434;GO:0044849;GO:0045087;GO:0045627;GO:0045629;GO:…	GO:0003697;GO:0003727;GO:0004386;GO:0005102;GO:0005198;GO:0005509;GO:0005515;GO:0005543;GO:0005544;GO:0019834;GO:0030674;GO:0033676;GO:0036310;GO:0042803;GO:0048306;GO:0098641	GO:0001533;GO:0001891;GO:0005576;GO:0005615;GO:0005634;GO:0005654;GO:0005737;GO:0005768;GO:0005886;GO:0005913;GO:0005925;GO:0009986;GO:0016323;GO:0016324;GO:0016328;GO:0019898;GO:0030659;GO:0031232;GO:0031313;GO:0031514;GO:0031901;GO:0031966;GO:0031982;GO:0042383;GO:0042629;GO:0043234;GO:0070062	NA	NA
ANXA10	1271	627	1165	217	33.01	17.05	33.09	6.14	16.23	9.67	16.75	3.59	0.594655	0.295506	0.884738	0.14064	annexin A10	NA	GO:0005509;GO:0005515;GO:0005544	GO:0005739	NA	NA
ANXA11	5949	3428	4645	2388	86.37	52.06	74.12	36.68	42.47	29.52	37.52	21.45	0.815159	0.693745	0.99025	0.97908	annexin A11	GO:0006909;GO:0007049;GO:0051301;GO:0051592	GO:0005509;GO:0005515;GO:0005544;GO:0008429;GO:0023026;GO:0044548;GO:0044822;GO:0048306	GO:0005635;GO:0005654;GO:0005737;GO:0005819;GO:0016020;GO:0030496;GO:0042470;GO:0042581;GO:0042582;GO:0045335;GO:0070062	NA	NA
ANXA13	4	1	4	0	0.1	0.03	0.11	0	0.05	0.01	0.06	0	0.36842	0.170368	0.948047	0.87824	annexin A13	GO:0030154	GO:0005509;GO:0005544	GO:0005615;GO:0005654;GO:0005886;GO:0070062	NA	NA
ANXA2	131090	122253	104628	102284	3138.52	3072.22	2742.78	2671.33	1543.19	1741.84	1388.54	1562.11	1.29059	1.3484	0.996046	0.993791	annexin A2	GO:0001525;GO:0001765;GO:0001934;GO:0002091;GO:0006900;GO:0007589;GO:0030199;GO:0031340;GO:0032804;GO:0036035;GO:0042730;GO:0043086;GO:0048146;GO:0051099;GO:0051290;GO:0072661;GO:0097066;GO:0098609;GO:1900121;GO:2000273	GO:0002020;GO:0005509;GO:0005515;GO:0005544;GO:0005546;GO:0008092;GO:0017137;GO:0019834;GO:0030546;GO:0044548;GO:0044822;GO:0048306;GO:0098641	GO:0001726;GO:0005604;GO:0005615;GO:0005634;GO:0005765;GO:0005768;GO:0005769;GO:0005811;GO:0005829;GO:0005886;GO:0005911;GO:0005913;GO:0005938;GO:0009986;GO:0016020;GO:0016323;GO:0019897;GO:0030496;GO:0031012;GO:0031902;GO:0031982;GO:0035749;GO:0042383;GO:0042470;GO:0043220;GO:0044354;GO:0045121;GO:0048471;GO:0070062;GO:1990667	NA	NA
ANXA2P1	49.26	42.74	26.84	40.87	1.39	1.26	0.83	1.25	0.68	0.71	0.42	0.73	1.74267	1.4267	0.906005	0.944638	annexin A2 pseudogene 1	NA	NA	NA	NA	NA
ANXA2P2	12.47	4.42	5.54	5.16	0.36	0.13	0.17	0.16	0.18	0.08	0.09	0.09	0.892561	0.732706	0.973322	0.95058	annexin A2 pseudogene 2	GO:0043086	GO:0004859;GO:0005509;GO:0005544;GO:0008092	GO:0005604;GO:0042470;GO:0070062	NA	NA
ANXA2P3	5.07	13.47	5.79	4.11	0.14	0.39	0.18	0.13	0.07	0.22	0.09	0.07	2.42567	1.34503	0.883653	0.953332	annexin A2 pseudogene 3	NA	NA	NA	NA	NA
ANXA2R	21	47	10	29	0.63	1.47	0.33	0.95	0.31	0.84	0.17	0.55	4.95981	2.33431	0.00482219	0.763667	annexin A2 receptor	NA	GO:0004872	NA	NA	NA
ANXA3	18794	6751	10567	6809	433.71	163.15	266.66	171.19	213.25	92.5	135	100.11	0.705669	0.626121	0.983845	0.978294	annexin A3	GO:0006909;GO:0010595;GO:0021766;GO:0031100;GO:0042742;GO:0043086;GO:0043312;GO:0045766;GO:0051054;GO:0051091;GO:0051384;GO:0070848	GO:0005509;GO:0005544;GO:0019834;GO:0048306	GO:0005737;GO:0005886;GO:0016020;GO:0030424;GO:0030425;GO:0030670;GO:0042581;GO:0043025;GO:0070062	NA	NA
ANXA4	1685	1909	1697	1109	28.98	34.4	31.92	20.79	14.25	19.5	16.16	12.16	1.24242	1.13734	0.986718	0.983222	annexin A4	GO:0006357;GO:0007165;GO:0007219;GO:0030855;GO:0032088;GO:0043066;GO:0043086;GO:2000483	GO:0004859;GO:0005509;GO:0005544;GO:0042802;GO:0048306;GO:0051059	GO:0005634;GO:0005737;GO:0005886;GO:0009986;GO:0012506;GO:0031965;GO:0048471;GO:0070062	NA	NA
ANXA5	81873	27892	25382	104518	1913.09	682.51	648.55	2660.7	940.66	386.96	328.33	1555.89	1.21374	2.20613	0.995052	0.921351	annexin A5	GO:0007165;GO:0007596;GO:0010033;GO:0043066;GO:0043086;GO:0050819	GO:0004859;GO:0005509;GO:0005543;GO:0005544	GO:0005622;GO:0005737;GO:0005925;GO:0009897;GO:0016020;GO:0070062;GO:0072563	NA	NA
ANXA6	4	58	61	9	0.05	0.74	0.82	0.12	0.02	0.42	0.42	0.07	1.04973	3.39627	0.977484	0.737901	annexin A6	GO:0006816;GO:0006937;GO:0034220;GO:0051260;GO:0051560;GO:0097190	GO:0005509;GO:0005515;GO:0005525;GO:0005544;GO:0008289;GO:0015276;GO:0015485;GO:0042803;GO:0048306	GO:0005739;GO:0005765;GO:0005925;GO:0016020;GO:0031902;GO:0042470;GO:0048471;GO:0070062	NA	NA
ANXA7	8989	7640	9841	3848	154.88	137.94	185.49	72.28	76.15	78.21	93.9	42.27	0.857498	0.73981	0.993672	0.984725	annexin A7	GO:0006874;GO:0006914;GO:0007599;GO:0008283;GO:0008360;GO:0009651;GO:0009992;GO:0010629;GO:0014070;GO:0030855;GO:0035176;GO:0051592;GO:0061025	GO:0005178;GO:0005509;GO:0005515;GO:0005544;GO:0044822;GO:0048306	GO:0005634;GO:0005635;GO:0005789;GO:0005829;GO:0005886;GO:0016020;GO:0042584;GO:0070062	NA	NA
ANXA8	4182.25	1305.89	2469.81	1055.36	74.86	24.57	48.36	20.59	36.81	13.93	24.48	12.04	0.584105	0.436198	0.886135	0.804083	annexin A8	GO:0007032;GO:0007596;GO:0016197;GO:1900004;GO:1900138	GO:0005509;GO:0005544;GO:0005546;GO:0005547;GO:0043325;GO:0051015	GO:0005829;GO:0005886;GO:0031902	NA	NA
ANXA8L1	11622.8	2764.11	5148.19	2595.64	204.62	51.77	100.21	49.82	100.61	29.35	50.73	29.13	0.593075	0.385982	0.918445	0.699775	annexin A8-like 1	NA	GO:0005509;GO:0005544	GO:0070062	NA	NA
ANXA9	113	48	108	22	2.3	1.02	2.4	0.49	1.13	0.58	1.22	0.29	0.49364	0.341244	0.671783	0.447031	annexin A9	GO:0007165;GO:0016337	GO:0001786;GO:0005509;GO:0005543;GO:0005544;GO:0015464;GO:0042803	GO:0005829;GO:0009986;GO:0070062	NA	NA
AOAH	1	1	3	1	0.02	0.02	0.05	0.02	0.01	0.01	0.03	0.01	0.471202	1.39977	0.963413	0.960628	acyloxyacyl hydrolase	GO:0006629;GO:0006954	GO:0003824;GO:0004465;GO:0050528	GO:0005576	NA	NA
AOAH-IT1	0	0	0	0	0	0	0	0	0	0	0	0	NA	NA	NA	NA	AOAH intronic transcript 1	NA	NA	NA	NA	NA
AOC1	6	1	0	0	0.09	0.02	0	0	0.04	0.01	0	0	2.8897	0.120417	0.965212	0.768423	amine oxidase, copper containing 1	GO:0006805;GO:0009308;GO:0035874;GO:0042493;GO:0046677;GO:0055114;GO:0071280;GO:0071420;GO:0071504;GO:0097185	GO:0004872;GO:0005507;GO:0005509;GO:0008131;GO:0008144;GO:0008201;GO:0008270;GO:0032403;GO:0042803;GO:0048038;GO:0052597;GO:0052598;GO:0052599;GO:0052600	GO:0005615;GO:0005777;GO:0005886;GO:0005923;GO:0070062	hsa00330;hsa00340;hsa00380	1.4.3.22
AOC2	182	434	29	1281	2.51	6.25	0.45	19.22	1.24	3.54	0.23	11.24	16.2229	12.1134	0	1.27435e-10	amine oxidase, copper containing 2	GO:0006584;GO:0006805;GO:0007601;GO:0009308;GO:0055114	GO:0005507;GO:0008131;GO:0009055;GO:0048038;GO:0052593;GO:0052594;GO:0052595;GO:0052596	GO:0005737;GO:0005886	hsa00260;hsa00350;hsa00360;hsa00410;hsa01100	1.4.3.21
AOC3	34	231.01	1	1011.76	0.4	2.31	0.02	11.81	0.19	1.31	0.01	6.91	161.402	50.2363	0	0	amine oxidase, copper containing 3	GO:0006805;GO:0006954;GO:0007155;GO:0009308;GO:0046677;GO:0055114	GO:0005507;GO:0005509;GO:0005515;GO:0008131;GO:0042803;GO:0046982;GO:0048038;GO:0052593;GO:0052594;GO:0052595;GO:0052596	GO:0005737;GO:0005769;GO:0005783;GO:0005794;GO:0005886;GO:0005902;GO:0009986;GO:0016021	hsa00260;hsa00350;hsa00360;hsa00410;hsa01100	1.4.3.21
AOC4P	0	11.99	0	10.24	0	0.22	0	0.2	0	0.13	0	0.12	23.6574	22.5437	0.0192942	0.00901323	amine oxidase, copper containing 4, pseudogene	NA	NA	NA	NA	NA
AOX1	1725	136	118	977	12.59	1.04	0.94	7.78	6.19	0.59	0.48	4.55	1.27166	0.978797	0.971155	0.984057	aldehyde oxidase 1	GO:0006954;GO:0009115;GO:0042816;GO:0055114;GO:0072593	GO:0004031;GO:0004854;GO:0005506;GO:0009055;GO:0016614;GO:0043546;GO:0050660;GO:0051287;GO:0051537	GO:0005737;GO:0005829;GO:0070062	hsa00280;hsa00350;hsa00380;hsa00750;hsa00760;hsa00982;hsa01100	1.2.3.1
AOX2P	2	8	2	15	0.02	0.08	0.02	0.16	0.01	0.05	0.01	0.09	3.64507	9.47885	0.838977	0.0235413	NA	NA	NA	NA	NA	NA
AP1AR	2794	2013	1859	1907	35.14	26.55	25.52	26.2	17.28	15.06	12.92	15.32	1.19596	1.17947	0.988742	0.984917	adaptor related protein complex 1 associated regulatory protein	GO:0001920;GO:0015031;GO:0034315;GO:0034613;GO:0048203;GO:1900025;GO:2000146	GO:0019894;GO:0035650	GO:0005769;GO:0005770;GO:0005794;GO:0005829;GO:0030133	NA	NA
AP1B1	8440	7280	8978	3942	73.53	66.55	85.63	37.53	36.15	37.73	43.35	21.94	0.895633	0.807174	0.994198	0.987381	adaptor related protein complex 1 beta 1 subunit	GO:0006886;GO:0007368;GO:0007507;GO:0016192;GO:0019886;GO:0050690	GO:0005215;GO:0005515;GO:0008565;GO:0019901	GO:0000139;GO:0005765;GO:0005829;GO:0030131;GO:0030659;GO:0030669;GO:0032588	hsa04142	NA
AP1B1P1	0	1	1	0	0	0.05	0.05	0	0	0.03	0.03	0	1.06597	NA	0.975992	NA	adaptor related protein complex 1 beta 1 subunit pseudogene 1	NA	NA	NA	NA	NA
AP1G1	10219	8590	7867	11083	53.5	47.19	45.09	63.35	26.31	26.75	22.83	37.04	1.20602	1.8742	0.992817	0.948592	adaptor related protein complex 1 gamma 1 subunit	GO:0006886;GO:0019886;GO:0032438;GO:0035646;GO:0043323;GO:0045954;GO:0050690;GO:0090160	GO:0005215;GO:0005515;GO:0008565;GO:0017137;GO:0019894;GO:0030742	GO:0000139;GO:0005737;GO:0005765;GO:0005794;GO:0005829;GO:0016020;GO:0030119;GO:0030131;GO:0030136;GO:0030659;GO:0030665;GO:0030669;GO:0032588;GO:0043231;GO:0055037	hsa04142	NA
AP1G2	1775	1827	2035	1114	24.33	26.3	30.57	16.67	11.96	14.91	15.48	9.75	0.991631	1.08456	0.991658	0.984057	adaptor related protein complex 1 gamma 2 subunit	GO:0006886;GO:0016032;GO:0016192	GO:0008565	GO:0000139;GO:0005794;GO:0005798;GO:0010008;GO:0016020;GO:0030121;GO:0030133	NA	NA
AP1M1	3008	1803	2330	1469	46.86	29.44	39.72	24.96	23.04	16.69	20.11	14.59	0.854738	0.844012	0.989681	0.984244	adaptor related protein complex 1 mu 1 subunit	GO:0006886;GO:0016032;GO:0016192;GO:0019886;GO:0032438;GO:0035646;GO:0050690	GO:0005515	GO:0000139;GO:0005765;GO:0005829;GO:0016020;GO:0030131;GO:0030659;GO:0030669;GO:0032588;GO:0070062	hsa04142	NA
AP1M2	3709	3622	3737	2319	78.7	80.5	86.73	53.62	38.7	45.64	43.91	31.35	1.07052	1.08049	0.992976	0.987192	adaptor related protein complex 1 mu 2 subunit	GO:0006605;GO:0006903;GO:0019886;GO:0050690	NA	GO:0000139;GO:0005765;GO:0005829;GO:0030131;GO:0030659;GO:0030669;GO:0032588;GO:0043231	hsa04142	NA
AP1S1	3710	1544	3690	704	108.3	47.17	117.74	22.37	53.25	26.74	59.61	13.08	0.462249	0.328079	0.341613	0.324463	adaptor related protein complex 1 sigma 1 subunit	GO:0006886;GO:0006898;GO:0009615;GO:0019886;GO:0042147;GO:0050690	GO:0008565	GO:0000139;GO:0005765;GO:0005794;GO:0005829;GO:0005905;GO:0016020;GO:0030121;GO:0030659;GO:0030669;GO:0032588;GO:0043195;GO:0043231;GO:0070062	hsa04142	NA
AP1S2	2778.46	739.72	687.16	3929.22	43.97	12.27	11.9	67.81	21.62	6.96	6.02	39.65	1.18885	2.44348	0.984887	0.657048	adaptor related protein complex 1 sigma 2 subunit	GO:0006886;GO:0016192;GO:0019886;GO:0050690	GO:0005515;GO:0008565	GO:0000139;GO:0005765;GO:0005794;GO:0005829;GO:0005905;GO:0030119;GO:0030659;GO:0030669;GO:0032588;GO:0043231	hsa04142	NA
AP1S3	3274.6	2100.26	2924.56	885.13	29.58	19.91	28.92	8.72	14.54	11.29	14.64	5.1	0.79325	0.467257	0.987255	0.856083	adaptor related protein complex 1 sigma 3 subunit	GO:0006605;GO:0016192;GO:0019886;GO:0050690	GO:0008565	GO:0000139;GO:0005765;GO:0005829;GO:0005905;GO:0030117;GO:0030659;GO:0030669;GO:0032588	hsa04142	NA
AP2A1	3386	1930	2024	2131	35.77	21.38	23.4	24.56	17.59	12.12	11.85	14.36	1.05321	1.0876	0.991523	0.986795	adaptor related protein complex 2 alpha 1 subunit	GO:0006886;GO:0006895;GO:0006897;GO:0007018;GO:0019886;GO:0042059;GO:0048013;GO:0050690;GO:0060071;GO:0072583;GO:1900126	GO:0005515;GO:0008022;GO:0008565;GO:0019901;GO:0032403;GO:0035615	GO:0005829;GO:0005886;GO:0016020;GO:0016323;GO:0016324;GO:0030122;GO:0030130;GO:0030666;GO:0030669;GO:0032433;GO:0036020	hsa04144;hsa05016	NA
AP2A2	1700	1524	2026	620	13.16	12.38	17.17	5.24	6.47	7.02	8.69	3.06	0.830894	0.630447	0.98812	0.958125	adaptor related protein complex 2 alpha 2 subunit	GO:0006886;GO:0007018;GO:0019886;GO:0042059;GO:0048013;GO:0050690;GO:0060071;GO:0072583	GO:0003674;GO:0008289;GO:0008565;GO:0019901;GO:0035615	GO:0005829;GO:0005886;GO:0016023;GO:0030122;GO:0030666;GO:0030669;GO:0036020	hsa04144;hsa05016	NA
AP2B1	32861	13624	15287	18207	205.76	89.5	104.74	124.47	101.17	50.74	53.03	72.79	0.984368	0.957505	0.99575	0.993299	adaptor related protein complex 2 beta 1 subunit	GO:0003281;GO:0006886;GO:0007018;GO:0019886;GO:0035904;GO:0042059;GO:0048013;GO:0048268;GO:0050690;GO:0060071;GO:0060976;GO:0072583	GO:0005048;GO:0005515;GO:0008565;GO:0030276;GO:0032403;GO:0035615	GO:0005802;GO:0005829;GO:0005886;GO:0016020;GO:0030122;GO:0030666;GO:0030669;GO:0036020;GO:0043231	hsa04144;hsa05016	NA
AP2M1	38764	23650	26177	25963	740.26	473.08	546.7	540.37	363.98	268.22	276.77	315.99	0.997898	1.15746	0.996475	0.993275	adaptor related protein complex 2 mu 1 subunit	GO:0006886;GO:0007018;GO:0019886;GO:0042059;GO:0048013;GO:0050690;GO:0060071;GO:0072583;GO:1903077	GO:0005048;GO:0005215;GO:0005515;GO:0008289;GO:0035615;GO:0044325;GO:0050750	GO:0005739;GO:0005765;GO:0005829;GO:0005886;GO:0030122;GO:0030666;GO:0030669;GO:0036020;GO:0043195;GO:0070062	hsa04144;hsa05016	NA
AP2S1	4361	3811	4797	2688	179.53	165.55	219.49	120.36	88.27	93.86	111.12	70.38	0.877509	1.06517	0.992468	0.98787	adaptor related protein complex 2 sigma 1 subunit	GO:0006886;GO:0007018;GO:0019886;GO:0030100;GO:0042059;GO:0048013;GO:0048268;GO:0050690;GO:0060071;GO:0072583	GO:0005215;GO:0005515;GO:0008565;GO:0035615	GO:0005829;GO:0005886;GO:0030122;GO:0030666;GO:0030669;GO:0036020	hsa04144;hsa05016	NA
AP3B1	4456	2672	3821	2133	39.88	25.08	37.43	20.83	19.61	14.22	18.95	12.18	0.772421	0.827266	0.986734	0.985464	adaptor related protein complex 3 beta 1 subunit	GO:0006622;GO:0006886;GO:0007596;GO:0008089;GO:0032438;GO:0048007;GO:0048490;GO:0051138	GO:0019903;GO:0030742	GO:0005765;GO:0005794;GO:0016020;GO:0030123;GO:0030131;GO:0030665;GO:1904115	hsa04142	NA
AP3B2	1	40	14	48	0.01	0.41	0.15	0.51	0	0.23	0.08	0.3	3.06938	45.9933	0.254128	4.66324e-09	adaptor related protein complex 3 beta 2 subunit	GO:0006886;GO:0006892;GO:0008089;GO:0048490	GO:0005215	GO:0005654;GO:0005737;GO:0005794;GO:0030123;GO:0030137;GO:0030665;GO:1904115	hsa04142	NA
AP3D1	12995	8652	9457	7744	92.5	64.92	73.95	60.65	45.48	36.81	37.44	35.46	1.0105	1.02984	0.995029	0.991309	adaptor related protein complex 3 delta 1 subunit	GO:0006726;GO:0006886;GO:0008089;GO:0032438;GO:0033365;GO:0035646;GO:0048007;GO:0048490;GO:0048499;GO:0051138;GO:0061088;GO:0072657	GO:0005215	GO:0000139;GO:0005654;GO:0005765;GO:0005794;GO:0010008;GO:0016020;GO:0030123;GO:0043195;GO:1904115	hsa04142	NA
AP3M1	6965.13	4308.93	5489.04	2430.9	48.04	31.18	41.51	18.32	23.62	17.68	21.01	10.71	0.867072	0.60319	0.992556	0.966185	adaptor related protein complex 3 mu 1 subunit	GO:0006622;GO:0008089;GO:0048490	GO:0005515;GO:0017137	GO:0005764;GO:0005765;GO:0005794;GO:0030131;GO:0030659;GO:1904115	hsa04142	NA
AP3M2	3325	2548	2172	1643	33.26	26.62	23.72	17.91	16.35	15.1	12.01	10.47	1.29565	0.853979	0.985285	0.984987	adaptor related protein complex 3 mu 2 subunit	GO:0006886;GO:0008089;GO:0048490	NA	GO:0005794;GO:0030119;GO:0030131;GO:0030659;GO:1904115	hsa04142	NA
AP3S1	3962	4368	4653	2965	116.42	134.33	149.46	94.86	57.24	76.16	75.66	55.47	1.03687	1.29322	0.993643	0.984023	adaptor related protein complex 3 sigma 1 subunit	GO:0006886;GO:0008089;GO:0008286;GO:0048490	GO:0005215;GO:0005515;GO:0008565	GO:0005794;GO:0030119;GO:0030123;GO:0030133;GO:0030659;GO:0043231;GO:1904115	hsa04142	NA
AP3S2	2018.49	2649.37	2101.41	983.85	12.15	16.75	13.87	6.46	5.97	9.5	7.02	3.78	1.39243	0.8424	0.978089	0.982242	adaptor related protein complex 3 sigma 2 subunit	GO:0006886;GO:0008089;GO:0048490	GO:0008565	GO:0005794;GO:0030123;GO:0030659;GO:0043231;GO:1904115	hsa04142	NA
AP4B1	730	1125	708	564	8.03	12.93	8.54	6.74	3.95	7.33	4.33	3.94	1.75445	1.3348	0.830861	0.97213	adaptor related protein complex 4 beta 1 subunit	GO:0006886;GO:0016192	GO:0005215;GO:0005515;GO:0008565	GO:0005802;GO:0005905;GO:0030131;GO:0031904;GO:0032588	hsa04142	NA
AP4B1-AS1	18.97	26.68	22.4	18.29	0.41	0.6	0.53	0.43	0.2	0.34	0.27	0.25	1.30754	1.63856	0.967091	0.927139	AP4B1 antisense RNA 1	NA	NA	NA	NA	NA
AP4E1	2117.35	910.43	1499.31	705.4	11.22	5.06	8.7	4.08	5.52	2.87	4.4	2.38	0.670831	0.575903	0.957993	0.942563	adaptor related protein complex 4 epsilon 1 subunit	GO:0006886;GO:0016192	NA	GO:0005905;GO:0030117;GO:0031904;GO:0032588	hsa04142	NA
AP4M1	384	506	350	112	7.62	10.52	7.6	2.42	3.75	5.96	3.85	1.42	1.59583	0.505104	0.912423	0.853377	adaptor related protein complex 4 mu 1 subunit	GO:0006886;GO:0006895;GO:0016192	GO:0005215;GO:0005515	GO:0000138;GO:0005802;GO:0005829;GO:0030119;GO:0030131;GO:0031904;GO:0032588;GO:0070062	hsa04142	NA
AP4S1	935.16	546.93	934.23	259.68	9.02	6.3	11.28	2.71	4.44	3.57	5.71	1.59	0.646846	0.480339	0.938314	0.837226	adaptor related protein complex 4 sigma 1 subunit	GO:0015031	GO:0005215;GO:0008565	GO:0005905;GO:0031904;GO:0032588	hsa04142	NA
AP5B1	3262.7	2109.86	1974.27	3741.58	17.73	12.03	11.74	22.19	8.72	6.82	5.94	12.98	1.18033	1.98156	0.9894	0.903695	adaptor related protein complex 5 beta 1 subunit	GO:0015031;GO:0016197	GO:0005515	GO:0005765;GO:0030119	NA	NA
AP5M1	1874	1088	1380	1100	22.1	13.4	17.76	14.12	10.87	7.6	8.99	8.26	0.870867	1.01439	0.988429	0.984558	adaptor related protein complex 5 mu 1 subunit	GO:0015031;GO:0016197	NA	GO:0005764;GO:0005765;GO:0005770;GO:0005829;GO:0016020;GO:0030119;GO:0031902	NA	NA
AP5S1	941	389	770	229	18.86	8.07	16.72	4.98	9.27	4.57	8.47	2.92	0.558335	0.421066	0.793107	0.694988	adaptor related protein complex 5 sigma 1 subunit	GO:0000724;GO:0015031;GO:0016197	GO:0005515	GO:0005634;GO:0005737;GO:0005764;GO:0005765;GO:0005770;GO:0005829;GO:0030119;GO:0031902	NA	NA
AP5Z1	751.36	1615.54	2221.22	436.25	4.89	11.03	15.83	3.1	2.4	6.25	8.01	1.81	0.803395	1.00339	0.98683	0.979874	adaptor related protein complex 5 zeta 1 subunit	GO:0000724;GO:0015031;GO:0016197	GO:0005515	GO:0005634;GO:0005654;GO:0005737;GO:0030119;GO:0044599	NA	NA
APAF1	1836	1195	1518	1557	9.2	6.27	8.31	8.52	4.52	3.56	4.21	4.98	0.869553	1.46534	0.98873	0.971883	apoptotic peptidase activating factor 1	GO:0001666;GO:0001843;GO:0006915;GO:0006919;GO:0007399;GO:0007568;GO:0007584;GO:0008635;GO:0010659;GO:0030154;GO:0030900;GO:0034349;GO:0042981;GO:0043065;GO:0051260;GO:0051402;GO:0070059;GO:0071560;GO:0072432;GO:0097193;GO:1902510;GO:2001235	GO:0000166;GO:0005515;GO:0005524;GO:0008656;GO:0031072;GO:0042802;GO:0043531	GO:0005634;GO:0005829;GO:0043293;GO:0070062	hsa04115;hsa04210;hsa05010;hsa05012;hsa05014;hsa05016;hsa05222	NA
APBA1	63	4	12	2	0.34	0.02	0.07	0.01	0.17	0.01	0.04	0.01	0.39752	0.0670265	0.89905	0.00063798	amyloid beta precursor protein binding family A member 1	GO:0001701;GO:0006461;GO:0006886;GO:0007155;GO:0007268;GO:0007269;GO:0007399;GO:0007626;GO:0008088;GO:0010468;GO:0014047;GO:0014051;GO:0035264	GO:0001540;GO:0005515	GO:0005634;GO:0005794;GO:0005829;GO:0008021;GO:0016020;GO:0043005;GO:0048471	NA	NA
APBA2	373	0	0	152	3.75	0	0	1.67	1.85	0	0	0.98	NA	0.704885	NA	0.957929	amyloid beta precursor protein binding family A member 2	GO:0001701;GO:0007268;GO:0007399;GO:0007626;GO:0010468;GO:0015031;GO:0035264	GO:0001540;GO:0005515	GO:0005886;GO:0008021	NA	NA
APBA3	421	472	322	275	7.18	8.44	6.01	5.12	3.53	4.79	3.04	2.99	1.61793	1.12859	0.901865	0.97534	amyloid beta precursor protein binding family A member 3	GO:0001701;GO:0007268;GO:0010468;GO:0015031;GO:0043086	GO:0001540;GO:0004857;GO:0005515;GO:0019899	GO:0048471	NA	NA
APBB1	51	885	1207	52	0.69	12.74	18.13	0.77	0.34	7.22	9.18	0.45	0.809954	1.74996	0.984576	0.899603	amyloid beta precursor protein binding family B member 1	GO:0006302;GO:0006351;GO:0006355;GO:0006915;GO:0006974;GO:0007050;GO:0007165;GO:0007409;GO:0010039;GO:0010976;GO:0030308;GO:0043065;GO:0043967;GO:0045739;GO:0045893;GO:0045944;GO:0050714;GO:0050760	GO:0001540;GO:0003682;GO:0005515;GO:0008134;GO:0032403;GO:0042393;GO:0048156;GO:0070064	GO:0005634;GO:0005654;GO:0005737;GO:0005886;GO:0016607;GO:0030027;GO:0030426;GO:0042734;GO:0043025;GO:0043197;GO:0043234;GO:0044304;GO:0045202;GO:0045211;GO:0048471;GO:1990761;GO:1990812	hsa05010	NA
APBB1IP	2	4	4	1	0.03	0.06	0.06	0.02	0.01	0.03	0.03	0.01	1.0912	0.903649	0.97369	0.961597	amyloid beta precursor protein binding family B member 1 interacting protein	GO:0002291;GO:0007165;GO:0045785	NA	GO:0005829;GO:0005856;GO:0005925;GO:0030027;GO:0042101	NA	NA
APBB2	3498	400	687	858	13.93	1.67	2.99	3.74	6.85	0.95	1.52	2.18	0.643403	0.424022	0.93171	0.763947	amyloid beta precursor protein binding family B member 2	GO:0001764;GO:0006355;GO:0007050;GO:0007411;GO:0030198;GO:0030308;GO:0035556;GO:0043065;GO:0043066	GO:0001540;GO:0005515;GO:0008134	GO:0005634;GO:0005737;GO:0016020;GO:0030027;GO:0030426;GO:0045202	NA	NA
APBB3	80	63	63	58	1.38	1.14	1.19	1.09	0.68	0.65	0.6	0.64	1.10356	1.25034	0.976716	0.959104	amyloid beta precursor protein binding family B member 3	GO:0006355	GO:0001540;GO:0005515;GO:0008134	GO:0005634;GO:0005737;GO:0015629	NA	NA
APC	2050	1879	2454	660	6.8	6.54	8.92	2.39	3.34	3.71	4.51	1.4	0.845758	0.556559	0.989503	0.932438	APC, WNT signaling pathway regulator	GO:0000281;GO:0001708;GO:0006461;GO:0006921;GO:0006974;GO:0007026;GO:0007050;GO:0007094;GO:0007155;GO:0007389;GO:0008285;GO:0016055;GO:0016477;GO:0030335;GO:0031274;GO:0032886;GO:0043065;GO:0043161;GO:0045595;GO:0045732;GO:0045736;GO:0051988;GO:0060070;GO:0070830;GO:0090090;GO:1904885;GO:1904886	GO:0005515;GO:0008013;GO:0008017;GO:0019887;GO:0019901;GO:0045295;GO:0051010	GO:0000776;GO:0005634;GO:0005654;GO:0005737;GO:0005813;GO:0005829;GO:0005881;GO:0005886;GO:0005913;GO:0005923;GO:0016328;GO:0016342;GO:0030027;GO:0030877;GO:0032587;GO:1990909	hsa04310;hsa04810;hsa05200;hsa05210;hsa05213;hsa05217	NA
APC2	11	51	24	49	0.04	0.19	0.09	0.19	0.02	0.11	0.05	0.11	2.31508	7.23272	0.599573	0.000699565	APC2, WNT signaling pathway regulator	GO:0001708;GO:0007026;GO:0007389;GO:0008283;GO:0016055;GO:0016477;GO:0035414;GO:0045595;GO:0045732;GO:0090090	GO:0005515;GO:0008013;GO:0008017;GO:0045295	GO:0005737;GO:0005794;GO:0005881;GO:0005884;GO:0015630;GO:0016342;GO:0030877;GO:0031258;GO:0048471	hsa04310;hsa04810;hsa05200;hsa05210;hsa05213;hsa05217	NA
APCDD1	1	1	0	0	0.01	0.01	0	0	0.01	0.01	0	0	2.8897	0.450976	0.965212	0.961848	APC down-regulated 1	GO:0001942;GO:0016055;GO:0030178;GO:0043615	GO:0017147	GO:0005887	NA	NA
APCDD1L	344	18	142	8	3.65	0.2	1.65	0.09	1.79	0.11	0.83	0.05	0.143535	0.0424761	4.16885e-07	9.78244e-09	APC down-regulated 1 like	NA	NA	GO:0016021	NA	NA
APCDD1L-AS1	56	1	1	9	0.99	0.02	0.02	0.17	0.48	0.01	0.01	0.1	1.06597	0.28818	0.975992	0.403418	APCDD1L antisense RNA 1 (head to head)	NA	NA	NA	NA	NA
APCS	0	0	0	0	0	0	0	0	0	0	0	0	NA	NA	NA	NA	amyloid P component, serum	GO:0002674;GO:0006457;GO:0006953;GO:0044267;GO:0044869;GO:0044871;GO:0045087;GO:0045656;GO:0046597;GO:0048525;GO:0051131;GO:0061045;GO:1903016;GO:1903019	GO:0001849;GO:0005509;GO:0030246;GO:0046790;GO:0051082	GO:0005576;GO:0005615;GO:0005634;GO:0031012;GO:0070062;GO:0072562	NA	NA
APEH	3497	5190	6513	1272	46.28	72	94.31	18.36	22.75	40.82	47.74	10.74	0.88017	0.628687	0.993255	0.965285	acylaminoacyl-peptide hydrolase	GO:0006415;GO:0006508;GO:0050435	GO:0004252;GO:0008242;GO:0044822	GO:0005737;GO:0005829;GO:0031965;GO:0070062	NA	NA
APELA	0	0	0	0	0	0	0	0	0	0	0	0	NA	NA	NA	NA	apelin receptor early endogenous ligand	GO:0007492;GO:0007507;GO:0060183;GO:0060395;GO:0090133;GO:0090134	GO:0005179;GO:0031704	GO:0005576;GO:0005615	NA	NA
APEX1	15531	7501	8391	7368	377.86	190.9	223.02	195.06	185.79	108.23	112.9	114.06	0.987372	0.819857	0.994801	0.989799	apurinic/apyrimidinic endodeoxyribonuclease 1	GO:0000723;GO:0006281;GO:0006284;GO:0006286;GO:0006310;GO:0006351;GO:0006355;GO:0007568;GO:0014912;GO:0042493;GO:0043488;GO:0045454;GO:0045739;GO:0055114;GO:0070301;GO:0071320;GO:0071375;GO:0080111;GO:0090502;GO:1900087;GO:1903507	GO:0003677;GO:0003684;GO:0003691;GO:0003713;GO:0003714;GO:0003906;GO:0004519;GO:0004520;GO:0004523;GO:0004528;GO:0004844;GO:0005515;GO:0008081;GO:0008309;GO:0008311;GO:0008408;GO:0016491;GO:0016890;GO:0031490;GO:0032403;GO:0044822;GO:0046872;GO:0051059	GO:0000784;GO:0005634;GO:0005654;GO:0005667;GO:0005730;GO:0005737;GO:0005739;GO:0005783;GO:0005813;GO:0005840;GO:0016607;GO:0048471	hsa03410	4.2.99.18
APEX2	1988	1740	1900	1119	35.24	32.14	36.76	21.53	17.33	18.22	18.61	12.59	1.01151	0.972751	0.991491	0.984667	apurinic/apyrimidinic endodeoxyribonuclease 2	GO:0006284;GO:0006310;GO:0007049;GO:0090305	GO:0003677;GO:0003906;GO:0008270;GO:0008311	GO:0005634;GO:0005730;GO:0005739;GO:0043231	hsa03410	4.2.99.18
APH1A	8618	3859	6505	3357	149.21	71.37	123.65	64.91	73.37	40.47	62.6	37.96	0.655274	0.673206	0.967553	0.97923	aph-1 homolog A, gamma-secretase subunit	GO:0001656;GO:0006509;GO:0007219;GO:0007220;GO:0016485;GO:0031293;GO:0042987;GO:0043065;GO:0043085;GO:0048013	GO:0004175;GO:0005515	GO:0005783;GO:0005789;GO:0005794;GO:0005886;GO:0005887;GO:0016020;GO:0032580;GO:0070765	hsa04330;hsa05010	NA
APH1B	60	72	213	23	0.52	0.65	2.01	0.22	0.26	0.37	1.02	0.13	0.375075	0.667018	0.0530199	0.938275	aph-1 homolog B, gamma-secretase subunit	GO:0007219;GO:0007220;GO:0016485;GO:0031293;GO:0043065;GO:0043085;GO:0048013	GO:0004175;GO:0005515;GO:0008233	GO:0005783;GO:0005886;GO:0005887;GO:0016021;GO:0030133;GO:0070765	NA	NA
API5	11614	7913	8810	7160	111.49	79.64	92.63	74.88	54.82	45.15	46.9	43.79	0.992065	1.0654	0.994895	0.990941	apoptosis inhibitor 5	GO:0006915;GO:0043066;GO:2000270	GO:0017134;GO:0044822	GO:0005634;GO:0005654;GO:0005681;GO:0005737;GO:0016020	NA	NA
APIP	5901	1136	1486	2819	175.14	35.29	48.21	91.09	86.12	20.01	24.41	53.27	0.844434	0.825591	0.987596	0.986572	APAF1 interacting protein	GO:0006915;GO:0019284;GO:0019509;GO:0043066;GO:0051289;GO:0070269;GO:0070372	GO:0005515;GO:0008270;GO:0042802;GO:0046570	GO:0005737	hsa00270;hsa01100	4.2.1.109
APITD1	1808.48	545.04	730.47	641.62	49.32	16.57	22.63	19.84	24.25	9.4	11.46	11.6	0.82428	0.613298	0.983223	0.954094	centromere protein S	GO:0000712;GO:0006281;GO:0006312;GO:0006974;GO:0007062;GO:0007067;GO:0031297;GO:0031398;GO:0034080;GO:0036297;GO:0051301;GO:0051382	GO:0003677;GO:0003682;GO:0003690;GO:0005515;GO:0046982	GO:0000777;GO:0005654;GO:0005829;GO:0043240;GO:0071821	NA	NA
APITD1-CORT	156.05	17.54	45.11	77.75	4.15	0.49	1.27	2.21	2.04	0.28	0.65	1.3	0.436767	0.86176	0.701539	0.966102	APITD1-CORT readthrough	NA	NA	NA	NA	NA
APLF	215	118	171	46	2.02	1.16	1.76	0.47	0.99	0.66	0.89	0.28	0.762996	0.372144	0.968236	0.503194	aprataxin and PNKP like factor	GO:0000012;GO:0006302;GO:0006974;GO:0045191;GO:0051106;GO:0090305	GO:0000166;GO:0003906;GO:0004520;GO:0005515;GO:0008408;GO:0046872	GO:0005634;GO:0005654;GO:0005829;GO:0035861	NA	NA
APLN	170	1548	4476	62	1.92	18.29	55.19	0.76	0.94	10.37	27.94	0.45	0.382074	0.632046	0.0277765	0.932664	apelin	GO:0002026;GO:0006955;GO:0007165;GO:0007595;GO:0008284;GO:0031652;GO:0042327;GO:0042756;GO:0043576;GO:0045776;GO:0045906;GO:0045909;GO:0051461;GO:0051466	GO:0001664;GO:0005102;GO:0005179;GO:0031704	GO:0005576;GO:0005615;GO:0048471	NA	NA
APLNR	0	1	0	6	0	0.02	0	0.11	0	0.01	0	0.06	2.8897	13.6233	0.965212	0.169517	apelin receptor	GO:0007186;GO:0007369;GO:0007507;GO:0050878	GO:0004872;GO:0004930	GO:0005886;GO:0005887	hsa04080	NA
APLP1	48	342	300	50	0.72	5.37	4.91	0.82	0.35	3.04	2.49	0.48	1.25865	1.7867	0.976901	0.892342	amyloid beta precursor like protein 1	GO:0006897;GO:0006915;GO:0007155;GO:0007193;GO:0007399;GO:0009887;GO:0030818;GO:0071874	GO:0008201;GO:0031694;GO:0031695;GO:0031696;GO:0046914	GO:0005604;GO:0005886;GO:0016021;GO:0048471	NA	NA
APLP2	26379	24464	24491	25839	258.59	252.29	264.09	275.72	127.15	143.04	133.7	161.23	1.1033	1.69276	0.996111	0.97687	amyloid beta precursor like protein 2	GO:0002576;GO:0007186;GO:0010951	GO:0003677;GO:0004867;GO:0005515;GO:0008201;GO:0046914	GO:0005634;GO:0005886;GO:0016020;GO:0016021;GO:0031092;GO:0070062	NA	NA
APMAP	8275	10378	11259	5966	137.04	180.11	203.98	107.72	67.38	102.12	103.27	62.99	1.01809	1.24592	0.995311	0.988078	adipocyte plasma membrane associated protein	GO:0008150;GO:0009058	GO:0004064;GO:0016844	GO:0005783;GO:0009986;GO:0016020;GO:0016021;GO:0070062	NA	NA
APOA1	0	3	0	8	0	0.14	0	0.38	0	0.08	0	0.22	6.66909	17.831	0.869872	0.0427895	apolipoprotein A1	GO:0001523;GO:0001932;GO:0001935;GO:0002576;GO:0002740;GO:0006644;GO:0006656;GO:0006695;GO:0006898;GO:0007186;GO:0007229;GO:0007584;GO:0008203;GO:0008211;GO:0010804;GO:0010873;GO:0010898;GO:0010903;GO:0014012;GO:0018158;GO:0018206;GO:0019433;GO:0019915;GO:0030300;GO:0030301;GO:0030325;GO:0031100;GO:0031102;GO:0032489;GO:0033344;GO:0033700;GO:0034115;GO:0034375;GO:0034380;GO:0034384;GO:0035025;GO:…	GO:0001540;GO:0005515;GO:0005543;GO:0005548;GO:0008035;GO:0015485;GO:0017127;GO:0019899;GO:0031210;GO:0034190;GO:0034191;GO:0042802;GO:0045499;GO:0055102;GO:0060228;GO:0070653	GO:0005576;GO:0005615;GO:0005634;GO:0005769;GO:0005788;GO:0005829;GO:0005886;GO:0009986;GO:0030139;GO:0031410;GO:0034361;GO:0034364;GO:0034365;GO:0034366;GO:0034774;GO:0042627;GO:0070062;GO:0071682;GO:0072562;GO:1903561	hsa03320;hsa04975;hsa04977;hsa05143	NA
APOA1-AS	0	0	0	0	0	0	0	0	0	0	0	0	NA	NA	NA	NA	APOA1 antisense RNA	NA	NA	NA	NA	NA
APOA1BP	3910	5398	6576	1618	133.53	192.83	245.41	60.13	65.65	109.33	124.24	35.16	0.906671	0.715189	0.993726	0.978508	NAD(P)HX epimerase	GO:0006769;GO:0008150;GO:0051289	GO:0000166;GO:0005515;GO:0042803;GO:0046872;GO:0052856;GO:0052857	GO:0005576;GO:0005615;GO:0005654;GO:0005737;GO:0005739;GO:0005759;GO:0005829;GO:0005929;GO:0043231;GO:0044297;GO:0070062	NA	NA
APOA2	0	0	0	1	0	0	0	0.1	0	0	0	0.06	NA	3.10388	NA	0.937396	apolipoprotein A2	GO:0001523;GO:0002526;GO:0002740;GO:0006641;GO:0006656;GO:0008203;GO:0009395;GO:0009749;GO:0010873;GO:0010903;GO:0016032;GO:0018158;GO:0018206;GO:0030300;GO:0031100;GO:0031647;GO:0032375;GO:0033344;GO:0033700;GO:0034370;GO:0034374;GO:0034375;GO:0034380;GO:0034384;GO:0042157;GO:0042158;GO:0042493;GO:0042632;GO:0043085;GO:0043627;GO:0043691;GO:0045416;GO:0046340;GO:0050995;GO:0050996;GO:0051384;GO:…	GO:0005319;GO:0005515;GO:0005543;GO:0008035;GO:0008289;GO:0015485;GO:0017127;GO:0031210;GO:0034190;GO:0042803;GO:0046982;GO:0055102;GO:0060228;GO:0070653	GO:0005576;GO:0005769;GO:0005788;GO:0005829;GO:0034361;GO:0034364;GO:0034366;GO:0042627;GO:0070062;GO:0072562	hsa03320	NA
APOA4	0	0	0	0	0	0	0	0	0	0	0	0	NA	NA	NA	NA	apolipoprotein A4	GO:0001523;GO:0002227;GO:0006695;GO:0006869;GO:0006982;GO:0007159;GO:0008203;GO:0010873;GO:0010898;GO:0019430;GO:0030300;GO:0031102;GO:0032374;GO:0033344;GO:0033700;GO:0034371;GO:0034372;GO:0034375;GO:0034378;GO:0034380;GO:0034445;GO:0035634;GO:0042157;GO:0042158;GO:0042632;GO:0042744;GO:0043691;GO:0044240;GO:0044267;GO:0045723;GO:0046470;GO:0051006;GO:0055088;GO:0065005;GO:0070328	GO:0005319;GO:0005507;GO:0008289;GO:0015485;GO:0016209;GO:0017127;GO:0031210;GO:0042803;GO:0060228	GO:0005576;GO:0005615;GO:0005769;GO:0005788;GO:0005829;GO:0009986;GO:0034361;GO:0034364;GO:0042627;GO:0070062;GO:0072562	hsa04975;hsa04977	NA
APOA5	0	0	0	0	0	0	0	0	0	0	0	0	NA	NA	NA	NA	apolipoprotein A5	GO:0006641;GO:0006695;GO:0006869;GO:0010873;GO:0010898;GO:0010902;GO:0019433;GO:0030300;GO:0031102;GO:0033344;GO:0033700;GO:0034370;GO:0034380;GO:0042157;GO:0042246;GO:0042632;GO:0043691;GO:0045723;GO:0046470;GO:0048260;GO:0050996;GO:0051006;GO:0055090;GO:0070328	GO:0005543;GO:0008047;GO:0008201;GO:0008289;GO:0015485;GO:0017127;GO:0019899;GO:0031210;GO:0035473;GO:0050750;GO:0060228;GO:0060229;GO:0060230;GO:0070325	GO:0005576;GO:0005615;GO:0034361;GO:0034364;GO:0042627;GO:0072562	hsa03320	NA
APOB	0	0	0	0	0	0	0	0	0	0	0	0	NA	NA	NA	NA	apolipoprotein B	GO:0001523;GO:0001701;GO:0006642;GO:0006898;GO:0007283;GO:0007399;GO:0008203;GO:0009566;GO:0009615;GO:0009743;GO:0009791;GO:0010269;GO:0010628;GO:0010744;GO:0010884;GO:0010886;GO:0019433;GO:0030301;GO:0030317;GO:0032496;GO:0033344;GO:0034374;GO:0034379;GO:0034383;GO:0042157;GO:0042158;GO:0042159;GO:0042632;GO:0042953;GO:0044257;GO:0045540;GO:0048844;GO:0050900;GO:0071356;GO:0071379	GO:0005515;GO:0005543;GO:0008201;GO:0017127;GO:0035473;GO:0050750	GO:0005576;GO:0005615;GO:0005737;GO:0005769;GO:0005788;GO:0005789;GO:0005794;GO:0005829;GO:0005886;GO:0010008;GO:0015629;GO:0030669;GO:0031904;GO:0034359;GO:0034360;GO:0034361;GO:0034362;GO:0034363;GO:0042627;GO:0043025;GO:0043231;GO:0070062;GO:0070971;GO:0071682	hsa04975;hsa04977	NA
APOBEC1	0	0	0	0	0	0	0	0	0	0	0	0	NA	NA	NA	NA	apolipoprotein B mRNA editing enzyme catalytic subunit 1	GO:0006396;GO:0006397;GO:0006629;GO:0006970;GO:0009972;GO:0010043;GO:0010332;GO:0016554;GO:0016556;GO:0032869;GO:0042127;GO:0042158;GO:0042493;GO:0042953;GO:0043085;GO:0045471;GO:0048255;GO:0051592;GO:0051607;GO:0070383;GO:0080111;GO:0090310;GO:0090366	GO:0003723;GO:0003729;GO:0004126;GO:0004131;GO:0005515;GO:0008047;GO:0008270;GO:0017091;GO:0019904;GO:0043021	GO:0005654;GO:0005737	NA	NA
APOBEC2	0	1	0	0	0	0.02	0	0	0	0.01	0	0	2.8897	NA	0.965212	NA	apolipoprotein B mRNA editing enzyme catalytic subunit 2	GO:0006397;GO:0009972;GO:0016556;GO:0080111	GO:0003723;GO:0004126;GO:0008270	NA	NA	NA
APOBEC3A	17.77	23.52	5.69	16.8	0.48	0.67	0.17	0.48	0.24	0.38	0.09	0.28	4.23347	1.60582	0.201672	0.931092	apolipoprotein B mRNA editing enzyme catalytic subunit 3A	GO:0009972;GO:0010529;GO:0044356;GO:0045071;GO:0045087;GO:0051607;GO:0070383;GO:0071466;GO:0080111	GO:0004126;GO:0005515;GO:0008270;GO:0047844	GO:0005634;GO:0005654;GO:0005737	NA	NA
APOBEC3A_B	0	0	0	0	0	0	0	0	0	0	0	0	NA	NA	NA	NA	APOBEC3A and APOBEC3B deletion hybrid	NA	NA	NA	NA	NA
APOBEC3B	312.49	518.94	385.35	409.88	7.61	13.23	10.26	10.87	3.74	7.5	5.19	6.36	1.48669	2.26343	0.947763	0.680662	apolipoprotein B mRNA editing enzyme catalytic subunit 3B	GO:0010529;GO:0045087;GO:0051607	GO:0008270;GO:0044822;GO:0047844	GO:0005634	NA	NA
APOBEC3B-AS1	0	0	0	0	0	0	0	0	0	0	0	0	NA	NA	NA	NA	APOBEC3B antisense RNA 1	NA	NA	NA	NA	NA
APOBEC3C	757	565	1199	137	26.15	20.42	45.27	5.15	12.86	11.58	22.92	3.01	0.520714	0.313502	0.654947	0.204599	apolipoprotein B mRNA editing enzyme catalytic subunit 3C	GO:0009972;GO:0010529;GO:0045071;GO:0045087;GO:0051607;GO:0080111	GO:0005515;GO:0008270;GO:0016814;GO:0044822	GO:0005634;GO:0005737	NA	NA
APOBEC3D	38.97	31.13	36.86	50.94	0.57	0.48	0.59	0.81	0.28	0.27	0.3	0.48	0.93387	2.23299	0.975282	0.74601	apolipoprotein B mRNA editing enzyme catalytic subunit 3D	GO:0010529;GO:0045087;GO:0045869;GO:0051607;GO:0070383	GO:0008270;GO:0016814	GO:0000932;GO:0005737	NA	NA
APOBEC3F	114.29	124.97	183.02	44.55	0.94	2.6	3.58	0.42	0.46	1.48	1.81	0.25	0.754975	0.67596	0.967112	0.942208	apolipoprotein B mRNA editing enzyme catalytic subunit 3F	GO:0002230;GO:0009972;GO:0010529;GO:0016553;GO:0045071;GO:0045087;GO:0045869;GO:0048525;GO:0051607;GO:0070383;GO:0080111	GO:0003723;GO:0004126;GO:0005515;GO:0008270;GO:0044822	GO:0000932;GO:0005737;GO:0030529;GO:0030895	NA	NA
APOBEC3G	3	1.06	1.05	0	0.06	0.02	0.02	0	0.03	0.01	0.01	0	1.0739	0.21495	0.975864	0.915348	apolipoprotein B mRNA editing enzyme catalytic subunit 3G	GO:0002230;GO:0009972;GO:0010529;GO:0016553;GO:0045071;GO:0045087;GO:0045869;GO:0048525;GO:0051607;GO:0070383	GO:0003723;GO:0004126;GO:0005515;GO:0008270;GO:0008829;GO:0042803;GO:0047844	GO:0000932;GO:0005737;GO:0005829;GO:0030529;GO:0030895	NA	NA
APOBEC3H	2	4	4	4	0.13	0.2	0.16	0.2	0.06	0.11	0.08	0.12	1.0912	2.74119	0.97369	0.901819	apolipoprotein B mRNA editing enzyme catalytic subunit 3H	GO:0009972;GO:0010529;GO:0045087;GO:0045869;GO:0048525;GO:0051607;GO:0070383	GO:0004126;GO:0005515;GO:0008270	GO:0000932;GO:0005634;GO:0005737	NA	NA
APOBEC4	0	0	0	0	0	0	0	0	0	0	0	0	NA	NA	NA	NA	apolipoprotein B mRNA editing enzyme catalytic polypeptide like 4	GO:0006397	GO:0008270;GO:0016814	NA	NA	NA
APOBR	14	2	1	4	0.13	0.02	0.01	0.04	0.07	0.01	0.01	0.02	1.76305	0.521815	0.969845	0.924415	apolipoprotein B receptor	GO:0006641;GO:0006869;GO:0006898;GO:0008203	GO:0030229	GO:0005886;GO:0016020;GO:0034361;GO:0034362;GO:0042627	NA	NA
APOC1	33	135	143	42	3.1	13.2	14.64	4.27	1.53	7.48	7.41	2.5	1.04256	2.17034	0.981269	0.7865	apolipoprotein C1	GO:0006629;GO:0006641;GO:0008203;GO:0010873;GO:0010900;GO:0010916;GO:0032374;GO:0032375;GO:0033344;GO:0033700;GO:0034369;GO:0034375;GO:0034379;GO:0034382;GO:0034447;GO:0042157;GO:0043085;GO:0045717;GO:0045833;GO:0048261;GO:0050995;GO:0051005	GO:0004859;GO:0005504;GO:0031210;GO:0055102;GO:0060228	GO:0005783;GO:0034361;GO:0034364;GO:0042627;GO:0070062	NA	NA
APOC1P1	2	2	0	2	0.11	0.11	0	0.11	0.05	0.06	0	0.07	4.77939	1.51616	0.931181	0.954784	apolipoprotein C1 pseudogene 1	NA	NA	NA	NA	NA
APOC2	0	0	0	1	0	0	0	0.06	0	0	0	0.03	NA	3.10388	NA	0.937396	apolipoprotein C2	GO:0001523;GO:0010518;GO:0010898;GO:0010902;GO:0010916;GO:0016042;GO:0032375;GO:0033344;GO:0033700;GO:0034370;GO:0034371;GO:0034372;GO:0034382;GO:0034384;GO:0042157;GO:0042632;GO:0043086;GO:0043691;GO:0045723;GO:0045833;GO:0048261;GO:0051006;GO:0060697;GO:0070328	GO:0008289;GO:0016004;GO:0042803;GO:0043274;GO:0055102;GO:0060230	GO:0005576;GO:0005615;GO:0005769;GO:0034361;GO:0034362;GO:0034363;GO:0034366;GO:0042627;GO:0070062	NA	NA
APOC3	0	0	0	0	0	0	0	0	0	0	0	0	NA	NA	NA	NA	apolipoprotein C3	GO:0001523;GO:0006641;GO:0007186;GO:0010897;GO:0010903;GO:0010916;GO:0010987;GO:0010989;GO:0019433;GO:0032489;GO:0033344;GO:0033700;GO:0034375;GO:0034379;GO:0034382;GO:0042157;GO:0042632;GO:0043691;GO:0045717;GO:0045833;GO:0048261;GO:0050995;GO:0051005;GO:0060621;GO:0070328	GO:0005543;GO:0015485;GO:0030234;GO:0055102;GO:0070653	GO:0005576;GO:0005615;GO:0005769;GO:0034361;GO:0034363;GO:0034366;GO:0042627;GO:0070062	hsa03320	NA
APOC4	0	0	0	0	0	0	0	0	0	0	0	0	NA	NA	NA	NA	apolipoprotein C4	GO:0006629;GO:0006869;GO:0010890;GO:0070328	GO:0005319	GO:0034361;GO:0034364	NA	NA
APOC4-APOC2	0	0	0	0	0	0	0	0	0	0	0	0	NA	NA	NA	NA	APOC4-APOC2 readthrough (NMD candidate)	NA	NA	NA	NA	NA
APOD	0	56	74	0	0	1.98	2.74	0	0	1.12	1.39	0	0.837142	NA	0.973529	NA	apolipoprotein D	GO:0000302;GO:0001525;GO:0006006;GO:0006629;GO:0006869;GO:0007420;GO:0007568;GO:0010642;GO:0014012;GO:0042246;GO:0042308;GO:0042493;GO:0048662;GO:0048678;GO:0051895;GO:0060588;GO:0071638;GO:1900016;GO:2000098;GO:2000405	GO:0005319;GO:0005515;GO:0015485	GO:0005576;GO:0005615;GO:0005783;GO:0022626;GO:0030425;GO:0043025;GO:0048471;GO:0070062	NA	NA
APOE	3	509	241	636	0.1	16.47	8.25	21.14	0.05	9.34	4.18	12.36	2.32956	287.833	0.125292	0	apolipoprotein E	GO:0000302;GO:0001523;GO:0001937;GO:0002021;GO:0006641;GO:0006707;GO:0006874;GO:0006898;GO:0007010;GO:0007186;GO:0007263;GO:0007271;GO:0008203;GO:0010468;GO:0010544;GO:0010873;GO:0010875;GO:0010877;GO:0015909;GO:0017038;GO:0019068;GO:0019433;GO:0019934;GO:0030195;GO:0030516;GO:0030828;GO:0031102;GO:0032489;GO:0032805;GO:0033344;GO:0033700;GO:0034372;GO:0034374;GO:0034375;GO:0034380;GO:0034382;GO:…	GO:0001540;GO:0005319;GO:0005515;GO:0005543;GO:0008201;GO:0008289;GO:0015485;GO:0016209;GO:0017127;GO:0042802;GO:0042803;GO:0046911;GO:0048156;GO:0050750;GO:0060228;GO:0070326;GO:0071813	GO:0005576;GO:0005615;GO:0005634;GO:0005737;GO:0005769;GO:0005783;GO:0005794;GO:0005886;GO:0016020;GO:0030425;GO:0031012;GO:0034361;GO:0034362;GO:0034363;GO:0034364;GO:0042627;GO:0043025;GO:0070062;GO:0071682;GO:0072562;GO:1903561	hsa05010	NA
APOF	0.99	0	1	0	0.02	0	0.02	0	0.01	0	0.01	0	0.368885	0.453466	0.968331	0.962008	apolipoprotein F	GO:0006629;GO:0006869;GO:0008203	GO:0005102;GO:0005319;GO:0015485	GO:0005576;GO:0034362;GO:0034364	NA	NA
APOH	0	0	0	0	0	0	0	0	0	0	0	0	NA	NA	NA	NA	apolipoprotein H	GO:0001937;GO:0002576;GO:0006641;GO:0007597;GO:0010596;GO:0016525;GO:0030194;GO:0030195;GO:0031639;GO:0033033;GO:0034197;GO:0034392;GO:0051006;GO:0051917;GO:0051918	GO:0001948;GO:0005515;GO:0005543;GO:0008201;GO:0008289;GO:0060230	GO:0005576;GO:0005615;GO:0009986;GO:0031012;GO:0031089;GO:0034361;GO:0034364;GO:0042627;GO:0070062	NA	NA
APOL1	91.52	37.48	50.08	16.37	1.16	0.5	0.7	0.22	0.57	0.28	0.35	0.13	0.828628	0.315257	0.971979	0.380935	apolipoprotein L1	GO:0006869;GO:0006898;GO:0008203;GO:0019835;GO:0031640;GO:0042157;GO:0045087;GO:1902476	GO:0005254;GO:0005515;GO:0008289	GO:0005576;GO:0005615;GO:0031224;GO:0034361;GO:0034364;GO:0072562	hsa05143	NA
APOL2	1020.01	270.99	777.92	192	14.67	4.08	12.24	3.01	7.21	2.32	6.2	1.76	0.385225	0.32584	0.030253	0.262821	apolipoprotein L2	GO:0006629;GO:0006869;GO:0006953;GO:0007275;GO:0008203;GO:0042157;GO:0060135	GO:0005102;GO:0008035;GO:0008289	GO:0005576;GO:0005789;GO:0016020	NA	NA
APOL3	8	16	77	2	0.14	0.28	1.42	0.04	0.07	0.16	0.72	0.02	0.235316	0.484925	0.00402901	0.931965	apolipoprotein L3	GO:0006869;GO:0006954;GO:0007165;GO:0042157;GO:0043123	GO:0004871;GO:0005319;GO:0008289	GO:0005576;GO:0005737;GO:0016020	NA	NA
APOL4	77.29	128.23	116.25	41.5	0.87	1.51	1.43	0.51	0.43	0.86	0.73	0.3	1.21726	0.928672	0.974741	0.963523	apolipoprotein L4	GO:0006629;GO:0006869;GO:0042157	GO:0003674;GO:0008289	GO:0005575;GO:0005615;GO:0043231	NA	NA
APOL5	0	0	0	0	0	0	0	0	0	0	0	0	NA	NA	NA	NA	apolipoprotein L5	GO:0006629;GO:0006869;GO:0042157	GO:0008035;GO:0008289	GO:0005575;GO:0005576;GO:0005737	NA	NA
APOL6	422.15	344.58	881.97	145.33	1.49	1.27	3.4	0.56	0.73	0.72	1.72	0.33	0.431907	0.595724	0.14275	0.927631	apolipoprotein L6	GO:0006869;GO:0042157	GO:0008289	GO:0005576;GO:0005737	NA	NA
APOLD1	141	50	74	58	1.07	0.4	0.62	0.49	0.53	0.23	0.31	0.29	0.748288	0.712547	0.96389	0.95075	apolipoprotein L domain containing 1	GO:0001525;GO:0001666;GO:0006869;GO:0030154;GO:0042118;GO:0042157;GO:0045601	GO:0008289	GO:0005576;GO:0005886;GO:0016021	NA	NA
APOM	34	38	51	46	1.9	2.22	3.11	2.8	0.94	1.26	1.57	1.64	0.824984	2.30653	0.971768	0.722237	apolipoprotein M	GO:0001523;GO:0009749;GO:0033344;GO:0034375;GO:0034380;GO:0034384;GO:0034445;GO:0042157;GO:0042632;GO:0043691;GO:0098869	GO:0005319;GO:0005543;GO:0016209	GO:0005576;GO:0005887;GO:0034361;GO:0034362;GO:0034364;GO:0034365;GO:0034366;GO:0070062	NA	NA
APOO	2714	798	1320	1056	94.32	29.49	51.17	40.25	46.38	16.72	25.91	23.54	0.667881	0.672513	0.955148	0.970911	apolipoprotein O	GO:0006869;GO:0042407	GO:0005515	GO:0000139;GO:0005576;GO:0005615;GO:0005739;GO:0005789;GO:0031305;GO:0034361;GO:0034362;GO:0034364;GO:0061617	NA	NA
APOOL	1473	863	1263	651	8.16	5.02	7.66	3.94	4.01	2.84	3.88	2.3	0.754827	0.763899	0.978893	0.97624	apolipoprotein O like	GO:0042407	GO:0005515	GO:0005739;GO:0061617	NA	NA
APOOP5	0	0	0	0	0	0	0	0	0	0	0	0	NA	NA	NA	NA	apolipoprotein O pseudogene 5	NA	NA	NA	NA	NA
APOPT1	1797.99	2455.38	1834	1905	50.22	72.64	56.27	58.58	24.69	41.18	28.48	34.25	1.4786	1.83063	0.966164	0.926942	apoptogenic 1, mitochondrial	GO:0034393;GO:0043280;GO:0090200;GO:0097193	NA	GO:0005739	NA	NA
APP	18822	39751	48065	16030	189.45	420.4	530.44	176.24	93.15	238.35	268.54	103.06	0.91347	1.47179	0.996847	0.985543	amyloid beta precursor protein	GO:0001878;GO:0001967;GO:0002576;GO:0006378;GO:0006417;GO:0006468;GO:0006878;GO:0006897;GO:0006979;GO:0007155;GO:0007176;GO:0007219;GO:0007409;GO:0007617;GO:0007626;GO:0008088;GO:0008203;GO:0008344;GO:0008542;GO:0009987;GO:0010288;GO:0010951;GO:0010952;GO:0010971;GO:0016199;GO:0016322;GO:0016358;GO:0019731;GO:0019732;GO:0030198;GO:0030900;GO:0031175;GO:0035235;GO:0040014;GO:0043393;GO:0044267;GO:…	GO:0003677;GO:0004867;GO:0005102;GO:0005515;GO:0008201;GO:0016504;GO:0019899;GO:0042802;GO:0046914;GO:0051425;GO:0070851	GO:0005576;GO:0005615;GO:0005641;GO:0005737;GO:0005768;GO:0005790;GO:0005791;GO:0005794;GO:0005829;GO:0005886;GO:0005887;GO:0005905;GO:0005911;GO:0009986;GO:0016021;GO:0030134;GO:0030424;GO:0031093;GO:0031594;GO:0031904;GO:0032588;GO:0035253;GO:0043195;GO:0043197;GO:0043198;GO:0043231;GO:0043235;GO:0044304;GO:0045121;GO:0045177;GO:0045202;GO:0048471;GO:0051233;GO:0070062;GO:0097449;GO:1990761;GO:…	hsa05010	NA
APPBP2	1319	1023	799	1341.17	7.27	5.92	4.82	8.07	3.58	3.36	2.44	4.72	1.41387	1.75673	0.968052	0.935505	amyloid beta precursor protein binding protein 2	GO:0006886;GO:0046907	GO:0003777;GO:0005515	GO:0005634;GO:0005737;GO:0005874;GO:0005875;GO:0030659	NA	NA
APPL1	2904.38	2945.89	2893.71	1396.99	17.19	18.29	18.75	9.03	8.45	10.37	9.49	5.28	1.12441	0.83128	0.991727	0.98366	adaptor protein, phosphotyrosine interacting with PH domain and leucine zipper 1	GO:0007049;GO:0007165;GO:0008283;GO:0008286;GO:0046324;GO:0090003;GO:0097192	GO:0005515;GO:0042802;GO:0043422	GO:0005634;GO:0005737;GO:0005829;GO:0010008;GO:0012506;GO:0016581;GO:0031901;GO:0070062	hsa05200;hsa05210	NA
APPL2	1568	960	1419	876	17.59	11.32	17.45	10.74	8.65	6.42	8.84	6.28	0.74735	0.965493	0.978491	0.98351	adaptor protein, phosphotyrosine interacting with PH domain and leucine zipper 2	GO:0007049;GO:0007165;GO:0008283	GO:0005515	GO:0005634;GO:0005737;GO:0010008;GO:0016581;GO:0031901;GO:0070062	NA	NA
APRT	4947	6385	5737	3767	259.97	346.86	325.93	214.53	127.83	196.66	165	125.45	1.22926	1.31589	0.991448	0.984436	adenine phosphoribosyltransferase	GO:0006168;GO:0007595;GO:0007625;GO:0032869;GO:0043101;GO:0044209	GO:0002055;GO:0003999;GO:0016208	GO:0005654;GO:0005737;GO:0005829;GO:0070062	hsa00230;hsa01100	2.4.2.7
APTR	293	392	367	256	5.45	7.6	7.5	5.16	2.68	4.31	3.8	3.02	1.17948	1.5085	0.982272	0.950184	Alu-mediated CDKN1A/p21 transcriptional regulator (non-protein coding)	NA	NA	NA	NA	NA
APTX	3603	1890	2399	1998	67.45	36.8	48.56	40.42	33.17	20.86	24.58	23.64	0.870206	0.958337	0.990307	0.987034	aprataxin	GO:0000012;GO:0006266;GO:0006974;GO:0016311;GO:0031647;GO:0042542;GO:0090305	GO:0003682;GO:0003684;GO:0003690;GO:0003725;GO:0005515;GO:0008967;GO:0033699;GO:0046872;GO:0047485;GO:0051219	GO:0000785;GO:0000790;GO:0005634;GO:0005654;GO:0005730;GO:0005737	NA	NA
AQP1	2	2	10	4	0.03	0.03	0.15	0.07	0.01	0.02	0.08	0.04	0.263928	2.74119	0.80639	0.901819	aquaporin 1 (Colton blood group)	GO:0003091;GO:0003097;GO:0006182;GO:0006813;GO:0006833;GO:0006884;GO:0009992;GO:0015670;GO:0015696;GO:0015701;GO:0015793;GO:0019725;GO:0021670;GO:0030157;GO:0030185;GO:0030950;GO:0033326;GO:0033554;GO:0034644;GO:0035377;GO:0035378;GO:0042476;GO:0042493;GO:0043066;GO:0043154;GO:0045766;GO:0046878;GO:0048146;GO:0050891;GO:0070301;GO:0071241;GO:0071260;GO:0071280;GO:0071288;GO:0071300;GO:0071320;GO:…	GO:0005223;GO:0005267;GO:0005372;GO:0005515;GO:0008519;GO:0015079;GO:0015168;GO:0015250;GO:0015254;GO:0022857;GO:0030184;GO:0035379	GO:0005634;GO:0005737;GO:0005886;GO:0005887;GO:0005903;GO:0009925;GO:0016323;GO:0016324;GO:0020003;GO:0020005;GO:0031526;GO:0031965;GO:0042383;GO:0045177;GO:0070062	hsa04964;hsa04976	NA
AQP10	0	0	0	0	0	0	0	0	0	0	0	0	NA	NA	NA	NA	aquaporin 10	GO:0006833;GO:0009636;GO:0009992;GO:0015793;GO:0034219;GO:0034220;GO:0071918	GO:0015204;GO:0015250;GO:0015254;GO:0015265	GO:0005886;GO:0005887	NA	NA
AQP11	34	54	72	2	0.58	0.97	1.35	0.04	0.29	0.55	0.68	0.02	0.829774	0.122848	0.972922	0.0626131	aquaporin 11	GO:0006833;GO:0048388;GO:0051260;GO:0072014	GO:0003674;GO:0015250	GO:0005783;GO:0005829;GO:0005886;GO:0009986;GO:0016021;GO:0030425	NA	NA
AQP12A	0	0	0	0	0	0	0	0	0	0	0	0	NA	NA	NA	NA	aquaporin 12A	GO:0006833	GO:0015250	GO:0005886;GO:0016021	NA	NA
AQP12B	0	0	0	0	0	0	0	0	0	0	0	0	NA	NA	NA	NA	aquaporin 12B	GO:0006833	GO:0015250	GO:0005886;GO:0016021	NA	NA
AQP2	0	0	0	0	0	0	0	0	0	0	0	0	NA	NA	NA	NA	aquaporin 2	GO:0003091;GO:0003097;GO:0006833;GO:0007588;GO:0009992;GO:0015793;GO:0034220;GO:0042631;GO:0071280;GO:0071288;GO:0072205	GO:0005372;GO:0015168;GO:0015250;GO:0015254	GO:0005794;GO:0005886;GO:0005887;GO:0016020;GO:0016323;GO:0016324;GO:0030658;GO:0055037;GO:0070062	hsa04962	NA
AQP3	55	1925	558	234	1.09	39.94	12.09	5.05	0.54	22.65	6.12	2.95	3.80747	7.25904	1.13111e-05	5.41395e-06	aquaporin 3 (Gill blood group)	GO:0002684;GO:0003091;GO:0006810;GO:0006833;GO:0007588;GO:0009992;GO:0015793;GO:0032526;GO:0033280;GO:0034220;GO:0042476;GO:0045616;GO:0051592;GO:0070295;GO:0071918	GO:0005215;GO:0015204;GO:0015250;GO:0015254	GO:0005634;GO:0005737;GO:0005886;GO:0005887;GO:0005911;GO:0016021;GO:0016323	hsa04962	NA
AQP4	0	0	0	0	0	0	0	0	0	0	0	0	NA	NA	NA	NA	aquaporin 4	GO:0003091;GO:0006810;GO:0006833;GO:0009992;GO:0015793;GO:0034220;GO:0050891;GO:0071346	GO:0005372;GO:0015250;GO:0015254	GO:0005737;GO:0005886;GO:0005887;GO:0009897;GO:0016323	hsa04962;hsa04976	NA
AQP4-AS1	7.26	2.8	6.81	2.45	0.11	0.04	0.11	0.04	0.05	0.03	0.06	0.02	0.497284	0.625558	0.953595	0.947881	AQP4 antisense RNA 1	NA	NA	NA	NA	NA
AQP5	2	1	0	0	0.04	0.02	0	0	0.02	0.01	0	0	2.8897	0.291136	0.965212	0.942548	aquaporin 5	GO:0006833;GO:0007588;GO:0009992;GO:0015670;GO:0015793;GO:0030157;GO:0034220;GO:0042476;GO:0046541;GO:0048593	GO:0015250;GO:0015254	GO:0005783;GO:0005886;GO:0005887;GO:0005902;GO:0009925;GO:0016324;GO:0070062	hsa04970	NA
AQP6	18.93	24.96	28.27	19.21	0.26	0.36	0.43	0.29	0.13	0.2	0.22	0.17	0.975702	1.72237	0.975077	0.917609	aquaporin 6	GO:0006810;GO:0006833;GO:0007588;GO:0009992;GO:0015706;GO:0015793;GO:0042476;GO:0098656	GO:0005253;GO:0015112;GO:0015250;GO:0015254	GO:0005887;GO:0016324;GO:0030658	NA	NA
AQP7	0	2	1	0	0	0.06	0.03	0	0	0.04	0.02	0	1.76305	NA	0.969845	NA	aquaporin 7	GO:0006091;GO:0006833;GO:0007588;GO:0009992;GO:0015793;GO:0034220;GO:0071918	GO:0015204;GO:0015250;GO:0015254	GO:0005737;GO:0005886;GO:0005887;GO:0005911	hsa03320	NA
AQP7P1	6	11	9	6	0.07	0.13	0.11	0.07	0.03	0.07	0.06	0.04	1.32863	1.64047	0.968776	0.941372	aquaporin 7 pseudogene 1	NA	NA	NA	NA	NA
AQP7P3	2	6	5	1	0.16	0.5	0.43	0.09	0.08	0.28	0.22	0.05	1.29137	0.903649	0.971185	0.961597	aquaporin 7 pseudogene 3	GO:0006833;GO:0009992;GO:0015793;GO:0034219;GO:0034220;GO:0071918	GO:0015204;GO:0015250;GO:0015254	GO:0005887;GO:0070062	NA	NA
AQP8	0	0	0	0	0	0	0	0	0	0	0	0	NA	NA	NA	NA	aquaporin 8	GO:0006810;GO:0006833;GO:0009992;GO:0015793;GO:0034220;GO:0071320	GO:0015250;GO:0015254	GO:0005886;GO:0005887;GO:0045177	hsa04976	NA
AQP9	0	0	0	1	0	0	0	0.01	0	0	0	0.01	NA	3.10388	NA	0.937396	aquaporin 9	GO:0006810;GO:0006833;GO:0006863;GO:0006955;GO:0006970;GO:0007588;GO:0008152;GO:0009992;GO:0010033;GO:0015722;GO:0015791;GO:0015793;GO:0015837;GO:0015855;GO:0030104;GO:0046689;GO:0046942;GO:0071320;GO:0071918;GO:0072531;GO:1904823;GO:1905039	GO:0005275;GO:0005345;GO:0005350;GO:0005372;GO:0015166;GO:0015204;GO:0015250;GO:0015254;GO:0015265;GO:0015288;GO:0046943	GO:0005886;GO:0005887;GO:0016021;GO:0016323;GO:0043231	hsa04976	NA
AQR	4949	3013	3662	2762	35.04	22.38	28.38	21.34	17.23	12.69	14.37	12.48	0.908788	0.964477	0.992404	0.98824	aquarius intron-binding spliceosomal factor	GO:0000398;GO:0006283	GO:0044822	GO:0005654;GO:0016020;GO:0071013	hsa03040	NA
AR	2	0	0	0	0.01	0	0	0	0	0	0	0	NA	0.291136	NA	0.942548	androgen receptor	GO:0001701;GO:0003073;GO:0003382;GO:0006351;GO:0006367;GO:0006810;GO:0007165;GO:0007267;GO:0007283;GO:0007338;GO:0007548;GO:0008283;GO:0008284;GO:0008285;GO:0010628;GO:0016049;GO:0019102;GO:0030521;GO:0030522;GO:0030850;GO:0033148;GO:0033327;GO:0035264;GO:0042327;GO:0043410;GO:0043568;GO:0045597;GO:0045720;GO:0045726;GO:0045893;GO:0045944;GO:0045945;GO:0048638;GO:0048645;GO:0048808;GO:0050680;GO:…	GO:0000978;GO:0001077;GO:0001085;GO:0003677;GO:0003682;GO:0003700;GO:0004879;GO:0004882;GO:0005102;GO:0005496;GO:0005497;GO:0005515;GO:0008013;GO:0008134;GO:0008270;GO:0019899;GO:0044212;GO:0046983;GO:0051117;GO:0070974	GO:0000790;GO:0005634;GO:0005654;GO:0005737;GO:0005829;GO:0005886;GO:0043234	hsa04114;hsa05200;hsa05215	NA
ARAF	1469	1491	2250	704	23.26	24.37	39.2	11.8	11.44	13.82	19.84	6.9	0.732	0.828293	0.978953	0.979963	A-Raf proto-oncogene, serine/threonine kinase	GO:0000165;GO:0006464;GO:0032006;GO:0032434;GO:0033138;GO:0043066	GO:0004672;GO:0004674;GO:0005057;GO:0005515;GO:0005524;GO:0046872	GO:0005575;GO:0005829	hsa04012;hsa04270;hsa04650;hsa04720;hsa04730;hsa04810;hsa04910;hsa04914;hsa05160;hsa05200;hsa05210;hsa05211;hsa05212;hsa05213;hsa05214;hsa05215;hsa05218;hsa05219;hsa05220;hsa05221;hsa05223	2.7.11.1
ARAP1	2164	1828	3270	730	15.8	14.14	26.32	5.88	7.77	8.02	13.32	3.44	0.61752	0.583131	0.934992	0.94593	ArfGAP with RhoGAP domain, ankyrin repeat and PH domain 1	GO:0001921;GO:0007165;GO:0008360;GO:0030037;GO:0043547;GO:0045742;GO:0051056;GO:0051270;GO:0051491;GO:0051497	GO:0005096;GO:0005547;GO:0031702;GO:0046872	GO:0005794;GO:0005802;GO:0005829;GO:0005886;GO:0031410;GO:0032580	hsa04144	NA
ARAP2	1899	933	1103	1218	9.23	4.76	5.87	6.46	4.54	2.7	2.97	3.78	0.934323	1.10838	0.989259	0.98415	ArfGAP with RhoGAP domain, ankyrin repeat and PH domain 2	GO:0007165;GO:0043547;GO:0051056	GO:0005096;GO:0005547;GO:0046872	GO:0005829	hsa04144	NA
ARAP3	1559	714	2172	309	10.65	5.12	16.24	2.3	5.24	2.9	8.22	1.35	0.36326	0.342873	0.0107043	0.361708	ArfGAP with RhoGAP domain, ankyrin repeat and PH domain 3	GO:0007010;GO:0007165;GO:0008360;GO:0016192;GO:0030336;GO:0035021;GO:0035024;GO:0043547;GO:0051056	GO:0005096;GO:0005547;GO:0043325;GO:0046872	GO:0001726;GO:0005737;GO:0005829;GO:0005856;GO:0005886;GO:0030027	hsa04144	NA
ARC	16	81564	267	13796	0.2	1056.47	3.61	185.92	0.1	598.98	1.83	108.72	336.678	1417.39	0	0	activity regulated cytoskeleton associated protein	GO:0006897;GO:0007010;GO:0007492;GO:0007612;GO:0009952;GO:0016477;GO:0022604;GO:0048168;GO:2000969	NA	GO:0001669;GO:0005737;GO:0005768;GO:0005886;GO:0014069;GO:0015629;GO:0030054;GO:0043197;GO:0045211	NA	NA
ARCN1	9152.66	13779	11359	9777	82.56	130.18	112.01	96.1	40.59	73.81	56.71	56.2	1.33982	1.84596	0.989865	0.951181	archain 1	GO:0006886;GO:0006888;GO:0006890;GO:0008344;GO:0021691;GO:0043473	GO:0044822	GO:0000139;GO:0005737;GO:0005789;GO:0005794;GO:0005829;GO:0016020;GO:0030126;GO:0030133;GO:0043231	NA	NA
AREG	1121	5887	6777	2118	33.3	183.01	220.05	68.5	16.37	103.76	111.4	40.05	0.959473	3.26349	0.994299	0.0843026	amphiregulin	GO:0006888;GO:0007173;GO:0007186;GO:0007267;GO:0008283;GO:0008284;GO:0014009;GO:0031175;GO:0032355;GO:0042327;GO:0042542;GO:0043434;GO:0045668;GO:0045740;GO:0048208;GO:0051384;GO:0051591;GO:0060598;GO:0060744;GO:0060749;GO:0060750	GO:0005125;GO:0005154;GO:0005515;GO:0008083	GO:0000139;GO:0005615;GO:0005634;GO:0005789;GO:0009986;GO:0012507;GO:0016021;GO:0033116	hsa04012	NA
AREL1	4005	2895	2977	1133	26.43	20.04	21.5	8.16	12.99	11.36	10.89	4.77	1.07409	0.488994	0.992393	0.892063	apoptosis resistant E3 ubiquitin protein ligase 1	GO:0006915;GO:0042787;GO:0043066	GO:0004842	GO:0005634;GO:0005829	NA	NA
ARF1	27501	31358	31528	31259	539.34	644.24	676.29	668.27	265.19	365.26	342.37	390.78	1.09857	1.96428	0.996456	0.949212	ADP ribosylation factor 1	GO:0002090;GO:0006661;GO:0006878;GO:0006892;GO:0007015;GO:0007264;GO:0015031;GO:0019886;GO:0034315;GO:0034379;GO:0043085;GO:0045807;GO:0045956;GO:0050690;GO:0050714;GO:0055108;GO:0060292;GO:0060999;GO:0070142;GO:0097061;GO:0097212;GO:1902307;GO:1902824;GO:1902953;GO:1903725	GO:0000287;GO:0003924;GO:0005057;GO:0005515;GO:0005525;GO:0019003;GO:0044822;GO:1990583	GO:0000139;GO:0005770;GO:0005778;GO:0005802;GO:0005829;GO:0005886;GO:0005925;GO:0014069;GO:0030017;GO:0030137;GO:0031252;GO:0043005;GO:0045211;GO:0048471;GO:0070062	hsa05110	NA
ARF3	14041	8186	12837	4860	143.87	87.96	143.95	54.33	70.74	49.87	72.87	31.77	0.704355	0.598189	0.984658	0.971374	ADP ribosylation factor 3	GO:0006661;GO:0006890;GO:0007264;GO:0015031	GO:0003924;GO:0005525	GO:0000139;GO:0048471;GO:0070062	NA	NA
ARF4	13477	6564	9395	7209	288.08	146.96	219.63	167.92	141.65	83.32	111.19	98.19	0.771711	0.924414	0.99009	0.991015	ADP ribosylation factor 4	GO:0006471;GO:0006888;GO:0006890;GO:0007173;GO:0007264;GO:0007420;GO:0007612;GO:0015031;GO:0016477;GO:0031584;GO:0043066;GO:0043547;GO:0045176;GO:0045197;GO:0045944;GO:0048678;GO:0060996;GO:0061512;GO:2000377	GO:0003924;GO:0005086;GO:0005154;GO:0005515;GO:0005525	GO:0005794;GO:0005829;GO:0016020;GO:0031012;GO:0032587;GO:0043197;GO:0070062	NA	NA
ARF4-AS1	12	11	34	5	0.98	0.88	3.01	0.41	0.48	0.5	1.52	0.24	0.368207	0.737999	0.588043	0.951034	ARF4 antisense RNA 1	NA	NA	NA	NA	NA
ARF5	7584	7066	8158	4731	265.4	258.64	311.97	180.14	130.5	146.64	157.93	105.34	0.956679	1.07804	0.994629	0.989658	ADP ribosylation factor 5	GO:0006890;GO:0007264;GO:0015031	GO:0003924;GO:0005515;GO:0005525	GO:0005794;GO:0005886;GO:0048471;GO:0070062	NA	NA
ARF6	8423	7692	9409	5555	77.3	74.03	94.51	55.63	38.01	41.97	47.84	32.53	0.90297	1.13971	0.994391	0.98955	ADP ribosylation factor 6	GO:0001889;GO:0006928;GO:0007049;GO:0007155;GO:0007264;GO:0015031;GO:0016192;GO:0030838;GO:0030866;GO:0031529;GO:0033028;GO:0034394;GO:0035020;GO:0036010;GO:0048261;GO:0051301;GO:0051489;GO:0060998;GO:0090004;GO:0090162;GO:0097284;GO:2000171	GO:0003924;GO:0005515;GO:0005525;GO:0031996;GO:0047485	GO:0001726;GO:0005768;GO:0005769;GO:0005794;GO:0005886;GO:0005925;GO:0005938;GO:0016020;GO:0030139;GO:0030496;GO:0031527;GO:0032154;GO:0043209;GO:0055038;GO:0070062	hsa04144;hsa04666	NA
ARFGAP1	4519	5015	4291	2277	50.28	58.45	52.24	27.61	24.72	33.14	26.44	16.15	1.29084	0.870794	0.988411	0.986676	ADP ribosylation factor GTPase activating protein 1	GO:0006888;GO:0006890;GO:0015031;GO:0030100;GO:0036498;GO:0043547	GO:0005096;GO:0046872	GO:0005794;GO:0005829;GO:0045202	hsa04144	NA
ARFGAP2	2900	1971	2463	1193	34.93	24.94	32.46	15.74	17.18	14.14	16.43	9.2	0.883915	0.711009	0.99078	0.976157	ADP ribosylation factor GTPase activating protein 2	GO:0006888;GO:0006890;GO:0015031;GO:0043547	GO:0005096;GO:0046872	GO:0000139;GO:0005737;GO:0005794;GO:0005829;GO:0005886	hsa04144	NA
ARFGAP3	1578	1281	1301	1170	20.31	17.29	18.32	16.43	9.99	9.8	9.28	9.61	1.0875	1.28119	0.989848	0.979519	ADP ribosylation factor GTPase activating protein 3	GO:0006886;GO:0006888;GO:0006890;GO:0009306;GO:0016192;GO:0043547	GO:0005096;GO:0008565;GO:0046872	GO:0000139;GO:0005737;GO:0005794;GO:0005829;GO:0016020	hsa04144	NA
ARFGEF1	2548	1835	4498	534	12.62	9.54	24.39	2.89	6.21	5.41	12.35	1.69	0.450672	0.362386	0.275717	0.490819	ADP ribosylation factor guanine nucleotide exchange factor 1	GO:0006887;GO:0007030;GO:0010256;GO:0015031;GO:0030837;GO:0031175;GO:0032012;GO:0034260;GO:0043547;GO:0051897;GO:0090284;GO:0090303;GO:2000114	GO:0005085;GO:0005086;GO:0005515;GO:0017022;GO:0034237	GO:0000139;GO:0005654;GO:0005730;GO:0005737;GO:0005794;GO:0005802;GO:0005829;GO:0016363;GO:0030532;GO:0048471	NA	NA
ARFGEF2	7070	6666	7470	3807	28.04	27.74	32.43	16.48	13.78	15.73	16.42	9.64	0.985644	0.930572	0.994588	0.989168	ADP ribosylation factor guanine nucleotide exchange factor 2	GO:0001881;GO:0006887;GO:0006893;GO:0007032;GO:0010256;GO:0015031;GO:0032012;GO:0032760;GO:0035556;GO:0043547	GO:0005085;GO:0005086;GO:0005515;GO:0017022;GO:0034237;GO:0050811	GO:0000139;GO:0005802;GO:0005815;GO:0005829;GO:0005879;GO:0016020;GO:0016023;GO:0030054;GO:0031410;GO:0032279;GO:0032280;GO:0043197;GO:0048471;GO:0055037	NA	NA
ARFGEF3	1212	219.01	308	1136.91	2.9	0.55	0.81	2.97	1.42	0.31	0.41	1.74	0.785801	1.62067	0.974674	0.954071	ARFGEF family member 3	GO:0010923;GO:0032012;GO:0043547	GO:0005086	GO:0016021;GO:0030658	NA	NA
ARFIP1	1927	1678	1527	1243	23.19	21.2	20.03	16.21	11.4	12.02	10.14	9.48	1.21366	1.11469	0.987402	0.984149	ADP ribosylation factor interacting protein 1	GO:0006886;GO:0034315;GO:0050708;GO:0098609	GO:0019904;GO:0070273;GO:0098641	GO:0000139;GO:0005829;GO:0005913;GO:0032588	NA	NA
ARFIP2	3841.03	4581.93	4334	2515.83	37.16	46.6	45.9	26.61	18.27	26.42	23.24	15.56	1.16769	1.13189	0.992072	0.98689	ADP ribosylation factor interacting protein 2	GO:0006928;GO:0007264;GO:0030032;GO:0030036;GO:0031529;GO:0034315;GO:0098609	GO:0005515;GO:0005525;GO:0019904;GO:0030742;GO:0048365;GO:0070273;GO:0098641	GO:0001726;GO:0005737;GO:0005829;GO:0005886;GO:0005913;GO:0005938;GO:0032588	NA	NA
ARFRP1	1189	750	1943	234	17.13	11.34	30.71	3.65	8.42	6.43	15.55	2.14	0.42652	0.340564	0.124833	0.339629	ADP ribosylation factor related protein 1	GO:0007165;GO:0007264;GO:0007369;GO:0034067;GO:0042147;GO:0043001	GO:0003924;GO:0005515;GO:0005525	GO:0005794;GO:0005802;GO:0005829;GO:0016020;GO:0032588	NA	NA
ARG1	0	0	0	0	0	0	0	0	0	0	0	0	NA	NA	NA	NA	arginase 1	GO:0000050;GO:0001889;GO:0001938;GO:0006527;GO:0007568;GO:0009635;GO:0010042;GO:0010043;GO:0010269;GO:0010963;GO:0014075;GO:0019547;GO:0030324;GO:0032964;GO:0033189;GO:0033197;GO:0042493;GO:0043200;GO:0046686;GO:0048678;GO:0051597;GO:0060056;GO:0060135;GO:0070207;GO:0070301;GO:0071222;GO:0071353;GO:0071377;GO:0071549;GO:0071560	GO:0004053;GO:0030145	GO:0005615;GO:0005634;GO:0005737;GO:0005741;GO:0005829;GO:0043005;GO:0043025;GO:0070062	hsa00330;hsa01100;hsa05146	3.5.3.1
ARG2	518	737	584	658	9.67	14.41	11.92	13.39	4.75	8.17	6.04	7.83	1.3935	2.19333	0.968171	0.745092	arginase 2	GO:0000050;GO:0001657;GO:0006525;GO:0006809;GO:0006941	GO:0004053;GO:0046872	GO:0005739;GO:0005759	hsa00330;hsa01100;hsa05146	3.5.3.1
ARGFX	10.02	15.11	9.87	3.43	0.07	0.11	0.08	0.03	0.04	0.06	0.04	0.02	1.65229	0.622519	0.951719	0.944286	arginine-fifty homeobox	GO:0006351;GO:0006355	GO:0043565	GO:0005634	NA	NA
ARGFXP2	0	0	0	0	0	0	0	0	0	0	0	0	NA	NA	NA	NA	arginine-fifty homeobox pseudogene 2	NA	NA	NA	NA	NA
ARGLU1	3274	4021	2373	4318	69.52	89.43	55.11	99.91	34.18	50.71	27.9	58.43	1.87138	2.2789	0.766597	0.778499	arginine and glutamate rich 1	GO:0006351;GO:0006355;GO:0098609	GO:0098641	GO:0005654;GO:0005739;GO:0005913	NA	NA
ARHGAP1	1954.6	2327.18	2111.57	1505.59	20.57	25.68	24.32	17.29	10.11	14.56	12.31	10.11	1.21724	1.33103	0.988533	0.979024	Rho GTPase activating protein 1	GO:0007264;GO:0007266;GO:0009967;GO:0043547;GO:0051056;GO:0098609	GO:0005070;GO:0005096;GO:0005515;GO:0017124;GO:0098641	GO:0005737;GO:0005829;GO:0005913;GO:0048471;GO:0070062	NA	NA
ARHGAP10	1178	655	989	366	14.03	8.18	12.88	4.75	6.9	4.64	6.52	2.78	0.731668	0.537254	0.973148	0.909046	Rho GTPase activating protein 10	GO:0007010;GO:0007165;GO:0043066;GO:0043547;GO:0051056	GO:0005096	GO:0005829;GO:0005886;GO:0048471	hsa05100	NA
ARHGAP11A	11678.3	3017.25	6733.31	2176.35	80.44	21.07	45.99	17.68	39.55	11.94	23.28	10.34	0.494989	0.322105	0.606741	0.359285	Rho GTPase activating protein 11A	GO:0007165;GO:0043547;GO:0051056	GO:0005096	GO:0005829	NA	NA
ARHGAP11B	175.72	41.39	110.84	40.65	6.67	1.64	4.6	1.68	3.28	0.93	2.33	0.98	0.415534	0.402574	0.301103	0.630553	Rho GTPase activating protein 11B	GO:0007165;GO:0021987;GO:0043547;GO:0051056	GO:0005096	GO:0005829	NA	NA
ARHGAP12	1486	914	1212	350	10.77	6.94	9.62	2.78	5.29	3.94	4.87	1.63	0.833029	0.407363	0.986145	0.666158	Rho GTPase activating protein 12	GO:0002011;GO:0007165;GO:0043547;GO:0051056	GO:0005096	GO:0005829	NA	NA
ARHGAP15	2	0	3	0	0.04	0	0.07	0	0.02	0	0.04	0	0.163063	0.291136	0.898828	0.942548	Rho GTPase activating protein 15	GO:0007165;GO:0008360;GO:0043547;GO:0051056	GO:0005096	GO:0005829;GO:0016020	NA	NA
ARHGAP17	2007	1377	1400	1910	21.5	15.57	16.61	21.97	10.57	8.83	8.41	12.85	1.08634	1.64437	0.990102	0.957412	Rho GTPase activating protein 17	GO:0007165;GO:0043547;GO:0051056	GO:0005096;GO:0017124	GO:0005829;GO:0005886;GO:0005923	NA	NA
ARHGAP18	939	822	2656	161	9.73	8.93	30.11	1.82	4.78	5.06	15.25	1.06	0.341981	0.296923	0.00374247	0.142658	Rho GTPase activating protein 18	GO:0007264;GO:0008360;GO:0030833;GO:0032956;GO:0043547;GO:0051056;GO:0098609;GO:2000145	GO:0005096;GO:0098641	GO:0005737;GO:0005829;GO:0005913	NA	NA
ARHGAP19	3160	1131	2787	1093	20.75	7.79	20.02	7.85	10.2	4.42	10.14	4.59	0.448345	0.597849	0.239854	0.956143	Rho GTPase activating protein 19	GO:0007165;GO:0043547;GO:0051056	GO:0005096	GO:0005634;GO:0005829	NA	NA
ARHGAP19-SLIT1	0	0	0	0	0	0	0	0	0	0	0	0	NA	NA	NA	NA	ARHGAP19-SLIT1 readthrough (NMD candidate)	NA	NA	NA	NA	NA
ARHGAP20	1	0	0	1	0.01	0	0	0.01	0	0	0	0	NA	1.39977	NA	0.960628	Rho GTPase activating protein 20	GO:0007165;GO:0043547;GO:0051056	GO:0005096	GO:0005829	NA	NA
ARHGAP21	7195	4040	3478	4529	35.93	21.17	19.01	24.69	17.67	12	9.63	14.44	1.28295	1.0878	0.987932	0.989443	Rho GTPase activating protein 21	GO:0007030;GO:0007165;GO:0043547;GO:0051683;GO:0051684;GO:0072384	GO:0005096;GO:0005515	GO:0000139;GO:0005794;GO:0005856;GO:0030054;GO:0030659	NA	NA
ARHGAP22	271	197	107	14	4.13	2.67	1.48	0.19	2.03	1.51	0.75	0.11	2.02795	0.0920295	0.540887	1.26569e-05	Rho GTPase activating protein 22	GO:0001525;GO:0006351;GO:0006355;GO:0007165;GO:0030154;GO:0043547;GO:0051056	GO:0005096	GO:0005634;GO:0005829;GO:0005925	NA	NA
ARHGAP23	9277	2905	9280	2838	56.37	18.52	61.72	18.82	27.72	10.5	31.25	11.01	0.3458	0.528715	0.0057941	0.942331	Rho GTPase activating protein 23	GO:0007165;GO:0043547;GO:0051056	GO:0005096	GO:0005829;GO:0070062	NA	NA
ARHGAP24	325	112	411	76	2.73	0.91	3.49	0.7	1.34	0.52	1.77	0.41	0.301982	0.405625	0.000957839	0.620947	Rho GTPase activating protein 24	GO:0001525;GO:0007165;GO:0030154;GO:0043547;GO:0051056	GO:0005096;GO:0005515	GO:0005829;GO:0005856;GO:0005925;GO:0042995	NA	NA
ARHGAP25	4	47	474	5	0.05	0.61	6.56	0.07	0.02	0.35	3.32	0.04	0.110617	1.96253	1.7305e-12	0.930521	Rho GTPase activating protein 25	GO:0007165;GO:0043547;GO:0051056	GO:0005096	GO:0005829	NA	NA
ARHGAP26	578.39	363.94	664.15	284.97	2.32	1.53	2.9	1.24	1.14	0.87	1.47	0.73	0.605602	0.851665	0.890892	0.975156	Rho GTPase activating protein 26	GO:0007165;GO:0007399;GO:0030036;GO:0043547;GO:0051056	GO:0005096;GO:0005543	GO:0005575;GO:0005829;GO:0005856;GO:0005925	NA	NA
ARHGAP26-AS1	0	0	0	0	0	0	0	0	0	0	0	0	NA	NA	NA	NA	ARHGAP26 antisense RNA 1	NA	NA	NA	NA	NA
ARHGAP26-IT1	0	0	0	0	0	0	0	0	0	0	0	0	NA	NA	NA	NA	ARHGAP26 intronic transcript 1	NA	NA	NA	NA	NA
ARHGAP27	1086	970	1192	561	11.06	10.3	13.28	6.09	5.44	5.84	6.72	3.56	0.898865	0.892802	0.988774	0.980439	Rho GTPase activating protein 27	GO:0006898;GO:0007165;GO:0043547	GO:0005096;GO:0017124	GO:0005622;GO:0005634;GO:0005654;GO:0005737;GO:0016020	NA	NA
ARHGAP28	5	0	0	1	0.03	0	0	0.01	0.02	0	0	0	NA	0.437964	NA	0.936919	Rho GTPase activating protein 28	GO:0007165;GO:0043547;GO:0051056;GO:0051497;GO:1904425	GO:0005096	GO:0005654;GO:0005829;GO:0030054	NA	NA
ARHGAP29	15619	19024	24843	3185	61.16	78.16	106.5	13.62	30.07	44.32	53.92	7.96	0.845813	0.352437	0.995159	0.559054	Rho GTPase activating protein 29	GO:0007266;GO:0043547;GO:0051056	GO:0005096;GO:0030165;GO:0046872	GO:0005737;GO:0005829	NA	NA
ARHGAP30	18	36	10	10	0.16	0.34	0.1	0.09	0.08	0.19	0.05	0.05	3.81193	0.961828	0.0964762	0.957343	Rho GTPase activating protein 30	GO:0007264;GO:0043547;GO:0051056	GO:0005096	GO:0005829;GO:0016023;GO:0043231	NA	NA
ARHGAP31	9	151	118	9	0.04	0.7	0.57	0.04	0.02	0.4	0.29	0.03	1.41138	1.66726	0.955341	0.934634	Rho GTPase activating protein 31	GO:0007264;GO:0043547;GO:0051056	GO:0005096;GO:0017124	GO:0005829;GO:0005925;GO:0030027	NA	NA
ARHGAP31-AS1	0	4	4	0	0	0.27	0.29	0	0	0.16	0.14	0	1.0912	NA	0.97369	NA	ARHGAP31 antisense RNA 1	NA	NA	NA	NA	NA
ARHGAP32	2193	686	1031	706	7.87	2.57	4.06	2.73	3.87	1.46	2.06	1.6	0.735071	0.556517	0.974145	0.933574	Rho GTPase activating protein 32	GO:0007264;GO:0043547;GO:0051056	GO:0005096;GO:0005515;GO:0035091	GO:0000139;GO:0005789;GO:0005829;GO:0005938;GO:0010008;GO:0014069;GO:0015629;GO:0030054;GO:0043197;GO:0045211	NA	NA
ARHGAP33	111	106	73	145	0.99	0.99	0.71	1.42	0.49	0.56	0.36	0.83	1.59903	2.24826	0.91427	0.683189	Rho GTPase activating protein 33	GO:0007264;GO:0015031;GO:0043547;GO:0051056	GO:0005096;GO:0035091	GO:0005737;GO:0005829;GO:0005886	NA	NA
ARHGAP35	7047	4187	6009	2187	28.31	17.65	26.43	9.59	13.92	10.01	13.38	5.61	0.769641	0.536378	0.98835	0.94208	Rho GTPase activating protein 35	GO:0000122;GO:0001843;GO:0006351;GO:0007264;GO:0007411;GO:0007413;GO:0008064;GO:0008360;GO:0010976;GO:0016477;GO:0021955;GO:0030879;GO:0030900;GO:0030950;GO:0031668;GO:0032956;GO:0035024;GO:0043010;GO:0043116;GO:0043547;GO:0044319;GO:0045724;GO:0045892;GO:0050770;GO:0051056;GO:0097485	GO:0000977;GO:0001227;GO:0003677;GO:0003714;GO:0005096;GO:0005525;GO:0005543	GO:0005634;GO:0005737;GO:0005829;GO:0015629;GO:0036064	hsa04510;hsa04670;hsa04810	NA
ARHGAP36	0	0	0	0	0	0	0	0	0	0	0	0	NA	NA	NA	NA	Rho GTPase activating protein 36	GO:0007165;GO:0043547;GO:0051056	GO:0005096	GO:0005829	NA	NA
ARHGAP39	798	699	875	297	6.13	5.62	7.37	2.48	3.01	3.19	3.73	1.45	0.882435	0.643553	0.987086	0.952867	Rho GTPase activating protein 39	GO:0007165;GO:0043547;GO:0051056	GO:0005096	GO:0005634;GO:0005829;GO:0005856	NA	NA
ARHGAP4	14	18	10	30	0.16	0.21	0.12	0.37	0.08	0.12	0.06	0.21	1.93357	3.55338	0.920878	0.26826	Rho GTPase activating protein 4	GO:0007010;GO:0007266;GO:0009967;GO:0010764;GO:0030336;GO:0030517;GO:0043065;GO:0043547;GO:0051056	GO:0005070;GO:0005085;GO:0005089;GO:0005096;GO:0005515;GO:0048365	GO:0005737;GO:0005794;GO:0005829;GO:0005874;GO:0030426	NA	NA
ARHGAP40	148	182	288	14	1.9	2.45	4.05	0.2	0.94	1.39	2.05	0.11	0.698609	0.168091	0.954402	0.00568936	Rho GTPase activating protein 40	GO:0007165;GO:0043547;GO:0051056	GO:0005096	GO:0005829	NA	NA
ARHGAP42	3548	95	171	1004	26.89	0.76	1.42	8.3	13.22	0.43	0.72	4.86	0.61494	0.489145	0.900355	0.888931	Rho GTPase activating protein 42	GO:0003085;GO:0007165;GO:0035024;GO:0043547;GO:1904694	GO:0005096	NA	NA	NA
ARHGAP44	256	48	77	126	2.17	0.43	0.71	1.17	1.07	0.24	0.36	0.68	0.69088	0.851054	0.951266	0.969276	Rho GTPase activating protein 44	GO:0006887;GO:0007165;GO:0043547;GO:0051056	GO:0005096;GO:0005515;GO:0005543	GO:0005829;GO:0030054;GO:0031256;GO:0043197;GO:0055037	NA	NA
ARHGAP5	7781	5929	4896	6098	28.91	23.12	19.92	24.74	14.22	13.11	10.08	14.47	1.33752	1.35432	0.986727	0.985379	Rho GTPase activating protein 5	GO:0007155;GO:0007266;GO:0030879;GO:0043547;GO:0051056	GO:0003924;GO:0005096;GO:0005525;GO:0042169	GO:0005737;GO:0005783;GO:0005829;GO:0016020	hsa04510;hsa04670	NA
ARHGAP5-AS1	191	155	191	89	5.65	4.8	6.18	2.87	2.78	2.72	3.13	1.68	0.896657	0.8061	0.980773	0.964149	ARHGAP5 antisense RNA 1 (head to head)	NA	NA	NA	NA	NA
ARHGAP6	2	5	1	0	0.02	0.05	0.01	0	0.01	0.03	0.01	0	3.85429	0.291136	0.893993	0.942548	Rho GTPase activating protein 6	GO:0007266;GO:0009967;GO:0030041;GO:0043547;GO:0048041;GO:0051056;GO:0051497;GO:0051895	GO:0005070;GO:0005096;GO:0017124	GO:0005737;GO:0005829;GO:0005884;GO:0015629	NA	NA
ARHGAP8	569.27	653	530.03	246.12	13.02	15.61	13.27	6.04	6.4	8.85	6.72	3.53	1.36038	0.74752	0.971447	0.967556	Rho GTPase activating protein 8	GO:0007165;GO:0043547;GO:0051056;GO:0070374	GO:0005096;GO:0005515	GO:0005737;GO:0005829	NA	NA
ARHGAP9	2	1	1	2	0.03	0.01	0.02	0.03	0.02	0.01	0.01	0.02	1.06597	1.51616	0.975992	0.954784	Rho GTPase activating protein 9	GO:0007165;GO:0043547;GO:0051056	GO:0005096;GO:0005547	GO:0005829	NA	NA
ARHGDIA	21343	9090	14641	8841	414.2	184.15	309.57	187.28	203.66	104.4	156.72	109.52	0.685766	0.715872	0.982295	0.987001	Rho GDP dissociation inhibitor alpha	GO:0006928;GO:0007162;GO:0035023;GO:0043066;GO:0043547;GO:0050771;GO:0050772;GO:0051056;GO:0071526;GO:2000249	GO:0005094;GO:0005096;GO:0005515	GO:0005829;GO:0005856;GO:0070062	hsa04722;hsa04962	NA
ARHGDIB	10032	6008	9772	4099	313.81	196.65	334.11	139.57	154.3	111.49	169.14	81.62	0.6791	0.706135	0.9783	0.983039	Rho GDP dissociation inhibitor beta	GO:0006928;GO:0007162;GO:0007275;GO:0035023;GO:0043547;GO:0051056;GO:0071461;GO:1901164;GO:2000249	GO:0003924;GO:0005094;GO:0005096;GO:0005515;GO:0048365	GO:0005737;GO:0005829;GO:0005856;GO:0016020;GO:0016023;GO:0070062	hsa04722;hsa04962	NA
ARHGDIG	0	1	0	0	0	0.04	0	0	0	0.02	0	0	2.8897	NA	0.965212	NA	Rho GDP dissociation inhibitor gamma	GO:0007162;GO:0007266;GO:0032880;GO:0043547;GO:0051056	GO:0005094;GO:0005096;GO:0005515	GO:0005829;GO:0016020;GO:0016023	NA	NA
ARHGEF1	3387	1762	2041	1510	38.27	20.82	25.22	18.59	18.82	11.8	12.77	10.87	0.953551	0.770506	0.991434	0.981681	Rho guanine nucleotide exchange factor 1	GO:0007266;GO:0008283;GO:0035023;GO:0043547;GO:0050771	GO:0005089;GO:0005096;GO:0005515;GO:0044822	GO:0005737;GO:0005829;GO:0005886	hsa04270;hsa04810	NA
ARHGEF10	7543	611	1230	3037	49.11	4.17	8.73	21.6	24.15	2.36	4.42	12.63	0.548884	0.695832	0.774966	0.980672	Rho guanine nucleotide exchange factor 10	GO:0022011;GO:0035023;GO:0051298;GO:0051496;GO:0090307;GO:0090630	GO:0005089;GO:0019894	GO:0005813;GO:0005829	NA	NA
ARHGEF10L	637	93	156	196	5.35	0.82	1.43	1.8	2.63	0.47	0.73	1.05	0.659741	0.532343	0.935136	0.892362	Rho guanine nucleotide exchange factor 10 like	GO:0035023;GO:0043547	GO:0005089	GO:0005737	NA	NA
ARHGEF11	3082	2288	2455	1969	16.13	12.62	14.12	11.28	7.93	7.16	7.15	6.6	1.02938	1.10404	0.992155	0.986292	Rho guanine nucleotide exchange factor 11	GO:0000910;GO:0001558;GO:0006928;GO:0006941;GO:0007186;GO:0007266;GO:0030010;GO:0030036;GO:0035023;GO:0043065;GO:0043547;GO:0045893;GO:0051056	GO:0001664;GO:0005085;GO:0005089;GO:0005096;GO:0005515	GO:0005622;GO:0005737;GO:0005829;GO:0016020	hsa04270	NA
ARHGEF12	6235	4869	7774	2194	22.7	18.64	30.99	8.74	11.16	10.57	15.69	5.11	0.691806	0.608163	0.97954	0.966286	Rho guanine nucleotide exchange factor 12	GO:0007186;GO:0035023;GO:0035556;GO:0043065;GO:0043547;GO:0051056	GO:0001664;GO:0005085;GO:0005089;GO:0005096;GO:0005515	GO:0005737;GO:0005829;GO:0016020;GO:0070062	hsa04270;hsa04360;hsa04810	NA
ARHGEF15	0	0	3	0	0	0	0.03	0	0	0	0.01	0	0.163063	NA	0.898828	NA	Rho guanine nucleotide exchange factor 15	GO:0035023;GO:0043547;GO:0050790;GO:0051496;GO:0061299;GO:2000297	GO:0005089;GO:0005096;GO:0005515	GO:0005737;GO:0030425	NA	NA
ARHGEF16	1081	518	1524	221	13.56	6.81	20.92	3.02	6.67	3.86	10.59	1.77	0.375661	0.353796	0.0186089	0.404623	Rho guanine nucleotide exchange factor 16	GO:0035023;GO:0043065;GO:0051056;GO:0060326;GO:0090004;GO:0090630;GO:0098609	GO:0005085;GO:0005089;GO:0005515;GO:0017048;GO:0030165;GO:0030971;GO:0098641	GO:0005829;GO:0005913	NA	NA
ARHGEF17	1774	492	875	220	8.12	2.36	4.38	1.1	3.99	1.34	2.22	0.64	0.621311	0.214678	0.914795	0.00888162	Rho guanine nucleotide exchange factor 17	GO:0030036;GO:0035023;GO:0043065;GO:0043547;GO:0051056	GO:0005085;GO:0005089	GO:0005829	NA	NA
ARHGEF18	6042	2506	2303	5258	41.49	18.01	17.22	39.4	20.4	10.21	8.72	23.04	1.20183	1.50384	0.98933	0.978193	Rho/Rac guanine nucleotide exchange factor 18	GO:0007179;GO:0007264;GO:0008360;GO:0030036;GO:0035023;GO:0043065;GO:0043547;GO:0051056	GO:0005085;GO:0005089	GO:0005737;GO:0005829;GO:0005856;GO:0016324;GO:0030054;GO:0045177;GO:0070062	NA	NA
ARHGEF19	1196	143	504	520	14.37	1.8	6.63	6.82	7.07	1.02	3.35	3.99	0.314182	0.751543	0.00146623	0.97377	Rho guanine nucleotide exchange factor 19	GO:0032956;GO:0035023;GO:0042060;GO:0043547;GO:0060071	GO:0005089;GO:0005096	NA	NA	NA
ARHGEF2	1555	3540	3462	1176	13.45	32.13	32.81	11.1	6.61	18.22	16.61	6.49	1.12939	1.30679	0.992133	0.978538	Rho/Rac guanine nucleotide exchange factor 2	GO:0000132;GO:0000902;GO:0006886;GO:0007015;GO:0007026;GO:0007067;GO:0032755;GO:0032760;GO:0035023;GO:0035556;GO:0042127;GO:0043065;GO:0043547;GO:0045087;GO:0045944;GO:0050731;GO:0050768;GO:0051056;GO:0051092;GO:0051301;GO:0060546;GO:0071225;GO:0071356;GO:0071474;GO:1902042;GO:1902219	GO:0005085;GO:0005089;GO:0005515;GO:0008017;GO:0008134;GO:0008270;GO:0017048;GO:0030676;GO:0048365	GO:0005737;GO:0005794;GO:0005819;GO:0005829;GO:0005856;GO:0005874;GO:0005923;GO:0005925;GO:0016023;GO:0031982;GO:0032587;GO:0043025;GO:0043198;GO:0043234	hsa05130	NA
ARHGEF25	54	106	156	14	0.77	1.69	2.48	0.25	0.38	0.96	1.26	0.15	0.751441	0.456311	0.965803	0.827062	Rho guanine nucleotide exchange factor 25	GO:0035023;GO:0043547	GO:0005089	GO:0005829;GO:0005886;GO:0030016;GO:0030017	NA	NA
ARHGEF26	331	155	263	86	2.3	1.13	2	0.65	1.13	0.64	1.01	0.38	0.651729	0.450371	0.930021	0.754323	Rho guanine nucleotide exchange factor 26	GO:0001886;GO:0035023;GO:0043547;GO:0097178	GO:0005089	GO:0001726	hsa05100	NA
ARHGEF26-AS1	140.49	206.26	195.13	117.61	1.98	3.04	3.01	1.81	0.97	1.73	1.52	1.06	1.16702	1.44411	0.979663	0.949603	ARHGEF26 antisense RNA 1	NA	NA	NA	NA	NA
ARHGEF28	1370	463	1910	381	7.81	2.79	12.26	2.42	3.84	1.58	6.21	1.42	0.26797	0.480915	3.22082e-05	0.849546	Rho guanine nucleotide exchange factor 28	GO:0030154;GO:0035023;GO:0035556;GO:0043547;GO:0048013	GO:0003723;GO:0005085;GO:0005089;GO:0046872	GO:0005829;GO:0005886	NA	NA
ARHGEF3	482	432	529	167	4.81	4.54	5.78	1.83	2.37	2.57	2.93	1.07	0.902101	0.599442	0.985653	0.93113	Rho guanine nucleotide exchange factor 3	GO:0007266;GO:0035023;GO:0043065;GO:0043547;GO:0051056	GO:0005085;GO:0005089;GO:0005515	GO:0005622;GO:0005829	NA	NA
ARHGEF3-AS1	0	0	0	0	0	0	0	0	0	0	0	0	NA	NA	NA	NA	ARHGEF3 antisense RNA 1	NA	NA	NA	NA	NA
ARHGEF33	2	9	0	5	0.02	0.08	0	0.05	0.01	0.04	0	0.03	18.0073	3.35371	0.110655	0.846354	Rho guanine nucleotide exchange factor 33	GO:0035023;GO:0043547	GO:0005089	NA	NA	NA
ARHGEF34P	1322.38	1611.91	1063.01	1157.8	11.36	14.52	9.99	10.85	5.58	8.23	5.06	6.34	1.67449	1.51276	0.895499	0.965623	Rho guanine nucleotide exchange factor 34, pseudogene	NA	NA	NA	NA	NA
ARHGEF35	2031.54	1924.69	1516.55	1642.75	30.08	29.87	24.57	26.52	14.79	16.94	12.44	15.51	1.40162	1.39727	0.9748	0.976411	Rho guanine nucleotide exchange factor 35	NA	NA	NA	NA	NA
ARHGEF37	44	85	41	35	0.33	0.66	0.33	0.28	0.16	0.37	0.17	0.17	2.27174	1.3678	0.456607	0.948844	Rho guanine nucleotide exchange factor 37	GO:0035023;GO:0043547	GO:0005089	GO:0005737	NA	NA
ARHGEF38	1	0	0	0	0.01	0	0	0	0	0	0	0	NA	0.450976	NA	0.961848	Rho guanine nucleotide exchange factor 38	GO:0035023;GO:0043547	GO:0005089	GO:0005737	NA	NA
ARHGEF38-IT1	0	0	0	0	0	0	0	0	0	0	0	0	NA	NA	NA	NA	ARHGEF38 intronic transcript 1	NA	NA	NA	NA	NA
ARHGEF39	736.88	108.7	428.65	104.73	7.09	1.1	4.51	1.1	3.48	0.62	2.28	0.64	0.281073	0.246456	0.00026625	0.0325747	Rho guanine nucleotide exchange factor 39	GO:0030335;GO:0035023;GO:0043547	GO:0005089	GO:0005886	NA	NA
ARHGEF4	723	282	822	57	7.11	2.92	8.87	0.61	3.5	1.65	4.49	0.36	0.379365	0.137225	0.0236131	0.000118016	Rho guanine nucleotide exchange factor 4	GO:0030032;GO:0035023;GO:0035556;GO:0043065;GO:0043547;GO:0046847;GO:0051056	GO:0005085;GO:0005089;GO:0005515;GO:0019904;GO:0030676	GO:0005829;GO:0032587	hsa04810	NA
ARHGEF40	2267	411	940	377	13.71	2.61	6.22	2.49	6.74	1.48	3.15	1.45	0.483256	0.287649	0.427997	0.123874	Rho guanine nucleotide exchange factor 40	GO:0035023;GO:0043547	GO:0005089	GO:0005737	NA	NA
ARHGEF5	3854.68	3733.41	2791.64	4012.69	25.23	25.64	20	28.67	12.41	14.54	10.13	16.77	1.47704	1.79883	0.970447	0.945668	Rho guanine nucleotide exchange factor 5	GO:0002408;GO:0030036;GO:0032956;GO:0035023;GO:0035556;GO:0043087;GO:0043507;GO:0043547;GO:0051091;GO:0051493;GO:0051496;GO:0071803;GO:1904591	GO:0005085;GO:0005089;GO:0005515;GO:0005525;GO:0008289	GO:0002102;GO:0005634;GO:0005654;GO:0005737;GO:0005886;GO:0030054;GO:0042995;GO:0071944	NA	NA
ARHGEF6	21	3	34	11	0.16	0.02	0.28	0.09	0.08	0.01	0.14	0.05	0.112711	0.908792	0.00188823	0.956923	Rac/Cdc42 guanine nucleotide exchange factor 6	GO:0006915;GO:0007254;GO:0030032;GO:0035023;GO:0043065;GO:0043547;GO:0051056	GO:0005085;GO:0005089;GO:0005096;GO:0005515	GO:0005622;GO:0005829;GO:0030027	hsa04810;hsa05212	NA
ARHGEF7	3066	3472	3824	2911	21.97	26.09	29.73	22.64	10.8	14.79	15.05	13.24	1.00285	1.64062	0.993256	0.962539	Rho guanine nucleotide exchange factor 7	GO:0002244;GO:0007030;GO:0007165;GO:0007399;GO:0010763;GO:0030032;GO:0032092;GO:0035023;GO:0035556;GO:0042059;GO:0043065;GO:0043547;GO:0048013;GO:0048041;GO:0051056;GO:0060124;GO:1900026;GO:1904424;GO:2000394	GO:0005085;GO:0005089;GO:0005515;GO:0019901	GO:0000322;GO:0001726;GO:0005829;GO:0005886;GO:0005925;GO:0005938;GO:0030027;GO:0043005;GO:0043025;GO:0043234	hsa04810	NA
ARHGEF7-AS1	0	0	0	0	0	0	0	0	0	0	0	0	NA	NA	NA	NA	ARHGEF7 antisense RNA 1	NA	NA	NA	NA	NA
ARHGEF7-AS2	0	0	0	0	0	0	0	0	0	0	0	0	NA	NA	NA	NA	ARHGEF7 antisense RNA 2	NA	NA	NA	NA	NA
ARHGEF9	423	98	151	86	2.8	0.68	1.09	0.63	1.38	0.39	0.55	0.37	0.717935	0.352608	0.958055	0.38768	Cdc42 guanine nucleotide exchange factor 9	GO:0034220;GO:0035023;GO:0043065;GO:0043547;GO:0051056	GO:0005085;GO:0005089	GO:0005737;GO:0005829	NA	NA
ARHGEF9-IT1	0	0	0	0	0	0	0	0	0	0	0	0	NA	NA	NA	NA	ARHGEF9 intronic transcript 1	NA	NA	NA	NA	NA
ARID1A	5648	2722	3878	3348	23.53	11.9	17.67	15.21	11.57	6.75	8.94	8.89	0.775308	1.02441	0.987041	0.988857	AT-rich interaction domain 1A	GO:0000122;GO:0001843;GO:0003205;GO:0003408;GO:0006337;GO:0006338;GO:0006344;GO:0006351;GO:0006357;GO:0016569;GO:0030520;GO:0030521;GO:0030900;GO:0042766;GO:0042921;GO:0043044;GO:0045893;GO:0048096;GO:0055007;GO:0060674;GO:1901998	GO:0003677;GO:0003713;GO:0005515;GO:0016922;GO:0031491	GO:0000790;GO:0005634;GO:0005654;GO:0016514;GO:0071564;GO:0071565	NA	NA
ARID1B	2366	1878	4296	586	8.79	7.32	17.48	2.38	4.32	4.15	8.85	1.39	0.482914	0.42822	0.49504	0.757418	AT-rich interaction domain 1B	GO:0006351;GO:0007399;GO:0016569;GO:0048096	GO:0003677;GO:0003713	GO:0005654;GO:0005737;GO:0016514;GO:0071565	NA	NA
ARID2	3381	1082	1486	1301	14.27	4.79	6.87	5.99	7.02	2.72	3.48	3.5	0.804312	0.665071	0.985117	0.971587	AT-rich interaction domain 2	GO:0006337;GO:0006351;GO:0006355;GO:0008285;GO:0016569;GO:0030336	GO:0003677;GO:0005515;GO:0046872	GO:0005654;GO:0005886;GO:0090544	NA	NA
ARID3A	761	292	247	757	9.88	3.97	3.51	10.72	4.86	2.25	1.78	6.27	1.30503	1.7183	0.972048	0.933209	AT-rich interaction domain 3A	GO:0006366;GO:0006977;GO:0045944	GO:0000977;GO:0001228;GO:0003682;GO:0042803	GO:0005634;GO:0005654;GO:0005730;GO:0005737;GO:0005794;GO:0045121	NA	NA
ARID3B	1317	2637	775	1870	11.13	23.36	7.17	17.24	5.47	13.25	3.63	10.08	3.75615	2.45289	1.45958e-05	0.602974	AT-rich interaction domain 3B	GO:0006366;GO:0008150;GO:0045944	GO:0000977;GO:0000978;GO:0000980;GO:0001077;GO:0001205;GO:0001228;GO:0003677	GO:0005634;GO:0005654	NA	NA
ARID3C	2	6	0	8	0.06	0.19	0	0.27	0.03	0.11	0	0.16	12.3382	5.19125	0.464419	0.515647	AT-rich interaction domain 3C	GO:0006366;GO:0045944	GO:0000977;GO:0001228;GO:0003682	GO:0005634;GO:0005737;GO:0045121	NA	NA
ARID4A	871	683	820	655	5.43	4.46	5.6	4.46	2.67	2.53	2.83	2.61	0.920044	1.29931	0.98791	0.975034	AT-rich interaction domain 4A	GO:0006349;GO:0006357;GO:0006366;GO:0007283;GO:0016575;GO:0034773;GO:0036124;GO:0045892;GO:0045944;GO:0048821;GO:0080182;GO:0097368	GO:0003677;GO:0003700;GO:0004407;GO:0044212	GO:0005634;GO:0005654;GO:0017053	NA	NA
ARID4B	2192	1822	2468	2794	13.04	11.42	16.17	18.08	6.41	6.47	8.19	10.57	0.815457	2.20232	0.988027	0.802419	AT-rich interaction domain 4B	GO:0006349;GO:0006351;GO:0006357;GO:0007283;GO:0008150;GO:0016575;GO:0034773;GO:0036124;GO:0045944;GO:0097368	GO:0003674;GO:0004407;GO:0044212	GO:0005575;GO:0005634;GO:0005654;GO:0005737	NA	NA
ARID5A	312	569	361	532	5.2	9.94	6.59	9.67	2.56	5.64	3.33	5.66	1.73973	2.94161	0.827997	0.18322	AT-rich interaction domain 5A	GO:0006351;GO:0006357;GO:0045892	GO:0003677;GO:0044212	GO:0005634;GO:0005654;GO:0005730	NA	NA
ARID5B	1027	1392	1552	576	4.83	7.38	8.23	3.12	2.37	4.19	4.17	1.82	0.990658	0.969272	0.990877	0.981397	AT-rich interaction domain 5B	GO:0000122;GO:0001822;GO:0001889;GO:0006351;GO:0008584;GO:0008585;GO:0009791;GO:0010761;GO:0016577;GO:0030325;GO:0035264;GO:0045444;GO:0045892;GO:0048008;GO:0048468;GO:0048644;GO:0048705;GO:0051091;GO:0060021;GO:0060325;GO:0060612;GO:0060613	GO:0000977;GO:0001227;GO:0003677;GO:0003713;GO:0005515;GO:0032452;GO:0044212	GO:0005634;GO:0005654	NA	NA
ARIH1	5805	3406	4108	3377	39.74	24.46	30.79	25.23	19.54	13.87	15.59	14.76	0.915787	1.00534	0.992797	0.988936	ariadne RBR E3 ubiquitin protein ligase 1	GO:0000209;GO:0006511;GO:0016567;GO:0032436;GO:0042787	GO:0004842;GO:0005515;GO:0008270;GO:0016874;GO:0019787;GO:0031624;GO:0031625;GO:0061630	GO:0000151;GO:0005737;GO:0005829	NA	NA
ARIH2	5438.17	6601	9615.97	4271	47.44	60.63	91.87	40.71	23.33	34.38	46.51	23.81	0.758228	1.3572	0.989213	0.983656	ariadne RBR E3 ubiquitin protein ligase 2	GO:0000209;GO:0007275;GO:0032436;GO:0042787;GO:0048588;GO:0070534;GO:0070936;GO:0071425;GO:1903955	GO:0004842;GO:0005515;GO:0008270;GO:0016874;GO:0031624;GO:0061630	GO:0000151;GO:0005634;GO:0005737	NA	NA
ARIH2OS	51.28	76.1	51.65	35.98	1.2	1.86	1.32	0.92	0.59	1.06	0.67	0.54	1.62036	1.20919	0.915298	0.95812	ariadne homolog 2 opposite strand	NA	NA	GO:0016021	NA	NA
ARL1	4014	2391	3647	1446	45.01	28.11	44.75	17.69	22.13	15.94	22.65	10.34	0.724178	0.622626	0.980694	0.9653	ADP ribosylation factor like GTPase 1	GO:0007030;GO:0007264;GO:0009404;GO:0031584;GO:0034067;GO:0042147;GO:0048193	GO:0003924;GO:0005525;GO:0008047;GO:0019904;GO:0046872	GO:0005737;GO:0005794;GO:0005802;GO:0005829;GO:0032588;GO:0070062	NA	NA
ARL10	41.05	134.71	277.08	13.82	0.65	2.2	4.8	0.25	0.32	1.24	2.43	0.15	0.537969	0.590009	0.731793	0.920403	ADP ribosylation factor like GTPase 10	GO:0007264	GO:0005525	GO:0005622	NA	NA
ARL11	0	1	1	0	0	0.01	0.01	0	0	0.01	0.01	0	1.06597	NA	0.975992	NA	ADP ribosylation factor like GTPase 11	GO:0002244;GO:0007264	GO:0005525	GO:0005622	NA	NA
ARL13A	1	2	4	0	0.02	0.05	0.15	0	0.01	0.03	0.07	0	0.609346	0.450976	0.968005	0.961848	ADP ribosylation factor like GTPase 13A	GO:0007264	GO:0005525	GO:0005622	NA	NA
ARL13B	1828	1221	1271	1251	16.64	11.68	12.63	12.46	8.18	6.62	6.4	7.29	1.06104	1.18259	0.990061	0.982864	ADP ribosylation factor like GTPase 13B	GO:0001947;GO:0007224;GO:0007264;GO:0009953;GO:0021532;GO:0021830;GO:0021943;GO:0035058;GO:0042384;GO:0070986	GO:0005515;GO:0005525	GO:0005929;GO:0005930;GO:0031514;GO:0060170;GO:0072372	NA	NA
ARL14	336	198	320	201	9.88	6.09	10.29	6.44	4.86	3.46	5.21	3.76	0.684001	1.03372	0.949068	0.974885	ADP ribosylation factor like GTPase 14	GO:0007264	GO:0005525	GO:0016023	NA	NA
ARL14EP	893	1535	1033	702	13.78	24.82	17.43	11.81	6.77	14.07	8.83	6.91	1.64092	1.3582	0.911307	0.972469	ADP ribosylation factor like GTPase 14 effector protein	NA	NA	GO:0005737	NA	NA
ARL14EPL	12	21	1	18	0.76	1.39	0.07	1.24	0.37	0.79	0.04	0.73	15.0076	2.49023	0.00196281	0.781808	ADP ribosylation factor like GTPase 14 effector protein like	NA	NA	NA	NA	NA
ARL15	381	147	246	75	5.61	2.27	3.97	1.2	2.76	1.29	2.01	0.7	0.660826	0.341608	0.935677	0.337897	ADP ribosylation factor like GTPase 15	GO:0007264;GO:0008150	GO:0003674;GO:0005525	GO:0005622;GO:0070062	NA	NA
ARL16	1374.46	786.75	1216.01	375.65	43.34	25.96	41.91	12.89	21.31	14.72	21.22	7.54	0.714756	0.472633	0.970868	0.836042	ADP ribosylation factor like GTPase 16	GO:0007264	GO:0005515;GO:0005525	GO:0005622	NA	NA
ARL17A	2222.21	443.28	653.45	446.4	19.17	3.56	5.53	4.3	9.42	2.02	2.8	2.51	0.749498	0.347395	0.973692	0.402708	ADP ribosylation factor like GTPase 17A	NA	NA	NA	NA	NA
ARL17B	125.82	31.72	36.61	30.78	6.73	1.77	2.14	1.79	3.31	1	1.08	1.05	0.957668	0.426512	0.975615	0.718827	ADP ribosylation factor like GTPase 17B	GO:0007264;GO:0015031;GO:0016192	GO:0005525	GO:0005794	NA	NA
ARL2	5644.87	1823	1924	3113	224.31	75.92	83.52	134.37	110.29	43.04	42.28	78.58	1.04653	0.95304	0.991421	0.988615	ADP ribosylation factor like GTPase 2	GO:0007021;GO:0007049;GO:0007264;GO:0010811;GO:0031113;GO:0031116;GO:0034260;GO:0050796;GO:0051297;GO:0051457;GO:0070830	GO:0003924;GO:0005095;GO:0005515;GO:0005525	GO:0005634;GO:0005758;GO:0005759;GO:0005813;GO:0005829;GO:0016328;GO:0070062	NA	NA
ARL2-SNX15	14.21	0	0	0	0.21	0	0	0	0.1	0	0	0	NA	0.0546465	NA	0.16744	ARL2-SNX15 readthrough (NMD candidate)	NA	NA	NA	NA	NA
ARL2BP	5507	5434	6367	4299	96.68	99.96	122.27	82.28	47.54	56.67	61.9	48.11	0.942675	1.34902	0.99406	0.98397	ADP ribosylation factor like GTPase 2 binding protein	GO:0007165;GO:0042517;GO:0050790;GO:0050796;GO:0051457;GO:1903506	GO:0003713;GO:0005515;GO:0030695	GO:0005634;GO:0005758;GO:0005759;GO:0005813;GO:0005819;GO:0005829;GO:0005929;GO:0030496	NA	NA
ARL3	2384	1583	1676	1558	22.25	15.5	17.12	15.87	10.94	8.79	8.67	9.28	1.04322	1.12935	0.99104	0.984942	ADP ribosylation factor like GTPase 3	GO:0000910;GO:0001822;GO:0006892;GO:0007224;GO:0007264;GO:0042073;GO:0042461;GO:0060271	GO:0003924;GO:0005515;GO:0005525;GO:0008017;GO:0019003;GO:0046872	GO:0000139;GO:0005634;GO:0005794;GO:0005813;GO:0005876;GO:0005881;GO:0030496;GO:0032391;GO:0070062;GO:0072372	NA	NA
ARL4A	1917	505	730	732	22.95	6.33	9.62	9.44	11.28	3.59	4.87	5.52	0.764277	0.660036	0.976846	0.965783	ADP ribosylation factor like GTPase 4A	GO:0007264;GO:0050873	GO:0005515;GO:0005525	GO:0005634;GO:0005654;GO:0005730;GO:0005737;GO:0005886	NA	NA
ARL4C	2595	1943	4908	464	23.43	18.45	48.54	4.6	11.52	10.46	24.57	2.69	0.43733	0.309222	0.20041	0.212844	ADP ribosylation factor like GTPase 4C	GO:0007264;GO:0032456	GO:0003924;GO:0005515;GO:0005525;GO:0043014	GO:0005634;GO:0005737;GO:0005886;GO:0030175	NA	NA
ARL4D	1284	317	693	524	30.28	7.83	17.87	13.46	14.89	4.44	9.05	7.87	0.505661	0.705448	0.562394	0.96931	ADP ribosylation factor like GTPase 4D	GO:0007264;GO:0009306	GO:0003924;GO:0005515;GO:0005525	GO:0005730;GO:0005737;GO:0005886	NA	NA
ARL5A	3400	3235	4580	1055	39.24	39.12	57.69	13.3	19.29	22.18	29.21	7.78	0.780188	0.536348	0.988097	0.929442	ADP ribosylation factor like GTPase 5A	GO:0007264	GO:0005525	GO:0005622	NA	NA
ARL5B	1499	1832	1514	1987	15.13	19.39	16.73	21.88	7.44	10.99	8.47	12.8	1.33639	2.29005	0.980764	0.731791	ADP ribosylation factor like GTPase 5B	GO:0007264	GO:0005525	GO:0005622	NA	NA
ARL5C	0	0	0	0	0	0	0	0	0	0	0	0	NA	NA	NA	NA	ADP ribosylation factor like GTPase 5C	GO:0007264	GO:0005525	GO:0005622	NA	NA
ARL6	480	277	283	195	11.41	6.87	7.24	5.09	5.61	3.9	3.66	2.98	1.08094	0.702572	0.983901	0.959948	ADP ribosylation factor like GTPase 6	GO:0006612;GO:0007264;GO:0007368;GO:0007420;GO:0007601;GO:0008589;GO:0010842;GO:0016055;GO:0032402;GO:0042384;GO:0045444;GO:0046909;GO:0051258;GO:0061512;GO:0097499	GO:0005515;GO:0005525;GO:0005543;GO:0046872	GO:0005737;GO:0005829;GO:0005879;GO:0005886;GO:0005929;GO:0005930;GO:0016020;GO:0030117;GO:0034464;GO:0060170;GO:0070062;GO:0072372	NA	NA
ARL6IP1	26822	14581	12851	44179	408.26	232.62	214	733.29	200.74	131.89	108.34	428.8	1.2532	2.84642	0.992951	0.480968	ADP ribosylation factor like GTPase 6 interacting protein 1	GO:0002038;GO:0006613;GO:0006915;GO:0043066;GO:0043154;GO:0071787;GO:1990809	GO:0005515	GO:0005784;GO:0005789;GO:0005829;GO:0016020;GO:0016021;GO:0030176	NA	NA
ARL6IP4	7083	6188	6067	5641	181.56	166.66	167.6	157.45	89.27	94.49	84.85	92.07	1.12654	1.37628	0.993514	0.984301	ADP ribosylation factor like GTPase 6 interacting protein 4	GO:0006397;GO:0008380	GO:0044822	GO:0005634;GO:0005730;GO:0016607	NA	NA
ARL6IP5	2701	1503	3379	440	46.77	27.27	64	8.31	23	15.46	32.4	4.86	0.491387	0.281739	0.536264	0.108547	ADP ribosylation factor like GTPase 6 interacting protein 5	GO:0002037;GO:0008631;GO:0010917;GO:0015813;GO:0032874;GO:0043065;GO:0043280	GO:0003674	GO:0005783;GO:0005789;GO:0005856;GO:0005886;GO:0016020;GO:0016021;GO:0070062	NA	NA
ARL6IP6	3170	4057	3318	2839	43.93	60.12	51.66	40.68	21.6	34.09	26.15	23.79	1.35047	1.54757	0.984121	0.970765	ADP ribosylation factor like GTPase 6 interacting protein 6	NA	NA	GO:0016021	NA	NA
ARL8A	1147	1507	1272	924	23.78	32.71	28.8	20.84	11.69	18.55	14.58	12.19	1.30844	1.39189	0.981759	0.97257	ADP ribosylation factor like GTPase 8A	GO:0007059;GO:0007067;GO:0007264;GO:0051301	GO:0003924;GO:0005515;GO:0005525;GO:0043014;GO:0048487	GO:0005737;GO:0005765;GO:0016020;GO:0030496;GO:0031902;GO:0051233;GO:0070062	NA	NA
ARL8B	5149	2550	2852	3230	62.8	32.61	38.07	42.97	30.88	18.49	19.27	25.13	0.987567	1.08407	0.992531	0.98836	ADP ribosylation factor like GTPase 8B	GO:0007049;GO:0007059;GO:0007264;GO:0032418;GO:0051301	GO:0003924;GO:0005515;GO:0005525;GO:0019003;GO:0043014;GO:0048487	GO:0005737;GO:0005765;GO:0016020;GO:0030496;GO:0031902;GO:0051233;GO:0070062	NA	NA
ARL9	1	18	10	50	0.05	0.89	0.51	2.56	0.02	0.5	0.26	1.5	1.93357	47.8909	0.920878	2.46737e-09	ADP ribosylation factor like GTPase 9	GO:0007264	GO:0005525	GO:0005622	NA	NA
ARMC1	3370	5297	5406	1773	40.32	66.43	70.77	23.15	19.82	37.66	35.83	13.54	1.08224	0.909227	0.99371	0.98621	armadillo repeat containing 1	GO:0030001	GO:0046872	GO:0005634;GO:0005737;GO:0005739	NA	NA
ARMC10	4218.77	3072.95	3308.88	1274.85	61.09	46.58	52.75	19.85	30.04	26.41	26.71	11.61	1.02576	0.522316	0.992906	0.924039	armadillo repeat containing 10	GO:0040008	NA	GO:0005739;GO:0005789;GO:0016021	NA	NA
ARMC12	1	3	0	2	0.03	0.11	0	0.07	0.02	0.06	0	0.04	6.66909	2.34857	0.869872	0.938478	armadillo repeat containing 12	NA	NA	GO:0005634	NA	NA
ARMC2	120	60	68	31	1.16	0.61	0.72	0.33	0.57	0.35	0.37	0.19	0.974796	0.450204	0.977985	0.771983	armadillo repeat containing 2	NA	GO:0005515	NA	NA	NA
ARMC2-AS1	0	0	0	0	0	0	0	0	0	0	0	0	NA	NA	NA	NA	ARMC2 antisense RNA 1	NA	NA	NA	NA	NA
ARMC3	3	1	0	0	0.04	0.02	0	0	0.02	0.01	0	0	2.8897	0.21495	0.965212	0.915348	armadillo repeat containing 3	NA	NA	GO:0005634;GO:0005737;GO:0070062	NA	NA
ARMC4	48	19	9	8	0.48	0.2	0.1	0.09	0.24	0.11	0.05	0.05	2.25055	0.300005	0.868451	0.495267	armadillo repeat containing 4	GO:0003341;GO:0003356;GO:0007368;GO:0007507;GO:0021591;GO:0036158	NA	GO:0005634;GO:0005654;GO:0005737;GO:0005930;GO:0097546	NA	NA
ARMC5	983.38	478.6	318.31	1964.03	9.64	4.87	3.45	21.3	4.74	2.76	1.75	12.45	1.65951	3.44947	0.880593	0.0459028	armadillo repeat containing 5	NA	NA	GO:0005737	NA	NA
ARMC6	3273	1385	2067	602	49.77	22.17	34.33	9.95	24.47	12.57	17.38	5.82	0.740163	0.318029	0.979741	0.264926	armadillo repeat containing 6	GO:0002244	NA	NA	NA	NA
ARMC7	547	240	302	271	10.23	4.79	5.93	5.62	5.03	2.72	3	3.28	0.878003	0.856395	0.982152	0.974984	armadillo repeat containing 7	NA	GO:0005515	GO:0005634;GO:0005737	NA	NA
ARMC8	2392	2379	2495	1433	22.14	21.73	26.4	12.3	10.89	12.32	13.37	7.19	1.05316	1.03529	0.992091	0.985616	armadillo repeat containing 8	NA	NA	NA	NA	NA
ARMC9	920.41	437.89	679.15	316.76	12.36	6.44	10.62	4.44	6.08	3.65	5.38	2.6	0.712402	0.595108	0.965414	0.938464	armadillo repeat containing 9	NA	NA	GO:0070062	NA	NA
ARMCX1	0	7	0	0	0	0.13	0	0	0	0.07	0	0	14.2279	NA	0.309934	NA	armadillo repeat containing, X-linked 1	NA	GO:0005515	GO:0016021	NA	NA
ARMCX2	0	5	13	0	0	0.07	0.18	0	0	0.04	0.09	0	0.449565	NA	0.918245	NA	armadillo repeat containing, X-linked 2	NA	NA	GO:0016021	NA	NA
ARMCX3	0	660	910	0	0	7.45	10.71	0	0	4.22	5.42	0	0.80121	NA	0.982441	NA	armadillo repeat containing, X-linked 3	GO:0034613;GO:0045944	NA	GO:0031307	NA	NA
ARMCX4	26	48	158	11	0.13	0.24	0.85	0.06	0.06	0.14	0.43	0.03	0.338	0.739376	0.0242213	0.94892	armadillo repeat containing, X-linked 4	NA	NA	GO:0016021	NA	NA
ARMCX5	940.66	311.8	417	422.99	12.42	4.3	6.06	6.07	6.11	2.44	3.07	3.55	0.82612	0.7773	0.980512	0.974155	armadillo repeat containing, X-linked 5	NA	GO:0005515	NA	NA	NA
ARMCX5-GPRASP2	87.34	97.66	41	61.73	0.8	0.94	0.41	0.62	0.39	0.53	0.21	0.36	2.608	1.21936	0.15326	0.961107	ARMCX5-GPRASP2 readthrough	NA	GO:0001540;GO:0005515	GO:0005737	NA	NA
ARMCX6	35	929	987	7	0.99	27.04	31.5	0.22	0.48	15.33	15.94	0.13	1.03959	0.360636	0.989377	0.735617	armadillo repeat containing, X-linked 6	NA	NA	GO:0016021	NA	NA
ARMS2	0	0	0	2	0	0	0	0.11	0	0	0	0.06	NA	5.20776	NA	0.855825	age-related maculopathy susceptibility 2	GO:0001895	NA	GO:0001917;GO:0005739	NA	NA
ARMT1	2568	2234	4241	755	36.11	32.91	65.19	11.59	17.75	18.66	33	6.78	0.581879	0.50824	0.897571	0.901091	acidic residue methyltransferase 1	GO:0006479;GO:0006974;GO:0032259;GO:2001020	GO:0005515;GO:0008757;GO:0019899;GO:0051998	NA	NA	NA
ARNT	2445	1232	1034	1067	18.02	9.53	8.34	8.59	8.86	5.4	4.22	5.02	1.31585	0.754251	0.980036	0.978772	aryl hydrocarbon receptor nuclear translocator	GO:0001666;GO:0001892;GO:0001938;GO:0006351;GO:0010575;GO:0030154;GO:0030522;GO:0030949;GO:0033235;GO:0042789;GO:0043619;GO:0045648;GO:0045821;GO:0045893;GO:0045944;GO:0046886;GO:0061418	GO:0003700;GO:0003705;GO:0003713;GO:0004874;GO:0005515;GO:0008134;GO:0017162;GO:0035326;GO:0043565;GO:0046982	GO:0005634;GO:0005654;GO:0005737;GO:0090575	hsa05200;hsa05211	NA
ARNT2	183	85	168	142	1	0.49	1	0.85	0.49	0.28	0.51	0.5	0.560366	1.33945	0.817969	0.960363	aryl hydrocarbon receptor nuclear translocator 2	GO:0001666;GO:0001701;GO:0006355;GO:0006366;GO:0007417;GO:0007420;GO:0008284;GO:0032355;GO:0043066;GO:0045893;GO:0045944	GO:0000978;GO:0001077;GO:0003700;GO:0017162;GO:0046982	GO:0005634;GO:0005667;GO:0005737	hsa05200;hsa05211	NA
ARNTL	308	617	497	720	3.96	8.4	7.05	10.19	1.95	4.76	3.57	5.96	1.37077	4.03176	0.969766	0.0065416	aryl hydrocarbon receptor nuclear translocator like	GO:0006351;GO:0006355;GO:0007283;GO:0007623;GO:0032007;GO:0032922;GO:0042634;GO:0042753;GO:0043161;GO:0045599;GO:0045892;GO:0045893;GO:0045944;GO:0050767;GO:0050796;GO:0051726;GO:0051775;GO:0090263;GO:0090403;GO:2000074;GO:2000323;GO:2000772;GO:2001016	GO:0000976;GO:0000982;GO:0001047;GO:0003677;GO:0005515;GO:0017162;GO:0043565;GO:0046983;GO:0051879;GO:0070491;GO:0070888	GO:0005634;GO:0005654;GO:0005667;GO:0016605;GO:0033391;GO:0043231	hsa04710	NA
ARNTL2	9738	3353.84	4826.18	2670.8	47.76	17.24	25.92	14.29	23.48	9.77	13.12	8.36	0.76759	0.474018	0.987308	0.89861	aryl hydrocarbon receptor nuclear translocator like 2	GO:0006351;GO:0006355;GO:0006357;GO:0007623;GO:0009649;GO:0042753;GO:0045893;GO:0045944	GO:0000982;GO:0003700;GO:0046983;GO:0070888	GO:0005634;GO:0005667;GO:0005730;GO:0005737	NA	NA
ARNTL2-AS1	0	0	0	0	0	0	0	0	0	0	0	0	NA	NA	NA	NA	ARNTL2 antisense RNA 1	NA	NA	NA	NA	NA
ARPC1A	7015	13429	15626	3926	163.06	326.88	397.18	99.42	80.17	185.33	201.07	58.14	0.94923	0.96718	0.995651	0.989414	actin related protein 2/3 complex subunit 1A	GO:0030036;GO:0034314;GO:0038096;GO:0048013	GO:0003779;GO:0051015	GO:0005829;GO:0005885;GO:0015629;GO:0036195;GO:0070062	hsa04666;hsa04810;hsa05100;hsa05130;hsa05131	NA
ARPC1B	4764	11725	12039	3021	116.55	300.37	322.07	80.51	57.31	170.3	163.05	47.08	1.07571	1.09586	0.995235	0.988011	actin related protein 2/3 complex subunit 1B	GO:0006928;GO:0034314;GO:0038096;GO:0043627;GO:0048013	GO:0005200;GO:0051015	GO:0005829;GO:0005885;GO:0005925;GO:0015629;GO:0036284;GO:0070062	hsa04666;hsa04810;hsa05100;hsa05130;hsa05131	NA
ARPC2	28608	21786	27648	19259	719.51	573.05	758.6	529.01	353.78	324.9	384.04	309.35	0.870342	1.1634	0.99573	0.992588	actin related protein 2/3 complex subunit 2	GO:0006928;GO:0010592;GO:0034314;GO:0038096;GO:0048013;GO:1900026	GO:0005200;GO:0005515;GO:0051015	GO:0005737;GO:0005768;GO:0005794;GO:0005829;GO:0005885;GO:0005925;GO:0015629;GO:0031252;GO:0036195;GO:0043005;GO:0045202;GO:0070062	hsa04666;hsa04810;hsa05100;hsa05130;hsa05131	NA
ARPC3	15594	16193	17091	11666	635.64	690.01	761.01	517.08	312.54	391.21	385.27	302.37	1.04649	1.29283	0.99588	0.989369	actin related protein 2/3 complex subunit 3	GO:0006928;GO:0034314;GO:0038096;GO:0048013;GO:1990090	GO:0005200;GO:0005515;GO:0051015	GO:0005829;GO:0005885;GO:0005925;GO:0015629;GO:0016020;GO:0030027;GO:0030426;GO:0070062	hsa04666;hsa04810;hsa05100;hsa05130;hsa05131	NA
ARPC4	7107.35	8217.33	9719.45	5034.14	166.65	201.97	248.78	128.26	81.94	114.51	125.95	75	0.933825	1.22403	0.994781	0.987908	actin related protein 2/3 complex subunit 4	GO:0030041;GO:0034314;GO:0038096;GO:0045010;GO:0048013	GO:0005200;GO:0005515;GO:0019899;GO:0030674;GO:0051015	GO:0005829;GO:0005885;GO:0042995;GO:0070062	hsa04666;hsa04810;hsa05100;hsa05130;hsa05131	NA
ARPC4-TTLL3	50.68	119.46	26.27	82.82	0.46	1.14	0.26	0.82	0.23	0.64	0.13	0.48	4.93514	2.79502	3.71272e-05	0.3564	ARPC4-TTLL3 readthrough	NA	NA	NA	NA	NA
ARPC5	14226	5408	8100	6390	252.63	100.63	157.34	123.7	124.21	57.05	79.66	72.34	0.737459	0.776262	0.986641	0.988221	actin related protein 2/3 complex subunit 5	GO:0006928;GO:0014909;GO:0016477;GO:0021769;GO:0030011;GO:0030036;GO:0031023;GO:0034314;GO:0038096;GO:0048013;GO:0051639;GO:0097581	GO:0005200;GO:0005515;GO:0051015	GO:0005737;GO:0005829;GO:0005885;GO:0005925;GO:0015629;GO:0043005;GO:0070062	hsa04666;hsa04810;hsa05100;hsa05130;hsa05131	NA
ARPC5L	4225	4759	4236	5582	159.02	187.3	174.2	228.53	78.19	106.2	88.19	133.64	1.24086	2.28296	0.99019	0.788587	actin related protein 2/3 complex subunit 5 like	GO:0008150;GO:0034314	GO:0003674;GO:0003779	GO:0005737;GO:0005885;GO:0005925;GO:0070062	hsa04666;hsa04810;hsa05100;hsa05130;hsa05131	NA
ARPIN	2027.37	149.14	414.78	417.46	11.91	0.92	2.66	2.68	5.86	0.52	1.35	1.57	0.397995	0.356109	0.0622057	0.444723	actin-related protein 2/3 complex inhibitor	GO:0030336;GO:0033058;GO:0051126;GO:2000393	NA	GO:0030027	NA	NA
ARPP19	11697.1	13066.8	16386.9	13372.5	77.15	90.42	118.09	95.93	37.94	51.27	59.79	56.1	0.880745	1.97562	0.995066	0.93307	cAMP regulated phosphoprotein 19	GO:0000086;GO:0007067;GO:0034047;GO:0043086;GO:0045722;GO:0046326;GO:0051301	GO:0004864;GO:0005102;GO:0008601;GO:0015459;GO:0019212;GO:0051721	GO:0005654;GO:0005737	NA	NA
ARPP21	1	0	0	4	0.01	0	0	0.05	0.01	0	0	0.03	NA	4.24617	NA	0.81737	cAMP regulated phosphoprotein 21	GO:0008150;GO:0034605	GO:0003674;GO:0003676;GO:0005516	GO:0005575;GO:0005737	NA	NA
ARR3	0	0	0	0	0	0	0	0	0	0	0	0	NA	NA	NA	NA	arrestin 3	GO:0001932;GO:0006897;GO:0007165;GO:0007601	GO:0002046;GO:0005515;GO:0051219	GO:0001750;GO:0001917;GO:0005737;GO:0045202	NA	NA
ARRB1	15	71	176	4	0.07	0.36	0.92	0.02	0.04	0.2	0.47	0.01	0.44741	0.488833	0.348245	0.914217	arrestin beta 1	GO:0000187;GO:0001934;GO:0002031;GO:0002092;GO:0006366;GO:0006915;GO:0007602;GO:0015031;GO:0016567;GO:0030168;GO:0031397;GO:0031398;GO:0032088;GO:0032092;GO:0032715;GO:0032717;GO:0033138;GO:0034260;GO:0034393;GO:0035025;GO:0035066;GO:0035774;GO:0042699;GO:0043149;GO:0043154;GO:0043161;GO:0043280;GO:0043547;GO:0045944;GO:0070373;GO:0070374;GO:0090240	GO:0004857;GO:0005096;GO:0005159;GO:0005515;GO:0008134;GO:0030331;GO:0031434;GO:0031625;GO:0031691;GO:0031692;GO:0031701;GO:0031762;GO:0031896;GO:0035612;GO:0035615;GO:0043027;GO:0044212;GO:0044325;GO:0045309	GO:0000139;GO:0000785;GO:0005634;GO:0005654;GO:0005737;GO:0005765;GO:0005829;GO:0005834;GO:0005886;GO:0005905;GO:0014069;GO:0016323;GO:0030659;GO:0031143;GO:0031410;GO:0043197;GO:0045211	hsa04010;hsa04062;hsa04144;hsa04744	NA
ARRB2	876	1071	1277	358	17.09	21.76	27.07	7.63	8.4	12.34	13.7	4.46	0.92638	0.70653	0.989622	0.966148	arrestin beta 2	GO:0002031;GO:0002032;GO:0002092;GO:0006366;GO:0007179;GO:0007212;GO:0007420;GO:0007628;GO:0015031;GO:0016567;GO:0030168;GO:0031397;GO:0031398;GO:0031623;GO:0032088;GO:0032226;GO:0032691;GO:0032695;GO:0032715;GO:0032720;GO:0033138;GO:0034122;GO:0034260;GO:0034392;GO:0042699;GO:0043154;GO:0043161;GO:0045953;GO:0050731;GO:0050965;GO:0051897;GO:0051898;GO:0051928;GO:0060071;GO:0060326;GO:0060765;GO:…	GO:0001664;GO:0005102;GO:0005515;GO:0019899;GO:0019904;GO:0031625;GO:0031691;GO:0031692;GO:0031701;GO:0031702;GO:0031748;GO:0031762;GO:0031826;GO:0031859;GO:0032403;GO:0032947;GO:0043422;GO:0051019;GO:0071889	GO:0005634;GO:0005737;GO:0005829;GO:0005886;GO:0005905;GO:0014069;GO:0016323;GO:0030139;GO:0031410;GO:0043197;GO:0045211	hsa04010;hsa04062;hsa04144;hsa04740;hsa04744	NA
ARRDC1	1414	533	1531	239	32.64	12.86	38.78	6.04	16.05	7.29	19.63	3.53	0.384762	0.292511	0.0273156	0.131882	arrestin domain containing 1	NA	NA	GO:0005886;GO:0031410;GO:0070062	NA	NA
ARRDC1-AS1	762	682	436	476	19.39	18.24	12.69	13.06	9.54	10.34	6.43	7.64	1.72674	1.07944	0.841178	0.979706	ARRDC1 antisense RNA 1	NA	NA	NA	NA	NA
ARRDC2	888	341	316	1947	12.89	5.19	5.01	30.87	6.34	2.94	2.54	18.05	1.19155	3.78652	0.981003	0.0153972	arrestin domain containing 2	GO:0007165	NA	GO:0005886;GO:0031410	NA	NA
ARRDC3	920	478	251	1825	7.98	4.35	2.38	17.28	3.93	2.47	1.21	10.11	2.10087	3.42597	0.366386	0.0488282	arrestin domain containing 3	GO:0001659;GO:0007165;GO:0031651;GO:0043588;GO:0044252;GO:0051443;GO:0060613;GO:0071879;GO:0090327	GO:0005515;GO:0031699	GO:0005764;GO:0005768;GO:0005769;GO:0005886	NA	NA
ARRDC3-AS1	30.89	59.53	69.31	22.36	0.45	0.91	1.11	0.36	0.22	0.52	0.56	0.21	0.949098	1.24444	0.977729	0.954433	ARRDC3 antisense RNA 1	NA	NA	NA	NA	NA
ARRDC4	1383	1777	804	3487	12.28	16.55	7.82	33.8	6.04	9.39	3.96	19.76	2.44017	4.35526	0.0604603	0.00281938	arrestin domain containing 4	GO:0051443	NA	GO:0005768;GO:0005769;GO:0005886;GO:0016023	NA	NA
ARRDC5	0	0	0	0	0	0	0	0	0	0	0	0	NA	NA	NA	NA	arrestin domain containing 5	GO:0007165	NA	NA	NA	NA
ARSA	204.8	360.38	269.45	121.6	1.74	3.2	2.5	1.13	0.86	1.81	1.27	0.66	1.47623	1.02599	0.946996	0.971472	arylsulfatase A	GO:0006687;GO:0043687	GO:0004065;GO:0004098;GO:0005509;GO:0005515;GO:0008484	GO:0005764;GO:0005788;GO:0043202;GO:0070062	hsa00600;hsa04142	3.1.6.8
ARSB	1346	348.98	584	553	8.72	3.11	4.99	4.39	4.29	1.76	2.53	2.57	0.660368	0.710184	0.941615	0.970307	arylsulfatase B	GO:0006687;GO:0006914;GO:0007040;GO:0007041;GO:0007417;GO:0007584;GO:0009268;GO:0010632;GO:0010976;GO:0030207;GO:0043627;GO:0043687;GO:0051597;GO:0061580	GO:0003943;GO:0004065;GO:0046872	GO:0005739;GO:0005764;GO:0005788;GO:0005791;GO:0005794;GO:0009986;GO:0043202;GO:0070062	hsa00531;hsa01100;hsa04142	3.1.6.12
ARSD	100	205	151	77	0.69	1.49	1.15	0.58	0.34	0.85	0.58	0.34	1.49759	1.32799	0.938817	0.956268	arylsulfatase D	GO:0006687;GO:0043687	GO:0004065;GO:0046872	GO:0005764;GO:0005788;GO:0070062	NA	NA
ARSE	10	2	2	1	0.17	0.03	0.04	0.02	0.08	0.02	0.02	0.01	1.08088	0.235604	0.974646	0.803821	arylsulfatase E (chondrodysplasia punctata 1)	GO:0001501;GO:0006687;GO:0043687	GO:0004065;GO:0046872	GO:0005788;GO:0005795;GO:0070062	NA	NA
ARSF	0	0	0	0	0	0	0	0	0	0	0	0	NA	NA	NA	NA	arylsulfatase F	GO:0006687;GO:0043687	GO:0004065;GO:0046872	GO:0005788;GO:0070062	NA	NA
ARSG	36	95	103	7	0.51	1.33	1.52	0.11	0.25	0.75	0.77	0.06	1.01863	0.350842	0.979911	0.711329	arylsulfatase G	GO:0006687;GO:0006790;GO:0043687	GO:0004065;GO:0046872	GO:0005615;GO:0005764;GO:0005783;GO:0005788	hsa04142	3.1.6.-
ARSH	0	1	0	2	0	0.02	0	0.05	0	0.01	0	0.03	2.8897	5.20776	0.965212	0.855825	arylsulfatase family member H	GO:0006687;GO:0043687	GO:0004065;GO:0046872	GO:0005788;GO:0016021	NA	NA
ARSI	1331	360	659	93	15.28	4.33	8.28	1.16	7.51	2.46	4.19	0.68	0.603733	0.121292	0.888078	2.26802e-05	arylsulfatase family member I	GO:0006687;GO:0043687	GO:0004065;GO:0046872	GO:0005576;GO:0005788	NA	NA
ARSJ	1959	834	955	377	15.09	6.74	8.05	3.17	7.42	3.82	4.08	1.85	0.9646	0.332855	0.989149	0.318776	arylsulfatase family member J	GO:0006687;GO:0043687	GO:0004065;GO:0046872	GO:0005576;GO:0005788	NA	NA
ARSK	346	175	196.04	151	3.75	1.99	2.33	1.79	1.85	1.13	1.18	1.05	0.986022	0.754777	0.982803	0.964153	arylsulfatase family member K	GO:0006687;GO:0043687	GO:0004065;GO:0046872	GO:0005576;GO:0005788	NA	NA
ART1	0	0	0	0	0	0	0	0	0	0	0	0	NA	NA	NA	NA	ADP-ribosyltransferase 1	GO:0006471	GO:0003950;GO:0003956	GO:0005886;GO:0005887;GO:0009986;GO:0031225;GO:0033017	NA	NA
ART3	4	0	0	0	0.1	0	0	0	0.05	0	0	0	NA	0.170368	NA	0.87824	ADP-ribosyltransferase 3	GO:0006471	GO:0003950;GO:0003956	GO:0005887;GO:0031225;GO:0070062	NA	NA
ART4	1	0	2	0	0.03	0	0.06	0	0.01	0	0.03	0	0.226155	0.450976	0.942509	0.961848	ADP-ribosyltransferase 4 (Dombrock blood group)	GO:0006471;GO:0006525	GO:0003956	GO:0005886;GO:0016020;GO:0031225	NA	NA
ART5	2	1	0	1	0.13	0.03	0	0.07	0.07	0.02	0	0.04	2.8897	0.903649	0.965212	0.961597	ADP-ribosyltransferase 5	GO:0006471	GO:0003950;GO:0003953;GO:0003956	GO:0005576;GO:0016020	NA	NA
ARTN	744	200	532	116	14.27	4.02	11.13	2.43	7.02	2.28	5.64	1.42	0.415876	0.270249	0.0981143	0.0699804	artemin	GO:0000165;GO:0007165;GO:0007405;GO:0007411;GO:0007422;GO:0043547;GO:0050930;GO:0061146;GO:0097021	GO:0005088;GO:0005102;GO:0008083	GO:0005576;GO:0005615;GO:0005622	NA	NA
ARV1	1251	1196	1354	464	32.54	32.57	38.51	13.15	16	18.47	19.5	7.69	0.975645	0.641214	0.990388	0.95739	ARV1 homolog, fatty acid homeostasis modulator	GO:0006665;GO:0006695;GO:0008206;GO:0016125;GO:0030301;GO:0032366;GO:0090181;GO:0097036	GO:0015248	GO:0005789;GO:0005794;GO:0016021;GO:0032541	NA	NA
ARVCF	402	120	83	214	3.6	1.13	0.81	2.09	1.77	0.64	0.41	1.22	1.59273	0.920126	0.91425	0.974988	armadillo repeat gene deleted in velocardiofacial syndrome	GO:0007155;GO:0007275;GO:0016337;GO:0016339	GO:0005515	GO:0005622;GO:0005634;GO:0005737;GO:0005886	NA	NA
ARX	1	0	0	1	0.01	0	0	0.01	0.01	0	0	0.01	NA	1.39977	NA	0.960628	aristaless related homeobox	GO:0000122;GO:0006351;GO:0007411;GO:0010628;GO:0021759;GO:0021800;GO:0021831;GO:0021846;GO:0021853;GO:0042127;GO:0044241;GO:0046622;GO:0072148	GO:0000980;GO:0000981;GO:0001206;GO:0003682	GO:0005634	NA	NA
AS3MT	0	0	47.72	0	0	0	0.78	0	0	0	0.39	0	0.0121003	NA	1.41467e-08	NA	arsenite methyltransferase	GO:0009404;GO:0018872;GO:0032259	GO:0008757;GO:0030791;GO:0030792	GO:0005737;GO:0005739;GO:0005829	NA	NA
ASAH1	2603	1876	1909	1533	34.81	26.28	27.9	22.43	17.12	14.9	14.13	13.11	1.0854	1.01777	0.991068	0.985981	N-acylsphingosine amidohydrolase 1	GO:0006672;GO:0006687	GO:0003824;GO:0017040	GO:0005615;GO:0043202;GO:0070062	hsa00600;hsa01100;hsa04142	3.5.1.23
ASAH2	28.35	29.71	54.13	11.65	0.45	0.49	0.94	0.2	0.22	0.28	0.48	0.12	0.610439	0.71832	0.924402	0.946778	N-acylsphingosine amidohydrolase 2	GO:0006672;GO:0006915;GO:0007165	GO:0017040	GO:0005739;GO:0005886;GO:0016021	hsa00600;hsa01100	3.5.1.23
ASAH2B	34.65	67.29	90.87	44.35	2.16	4.38	6.19	3	1.06	2.48	3.13	1.76	0.819072	2.18387	0.972788	0.77732	N-acylsphingosine amidohydrolase 2B	NA	NA	NA	NA	NA
ASAP1	9718	11755	17009	3399	55.55	70.68	106.32	21.26	27.31	40.07	53.82	12.43	0.763349	0.604479	0.9914	0.969551	ArfGAP with SH3 domain, ankyrin repeat and PH domain 1	GO:0043547;GO:0060271;GO:0061000;GO:0098609	GO:0005096;GO:0005515;GO:0005546;GO:0005547;GO:0046872;GO:0098641	GO:0005829;GO:0005913;GO:0016020;GO:0043197	hsa04144;hsa04666	NA
ASAP1-IT1	0	0	0	2	0	0	0	0.07	0	0	0	0.04	NA	5.20776	NA	0.855825	ASAP1 intronic transcript 1	NA	NA	NA	NA	NA
ASAP1-IT2	4.07	6.17	2.58	2	0.07	0.12	0.05	0.04	0.04	0.07	0.03	0.02	2.33826	0.874537	0.941464	0.958442	ASAP1 intronic transcript 2	NA	NA	NA	NA	NA
ASAP2	4882	4677	6371	2559	31.28	31.54	44.78	17.96	15.38	17.88	22.67	10.5	0.810856	0.905864	0.991028	0.987595	ArfGAP with SH3 domain, ankyrin repeat and PH domain 2	GO:0043547	GO:0005096;GO:0005515;GO:0008047;GO:0046872	GO:0005886;GO:0032580	hsa04144;hsa04666	NA
ASAP3	393	95	152	99	3.44	0.87	1.46	0.94	1.69	0.49	0.74	0.55	0.691513	0.436515	0.949624	0.720221	ArfGAP with SH3 domain, ankyrin repeat and PH domain 3	GO:0016477;GO:0043547;GO:0051492	GO:0005096;GO:0046872	GO:0001726;GO:0005737;GO:0005925	hsa04144;hsa04666	NA
ASB1	4036	4536	4493	2514	21.15	24.94	25.78	14.38	10.4	14.14	13.05	8.41	1.11508	1.07644	0.992973	0.987532	ankyrin repeat and SOCS box containing 1	GO:0016567;GO:0030539;GO:0035556;GO:0042036	GO:0003674	GO:0005622	NA	NA
ASB10	0	1	0	10	0	0.02	0	0.22	0	0.01	0	0.13	2.8897	22.0388	0.965212	0.0106189	ankyrin repeat and SOCS box containing 10	GO:0016567;GO:0035556	GO:0004842;GO:0031625	GO:0000151;GO:0005634;GO:0005737	NA	NA
ASB11	6	7.26	3.01	3	0.08	0.1	0.04	0.04	0.04	0.06	0.02	0.03	2.39347	0.880445	0.932533	0.957188	ankyrin repeat and SOCS box containing 11	GO:0016567;GO:0035556	NA	GO:0005622	NA	NA
ASB12	0	0	0	0	0	0	0	0	0	0	0	0	NA	NA	NA	NA	ankyrin repeat and SOCS box containing 12	GO:0016567;GO:0035556	NA	GO:0005622	NA	NA
ASB13	1041	1095	723	304	13.9	15.32	10.58	4.43	6.83	8.68	5.35	2.59	1.67228	0.505058	0.887683	0.874867	ankyrin repeat and SOCS box containing 13	GO:0016567;GO:0035556	GO:0005515	GO:0005622	NA	NA
ASB14	0	0	0	0	0	0	0	0	0	0	0	0	NA	NA	NA	NA	ankyrin repeat and SOCS box containing 14	GO:0016567;GO:0035556	GO:0004842;GO:0031625	GO:0000151;GO:0005634;GO:0005737	NA	NA
ASB15	0	0	0	0	0	0	0	0	0	0	0	0	NA	NA	NA	NA	ankyrin repeat and SOCS box containing 15	GO:0016567;GO:0035556	GO:0004842;GO:0031625	GO:0000151;GO:0005634;GO:0005737	NA	NA
ASB16	0	1	0	2	0	0.02	0	0.04	0	0.01	0	0.02	2.8897	5.20776	0.965212	0.855825	ankyrin repeat and SOCS box containing 16	GO:0016567;GO:0035556	GO:0004842;GO:0031625	GO:0000151;GO:0005634;GO:0005737	NA	NA
ASB16-AS1	204	140.86	128	89	3.96	3.02	3.03	1.77	1.95	1.71	1.53	1.04	1.21451	0.754937	0.975327	0.959721	ASB16 antisense RNA 1	NA	NA	NA	NA	NA
ASB17	0	0	0	0	0	0	0	0	0	0	0	0	NA	NA	NA	NA	ankyrin repeat and SOCS box containing 17	GO:0016567;GO:0035556	NA	GO:0005622	NA	NA
ASB18	0	0	0	0	0	0	0	0	0	0	0	0	NA	NA	NA	NA	ankyrin repeat and SOCS box containing 18	GO:0016567;GO:0035556	GO:0004842;GO:0031625	GO:0000151;GO:0005634;GO:0005737	NA	NA
ASB2	9	29	21	41	0.12	0.4	0.3	0.59	0.06	0.23	0.15	0.34	1.51107	7.29791	0.952282	0.00134218	ankyrin repeat and SOCS box containing 2	GO:0000209;GO:0007165;GO:0035556;GO:0035914;GO:0042787;GO:0045445	GO:0061630	GO:0031466	NA	NA
ASB3	825.49	674.75	733.99	667.36	13.41	11.54	13.06	11.78	6.6	6.54	6.61	6.89	1.01537	1.39672	0.988414	0.969674	ankyrin repeat and SOCS box containing 3	GO:0016567;GO:0035556	GO:0004842;GO:0031625	GO:0000151;GO:0005634;GO:0005737	NA	NA
ASB4	0	5	5	1	0	0.05	0.08	0.01	0	0.03	0.04	0.01	1.09358	3.10388	0.973479	0.937396	ankyrin repeat and SOCS box containing 4	GO:0035556;GO:0051865;GO:2001214	GO:0004842;GO:0031625;GO:0061630	GO:0005634;GO:0005737;GO:0031462;GO:0031466	NA	NA
ASB5	6	1	6	8	0.07	0.01	0.08	0.1	0.04	0.01	0.04	0.06	0.256515	2.14716	0.887846	0.903726	ankyrin repeat and SOCS box containing 5	GO:0016567;GO:0035556	NA	GO:0005622	NA	NA
ASB6	1960.02	3473.11	1905	2374.74	15.28	28.4	16.26	20.2	7.51	16.1	8.23	11.81	2.01341	2.09336	0.556102	0.849595	ankyrin repeat and SOCS box containing 6	GO:0016567;GO:0035556	GO:0005515	GO:0005737	NA	NA
ASB7	848	1049	976	666	7.25	8.36	8.04	6.27	3.56	4.74	4.07	3.66	1.18702	1.35691	0.986495	0.972142	ankyrin repeat and SOCS box containing 7	GO:0016567;GO:0035556	NA	GO:0005622	NA	NA
ASB8	1008.59	954.2	835.65	585.55	14.11	14	12.79	8.94	6.94	7.93	6.48	5.23	1.26103	1.0033	0.982436	0.981495	ankyrin repeat and SOCS box containing 8	GO:0016567;GO:0035556	NA	GO:0005737	NA	NA
ASB9	60	151	290	12	1.23	3.31	6.66	0.28	0.61	1.88	3.37	0.16	0.575968	0.354469	0.834858	0.61524	ankyrin repeat and SOCS box containing 9	GO:0016567;GO:0035556;GO:0045732	GO:0005515	GO:0005739	NA	NA
ASB9P1	0	0	0	0	0	0	0	0	0	0	0	0	NA	NA	NA	NA	ankyrin repeat and SOCS box containing 9 pseudogene 1	NA	NA	NA	NA	NA
ASCC1	2134	1212	1929	1138	29.25	17.43	28.99	17.02	14.38	9.88	14.68	9.95	0.69407	0.921605	0.969139	0.984432	activating signal cointegrator 1 complex subunit 1	GO:0006307;GO:0006351;GO:0006355	GO:0003723	GO:0005634;GO:0005654;GO:0005667;GO:0031594	NA	NA
ASCC2	3408	3032	2294	3630	44.07	41.11	32.48	51.17	21.67	23.31	16.45	29.92	1.45974	1.84053	0.971081	0.936681	activating signal cointegrator 1 complex subunit 2	GO:0006307;GO:0006351;GO:0006355	NA	GO:0005634;GO:0005654;GO:0099053	NA	NA
ASCC3	8970	3577	5488	3305	44.08	22.02	32.58	18.29	21.67	12.49	16.49	10.7	0.719942	0.636773	0.982435	0.974792	activating signal cointegrator 1 complex subunit 3	GO:0006307;GO:0006351;GO:0006355;GO:0008283;GO:0032508	GO:0005515;GO:0005524;GO:0043140;GO:0044822	GO:0005622;GO:0005634;GO:0005654;GO:0005737;GO:0005794;GO:0016020;GO:0099053	NA	NA
ASCL1	0	0	0	0	0	0	0	0	0	0	0	0	NA	NA	NA	NA	achaete-scute family bHLH transcription factor 1	GO:0000122;GO:0001764;GO:0003358;GO:0003359;GO:0006351;GO:0007219;GO:0007346;GO:0007400;GO:0007405;GO:0010226;GO:0010468;GO:0014003;GO:0021527;GO:0021530;GO:0021750;GO:0021892;GO:0021902;GO:0021954;GO:0021987;GO:0022008;GO:0030856;GO:0032526;GO:0043066;GO:0043525;GO:0045665;GO:0045666;GO:0045747;GO:0045787;GO:0045892;GO:0045944;GO:0048469;GO:0048485;GO:0048665;GO:0050883;GO:0051593;GO:0060163;GO:…	GO:0000978;GO:0000989;GO:0001078;GO:0003677;GO:0003682;GO:0003700;GO:0005515;GO:0042803;GO:0043425;GO:0070888	GO:0005634;GO:0043025;GO:0090575	NA	NA
ASCL2	0	6	39	0	0	0.13	0.86	0	0	0.07	0.43	0	0.182183	NA	0.0129914	NA	achaete-scute family bHLH transcription factor 2	GO:0000122;GO:0001666;GO:0001890;GO:0006351;GO:0006355;GO:0010626;GO:0035019;GO:0050767;GO:0060708;GO:0060712	GO:0000978;GO:0001078;GO:0003700;GO:0046983;GO:0070888	GO:0005634;GO:0005737;GO:0090575	NA	NA
ASCL3	0	0	0	0	0	0	0	0	0	0	0	0	NA	NA	NA	NA	achaete-scute family bHLH transcription factor 3	GO:0000122;GO:0006351;GO:0006357	GO:0000977;GO:0001227;GO:0003677;GO:0003700;GO:0046983	GO:0090575	NA	NA
ASCL4	0	0	0	0	0	0	0	0	0	0	0	0	NA	NA	NA	NA	achaete-scute family bHLH transcription factor 4	GO:0006351;GO:0006357;GO:0043588	GO:0000977;GO:0003700;GO:0046983	GO:0005575;GO:0090575	NA	NA
ASCL5	0	1	1	0	0	0.03	0.03	0	0	0.02	0.01	0	1.06597	NA	0.975992	NA	achaete-scute family bHLH transcription factor 5	GO:0006351;GO:0006357;GO:0008150	GO:0000977;GO:0003674;GO:0003700;GO:0046983	GO:0005575;GO:0090575	NA	NA
ASF1A	2965	921	2105	484	43.29	14.09	33.62	7.71	21.28	7.99	17.02	4.51	0.483405	0.282299	0.455645	0.112138	anti-silencing function 1A histone chaperone	GO:0001649;GO:0006281;GO:0006334;GO:0006335;GO:0006336;GO:0006351;GO:0016569;GO:0031936;GO:0042692	GO:0003682;GO:0005515;GO:0042393	GO:0000790;GO:0005634;GO:0005654;GO:0043234	NA	NA
ASF1B	4978	2069	1957	3787	106.99	46.58	46	88.69	52.61	26.41	23.29	51.86	1.16769	1.31464	0.989692	0.984499	anti-silencing function 1B histone chaperone	GO:0006335;GO:0006336;GO:0006351;GO:0006355;GO:0007275;GO:0007283;GO:0016569;GO:0030154	GO:0005515;GO:0042393	GO:0000790;GO:0005654;GO:0043234	NA	NA
ASGR1	0	47	26	3	0	1.26	0.71	0.08	0	0.71	0.36	0.05	1.97473	7.31164	0.821259	0.709208	asialoglycoprotein receptor 1	GO:0006898;GO:0031668	GO:0004873;GO:0030246;GO:0042803;GO:0046872	GO:0005576;GO:0005887	NA	NA
ASGR2	0	0	0	0	0	0	0	0	0	0	0	0	NA	NA	NA	NA	asialoglycoprotein receptor 2	GO:0006898;GO:0007166;GO:0009100;GO:0030282;GO:0031647;GO:0055088	GO:0004873;GO:0030246	GO:0016021	NA	NA
ASH1L	4939	6027	4547	3341	14.94	19.14	15.06	11.04	7.35	10.85	7.63	6.45	1.46397	1.16899	0.976203	0.987398	ASH1 like histone lysine methyltransferase	GO:0002674;GO:0006323;GO:0006366;GO:0007267;GO:0032635;GO:0043124;GO:0043409;GO:0045944;GO:0051568;GO:0097676	GO:0003677;GO:0003682;GO:0008270;GO:0042800;GO:0046975	GO:0005634;GO:0005654;GO:0005694;GO:0005737;GO:0005794;GO:0005923;GO:0070062	hsa00310;hsa04530	2.1.1.43
ASH1L-AS1	105	96	141	61	1.98	1.89	2.9	1.25	0.97	1.07	1.47	0.73	0.753039	1.00395	0.965751	0.96665	ASH1L antisense RNA 1	NA	NA	NA	NA	NA
ASH2L	3126	1384	1995	1347	38.33	17.74	26.69	18.03	18.85	10.06	13.51	10.54	0.766314	0.744733	0.983012	0.979556	ASH2 like histone lysine methyltransferase complex subunit	GO:0006351;GO:0006355;GO:0006366;GO:0006974;GO:0008284;GO:0030097;GO:0043627;GO:0045944;GO:0051568;GO:1904837	GO:0003677;GO:0005515;GO:0008013;GO:0018024;GO:0042800;GO:0044212;GO:0046872;GO:1990188	GO:0005634;GO:0005654;GO:0005719;GO:0035097;GO:0044666;GO:0048188;GO:0071339	NA	NA
ASIC1	235	160	96	38	2.2	1.57	0.98	0.39	1.08	0.89	0.5	0.23	1.83578	0.281956	0.770289	0.129099	acid sensing ion channel subunit 1	GO:0006810;GO:0006814;GO:0007165;GO:0007613;GO:0008306;GO:0009268;GO:0010447;GO:0034220;GO:0035725;GO:0042391;GO:0046929;GO:0050915;GO:0070207;GO:0070588;GO:0071467	GO:0015280;GO:0022839;GO:0044736	GO:0005886;GO:0005887;GO:0009986;GO:0045202	NA	NA
ASIC2	4	3	0	1	0.04	0.03	0	0.01	0.02	0.02	0	0.01	6.66909	0.528801	0.869872	0.948755	acid sensing ion channel subunit 2	GO:0003026;GO:0007268;GO:0007417;GO:0007422;GO:0007602;GO:0007605;GO:0010447;GO:0010468;GO:0015672;GO:0019229;GO:0030193;GO:0034220;GO:0034765;GO:0035418;GO:0035725;GO:0042391;GO:0043066;GO:0050915;GO:0050974;GO:0051965	GO:0015280;GO:0022839;GO:0044736	GO:0005886;GO:0005887;GO:0043025;GO:0043197	hsa04742	NA
ASIC3	6	13	0	59	0.1	0.23	0	1.05	0.05	0.13	0	0.62	25.566	15.0676	0.0106388	7.02609e-07	acid sensing ion channel subunit 3	GO:0006810;GO:0007165;GO:0007600;GO:0009408;GO:0010447;GO:0034220;GO:0035725;GO:0042930;GO:0050915;GO:0050965;GO:0050966;GO:0050968	GO:0005261;GO:0005272;GO:0030165;GO:0042931;GO:0044736	GO:0005737;GO:0005886;GO:0005887	NA	NA
ASIC4	1	0	0	3	0.01	0	0	0.04	0.01	0	0	0.02	NA	3.29737	NA	0.894222	acid sensing ion channel subunit family member 4	GO:0006810;GO:0035725	GO:0005216;GO:0005272;GO:0015081	GO:0005887	NA	NA
ASIC5	0	0	0	0	0	0	0	0	0	0	0	0	NA	NA	NA	NA	acid sensing ion channel subunit family member 5	GO:0015992;GO:0034220;GO:0035725	GO:0015252;GO:0044736	GO:0005886;GO:0016021	NA	NA
ASIP	0	1	0	0	0	0.07	0	0	0	0.04	0	0	2.8897	NA	0.965212	NA	agouti signaling protein	GO:0006091;GO:0007165;GO:0007267;GO:0008343;GO:0009755;GO:0032402;GO:0032438;GO:0040030;GO:0042438;GO:0048023;GO:0071514	GO:0005102;GO:0031781;GO:0031782	GO:0005615;GO:0005623	hsa04916	NA
ASL	1332	754	748	827	24.71	14.8	15.38	16.88	12.15	8.39	7.79	9.87	1.11329	1.07292	0.987423	0.982759	argininosuccinate lyase	GO:0000050;GO:0006475;GO:0006526;GO:0006527;GO:0042450;GO:0051262	GO:0004056;GO:0005515	GO:0005737;GO:0005829;GO:0070062	hsa00250;hsa00330;hsa01100	4.3.2.1
ASMT	0	1	0	3	0	0.04	0	0.09	0	0.02	0	0.05	2.8897	7.31164	0.965212	0.709208	acetylserotonin O-methyltransferase	GO:0006412;GO:0030187;GO:0032259;GO:0046219	GO:0008171;GO:0008172;GO:0017096;GO:0042803	GO:0005829	hsa00380;hsa01100	2.1.1.4
ASMTL	442	1862	3208	281	7.64	33.71	60.64	5.29	3.76	19.11	30.7	3.09	0.641157	1.09849	0.95213	0.976151	acetylserotonin O-methyltransferase-like	GO:0008150;GO:0032259	GO:0003674;GO:0005515;GO:0008171	GO:0005737	NA	NA
ASMTL-AS1	40	88.57	57	16.59	0.69	1.71	1.11	0.32	0.34	0.97	0.56	0.19	1.709	0.722452	0.88061	0.947004	ASMTL antisense RNA 1	NA	NA	NA	NA	NA
ASNA1	3538	5119	3843	3790	104.74	158.61	124.37	122.16	51.5	89.92	62.96	71.43	1.47119	1.85105	0.974008	0.935402	arsA arsenite transporter, ATP-binding, homolog 1 (bacterial)	GO:0006810;GO:0015698;GO:0036498;GO:0045048	GO:0005215;GO:0005524;GO:0015105;GO:0043492;GO:0046872	GO:0005634;GO:0005730;GO:0005737;GO:0005789;GO:0070062	NA	NA
ASNS	1667	11731	6333	7717	29.37	211.72	121.73	142.2	14.44	120.04	61.63	83.15	2.04588	7.99666	0.591791	2.18113e-07	asparagine synthetase (glutamine-hydrolyzing)	GO:0001889;GO:0006529;GO:0006541;GO:0008652;GO:0009416;GO:0009612;GO:0009636;GO:0031427;GO:0032354;GO:0032870;GO:0036499;GO:0042149;GO:0043066;GO:0043200;GO:0045931;GO:0070981	GO:0004066;GO:0005524;GO:0042803;GO:0048037	GO:0005829	hsa00250;hsa00910;hsa01100	6.3.5.4
ASNSD1	4680	5175	3614	4271	69.38	80.41	58.62	69.05	34.12	45.59	29.68	40.38	1.58151	1.57703	0.953894	0.971859	asparagine synthetase domain containing 1	GO:0006529;GO:0006541;GO:0008150	GO:0003674;GO:0004066;GO:0042803	GO:0005575;GO:0005829	NA	NA
ASPA	0	0	0	0	0	0	0	0	0	0	0	0	NA	NA	NA	NA	aspartoacylase	GO:0006533;GO:0008652	GO:0004046;GO:0005515;GO:0016788;GO:0019807;GO:0046872	GO:0005634;GO:0005737;GO:0005829;GO:0070062	hsa00250;hsa00340	3.5.1.15
ASPDH	0	0	0	0	0	0	0	0	0	0	0	0	NA	NA	NA	NA	aspartate dehydrogenase domain containing	GO:0006742;GO:0009435;GO:0055114	GO:0033735;GO:0050661	NA	NA	NA
ASPG	0	0	0	0	0	0	0	0	0	0	0	0	NA	NA	NA	NA	asparaginase	GO:0006530;GO:0008652;GO:0016042	GO:0003847;GO:0004067;GO:0004622	GO:0005829	NA	NA
ASPH	42294	9976	15512	16746	367.59	95.1	148.42	164.17	180.74	53.92	75.14	96	0.710346	0.684257	0.986382	0.987741	aspartate beta-hydroxylase	GO:0006936;GO:0018193;GO:0034220;GO:0045862;GO:0055114;GO:0097202;GO:1903779	GO:0004597;GO:0005198;GO:0005509;GO:0005515;GO:0008307;GO:0009055	GO:0005783;GO:0005789;GO:0005886;GO:0016021;GO:0032541;GO:0033017	NA	NA
ASPHD1	87	177	226	16	2.21	4.71	6.28	0.44	1.09	2.67	3.18	0.26	0.865395	0.324202	0.9801	0.428044	aspartate beta-hydroxylase domain containing 1	GO:0018193;GO:0055114	GO:0051213	GO:0016021	NA	NA
ASPHD2	160	40	55	67	1.75	0.46	0.66	0.8	0.86	0.26	0.33	0.47	0.805358	0.725076	0.9704	0.953727	aspartate beta-hydroxylase domain containing 2	GO:0018193;GO:0055114	GO:0046872;GO:0051213	GO:0016020;GO:0016021	NA	NA
ASPM	7219	1131	4146	1785	24.76	3.89	15.93	6.53	12.18	2.2	8.06	3.82	0.301405	0.427376	0.00034873	0.806763	abnormal spindle microtubule assembly	GO:0001764;GO:0002052;GO:0007051;GO:0007067;GO:0007283;GO:0008584;GO:0021873;GO:0021987;GO:0045665;GO:0045769;GO:0048477;GO:0048589;GO:0051445;GO:0051653;GO:0051661;GO:0090263;GO:0090306;GO:0097150	GO:0005516	GO:0005634;GO:0005737;GO:0030496;GO:0036449;GO:0072687;GO:0097431	NA	NA
ASPN	0	1	0	6	0	0.02	0	0.09	0	0.01	0	0.06	2.8897	13.6233	0.965212	0.169517	asporin	GO:0006469;GO:0019221;GO:0030282;GO:0030512;GO:0046426;GO:0070171	GO:0004860;GO:0005509;GO:0005518	GO:0005578;GO:0005737;GO:0031012	NA	NA
ASPRV1	13	6	1	48	0.22	0.11	0.02	0.89	0.11	0.06	0.01	0.52	4.55137	6.06109	0.834345	0.00305425	aspartic peptidase, retroviral-like 1	GO:0016485;GO:0043588	GO:0004190	GO:0016021	NA	NA
ASPSCR1	1048	230	324	314	21.09	4.85	7.13	6.88	10.37	2.75	3.61	4.02	0.784464	0.518165	0.974783	0.889428	ASPSCR1, UBX domain containing tether for SLC2A4	GO:0006886;GO:0008150;GO:0042593;GO:0046324	GO:0003674;GO:0005515	GO:0005575;GO:0005654;GO:0005829;GO:0005886;GO:0009898;GO:0012505;GO:0012506;GO:0019898;GO:0033116;GO:0043231;GO:0048471	NA	NA
ASRGL1	11	0	3	8	0.17	0	0.05	0.13	0.08	0	0.03	0.08	0.163063	1.23899	0.898828	0.9537	asparaginase like 1	GO:0006508;GO:0006559;GO:0033345	GO:0004067;GO:0008798	GO:0005634;GO:0005737;GO:0005829	NA	NA
ASS1	1468	1563	2435	535	30.5	33.97	55.23	12.1	15	19.26	27.96	7.07	0.709051	0.630018	0.974994	0.956347	argininosuccinate synthase 1	GO:0000050;GO:0000052;GO:0000053;GO:0001822;GO:0001889;GO:0006526;GO:0006531;GO:0006953;GO:0007494;GO:0007568;GO:0007584;GO:0010043;GO:0010046;GO:0032355;GO:0042493;GO:0045429;GO:0060416;GO:0060539;GO:0070542;GO:0071222;GO:0071230;GO:0071242;GO:0071320;GO:0071346;GO:0071356;GO:0071377;GO:0071400;GO:0071418;GO:0071499;GO:0071549;GO:1903038	GO:0004055;GO:0005524;GO:0015643;GO:0016597;GO:0044822	GO:0005634;GO:0005737;GO:0005741;GO:0005764;GO:0005783;GO:0005829;GO:0043204;GO:0070062;GO:0070852	hsa00250;hsa00330;hsa01100	6.3.4.5
ASTE1	484	357	266	339	6.5	5.04	3.91	4.97	3.2	2.86	1.98	2.91	1.48133	1.21007	0.945728	0.974231	asteroid homolog 1 (Drosophila)	GO:0006281;GO:0090305	GO:0004518	NA	NA	NA
ASTL	0	531	4	0	0	16.24	0.13	0	0	9.2	0.06	0	128.059	NA	0	NA	astacin like metalloendopeptidase	GO:0006508;GO:0007155;GO:0009566;GO:0010954;GO:0060468;GO:2000360	GO:0004222;GO:0008233;GO:0008270;GO:0070001;GO:0070002	GO:0005737;GO:0005886;GO:0030133;GO:0060473	NA	NA
ASTN1	0	2	1	1	0	0.01	0.01	0.01	0	0.01	0	0	1.76305	3.10388	0.969845	0.937396	astrotactin 1	GO:0001764;GO:0007158;GO:0007626	NA	GO:0005575;GO:0005768;GO:0009897;GO:0016021;GO:0030136;GO:0043204	NA	NA
ASTN2	306.86	406.99	309.38	217.9	3.21	4.41	3.57	2.47	1.58	2.5	1.81	1.44	1.45215	1.22655	0.953205	0.970345	astrotactin 2	GO:0015031;GO:2000009	GO:0005509;GO:0043533	GO:0005769;GO:0005770;GO:0005938;GO:0016021;GO:0030136;GO:0043204;GO:0060187	NA	NA
ASTN2-AS1	0	0	0	0	0	0	0	0	0	0	0	0	NA	NA	NA	NA	ASTN2 antisense RNA 1	NA	NA	NA	NA	NA
ASUN	4248	1648	1553	2089	51.98	21.14	20.79	27.88	25.56	11.99	10.53	16.3	1.17202	0.849868	0.988774	0.985925	asunder, spermatogenesis regulator	GO:0007052;GO:0007067;GO:0007346;GO:0030317;GO:0042795;GO:0051301;GO:0051642;GO:0080154;GO:0090435	NA	GO:0005634;GO:0005654;GO:0005737	NA	NA
ASXL1	7406	3975	4955	4321	42.81	22.37	29.34	26.88	21.05	12.68	14.85	15.72	0.886084	1.00828	0.992733	0.989714	additional sex combs like 1, transcriptional regulator	GO:0000122;GO:0003007;GO:0006351;GO:0032526;GO:0035359;GO:0035522;GO:0045599;GO:0045944;GO:0048386;GO:0048387;GO:0060348;GO:0060430	GO:0003677;GO:0003713;GO:0003714;GO:0005515;GO:0042974;GO:0042975;GO:0046872	GO:0000790;GO:0035517;GO:0070062	NA	NA
ASXL2	3702	2580	3418	1542	18.47	13.5	18.67	8.4	9.08	7.66	9.45	4.91	0.833753	0.719893	0.990104	0.978586	additional sex combs like 2, transcriptional regulator	GO:0006351;GO:0035360;GO:0045600;GO:0045944	GO:0003677;GO:0042975;GO:0046872	GO:0005654	NA	NA
ASXL3	0	3	0	2	0	0.01	0	0.01	0	0.01	0	0.01	6.66909	5.20776	0.869872	0.855825	additional sex combs like 3, transcriptional regulator	GO:0006351;GO:0006355	GO:0003677;GO:0046872	GO:0005634	NA	NA
ASZ1	0	0	0	0	0	0	0	0	0	0	0	0	NA	NA	NA	NA	ankyrin repeat, SAM and basic leucine zipper domain containing 1	GO:0007140;GO:0007165;GO:0007275;GO:0007283;GO:0030154;GO:0031047;GO:0034587;GO:0043046	GO:0004871	GO:0005737;GO:0071546	NA	NA
ATAD1	5522	6633	5986	3952	66.23	83.41	78.57	51.71	32.57	47.29	39.78	30.24	1.22388	1.23678	0.991705	0.986733	ATPase family, AAA domain containing 1	GO:0002092;GO:0007612;GO:0007613;GO:0031122;GO:0051967	GO:0005524;GO:0008568;GO:0016887	GO:0005634;GO:0005739;GO:0005778;GO:0016020;GO:0030054;GO:0045211	NA	NA
ATAD2	14640	21872	25564	14503	94.51	148.11	180.64	102.18	46.47	83.97	91.45	59.75	0.945007	1.71194	0.9963	0.970992	ATPase family, AAA domain containing 2	GO:0006351;GO:0031936;GO:0045893;GO:0045944	GO:0003682;GO:0005524;GO:0016887;GO:0042393	GO:0005634;GO:0005654;GO:0070062	NA	NA
ATAD2B	1016	544	771	295	4.48	2.52	3.72	1.42	2.2	1.43	1.89	0.83	0.779493	0.50218	0.979228	0.870753	ATPase family, AAA domain containing 2B	GO:0031936;GO:0045944	GO:0003682;GO:0005524;GO:0016887;GO:0070577	GO:0005634	NA	NA
ATAD3A	5796.94	3049.83	4197.52	2980.94	85.09	46.88	67.62	47.78	41.84	26.58	34.23	27.94	0.802551	0.888679	0.98924	0.987951	ATPase family, AAA domain containing 3A	GO:0016049;GO:0043066	GO:0005524	GO:0005739;GO:0005743;GO:0016021;GO:0042645	NA	NA
ATAD3B	2813.55	3783.34	5693.06	1453.49	41.35	58.57	92.34	23.17	20.33	33.21	46.75	13.55	0.734041	0.892803	0.984587	0.985163	ATPase family, AAA domain containing 3B	NA	GO:0005524	GO:0005743	NA	NA
ATAD3C	48.8	53.75	41.49	113.21	0.46	0.53	0.43	1.16	0.22	0.3	0.22	0.68	1.42492	3.9593	0.95538	0.0210154	ATPase family, AAA domain containing 3C	NA	GO:0005524	NA	NA	NA
ATAD5	2348	1330	1780	1959	12.25	7.28	10.16	11.16	6.02	4.13	5.15	6.52	0.825347	1.44169	0.987308	0.975129	ATPase family, AAA domain containing 5	GO:0006974	GO:0005524	GO:0005634	NA	NA
ATAT1	378	112	69	337	7.08	2.28	1.45	7.4	3.48	1.29	0.74	4.33	1.78619	1.53954	0.829755	0.949535	alpha tubulin acetyltransferase 1	GO:0006996;GO:0007283;GO:0021542;GO:0045598;GO:0048666;GO:0070507;GO:0071929;GO:1900227	GO:0004468;GO:0019799;GO:0050662	GO:0005737;GO:0005794;GO:0005829;GO:0005874;GO:0005905;GO:0005925;GO:0030424;GO:0072686;GO:0097427	NA	NA
ATCAY	28.41	18.8	20.25	23.68	0.2	0.14	0.16	0.18	0.1	0.08	0.08	0.11	1.02472	1.42806	0.974422	0.943787	ATCAY, caytaxin	GO:0006810;GO:0006915;GO:0031175;GO:0032880;GO:0048311;GO:2000212	GO:0005515;GO:0019894;GO:0050699	GO:0005737;GO:0030054;GO:0030424;GO:0030425;GO:0031966;GO:0043005;GO:0045202	NA	NA
ATE1	2256	675	1929	403	16.44	5.15	15.34	3.21	8.08	2.92	7.77	1.88	0.386683	0.30896	0.0297954	0.206901	arginyltransferase 1	GO:0016598	GO:0004057	GO:0005634;GO:0005737	NA	NA
ATE1-AS1	0	10	2	0	0	0.43	0.09	0	0	0.24	0.05	0	4.4998	NA	0.677485	NA	ATE1 antisense RNA 1	NA	NA	NA	NA	NA
ATF1	2104	1072	1153	1200	30.75	16.42	18.44	19.13	15.12	9.31	9.33	11.19	1.02692	0.985646	0.989952	0.984993	activating transcription factor 1	GO:0006366;GO:0010976;GO:0014070;GO:0032025;GO:0043623;GO:0045740;GO:0045944	GO:0000977;GO:0001228;GO:0003700;GO:0003705;GO:0005515;GO:0032403;GO:0046982	GO:0005634;GO:0005654;GO:1990590	NA	NA
ATF2	2010	1538	2602	973	17.53	14.04	24.94	9.24	8.62	7.96	12.63	5.4	0.652944	0.836632	0.955945	0.982013	activating transcription factor 2	GO:0000122;GO:0003151;GO:0006355;GO:0006357;GO:0006366;GO:0006970;GO:0006974;GO:0009414;GO:0016573;GO:0031573;GO:0032915;GO:0043525;GO:0045444;GO:0045944;GO:0050680;GO:0051090;GO:0051091;GO:0060612;GO:0097186;GO:1902110	GO:0000977;GO:0000980;GO:0001076;GO:0001077;GO:0001102;GO:0001158;GO:0001228;GO:0003682;GO:0003700;GO:0003705;GO:0003713;GO:0004402;GO:0005515;GO:0008140;GO:0019901;GO:0035497;GO:0046872;GO:0046982	GO:0005634;GO:0005654;GO:0005737;GO:0005741;GO:0035861	hsa04010	NA
ATF3	1011	4319	369	15194	18.03	81.33	7.21	299.21	8.86	46.11	3.65	174.97	12.9091	25.9516	0	0	activating transcription factor 3	GO:0000122;GO:0006094;GO:0006366;GO:0008284;GO:0034198;GO:0035914;GO:0036499;GO:0045944;GO:0061394;GO:0070373;GO:1903984;GO:1990440	GO:0000976;GO:0000977;GO:0000978;GO:0000982;GO:0001078;GO:0001228;GO:0003700;GO:0003714;GO:0005515;GO:0042803;GO:0044212;GO:0046982	GO:0005634;GO:0005654;GO:0005730;GO:1990622	NA	NA
ATF4	16013	27068	16332	45244	422.78	748.74	471.49	1304.3	207.88	424.51	238.69	762.71	1.83056	4.88262	0.886896	0.00110663	activating transcription factor 4	GO:0006094;GO:0006355;GO:0006366;GO:0006520;GO:0007214;GO:0010575;GO:0010628;GO:0032057;GO:0032922;GO:0034198;GO:0034644;GO:0034976;GO:0036003;GO:0036091;GO:0036499;GO:0042149;GO:0042789;GO:0043065;GO:0043267;GO:0043525;GO:0045893;GO:0045943;GO:0045944;GO:0061395;GO:0070059;GO:1903204;GO:1990440;GO:1990737	GO:0000977;GO:0000978;GO:0000981;GO:0001046;GO:0001076;GO:0001077;GO:0001085;GO:0003677;GO:0003700;GO:0005515;GO:0008022;GO:0043522;GO:0043565;GO:0044212;GO:0046982	GO:0005634;GO:0005654;GO:0005737;GO:0005815;GO:0032590;GO:0034399;GO:0043005;GO:1990037;GO:1990589;GO:1990590;GO:1990617	hsa04010;hsa04141;hsa04720;hsa04722;hsa04912;hsa05215	NA
ATF5	986	889	2031	712	17.02	16.43	39.15	13.56	8.37	9.31	19.82	7.93	0.483615	1.24771	0.455281	0.977747	activating transcription factor 5	GO:0006355;GO:0006357;GO:0006366;GO:0007623;GO:0008285;GO:0009791;GO:0021891;GO:0021930;GO:0035264;GO:0043066;GO:0045444;GO:0045892;GO:0045893;GO:0045944;GO:0046605;GO:1902750	GO:0000977;GO:0000981;GO:0001228;GO:0003682;GO:0003700;GO:0003714;GO:0005515;GO:0015631;GO:0019900;GO:0043565;GO:0044212	GO:0005634;GO:0005654;GO:0005667;GO:0005737;GO:0005813	NA	NA
ATF6	4714.57	2468.75	4362.01	1885.19	22.35	12.28	22.64	9.76	10.99	6.96	11.46	5.7	0.625173	0.691082	0.946131	0.977334	activating transcription factor 6	GO:0001654;GO:0006351;GO:0006357;GO:0006457;GO:0006950;GO:0006990;GO:0007165;GO:0007601;GO:0030968;GO:0036500;GO:0043065;GO:1990440	GO:0000976;GO:0000977;GO:0003700;GO:0003713;GO:0005515;GO:0031625;GO:0035497;GO:0046982	GO:0000139;GO:0005634;GO:0005635;GO:0005654;GO:0005783;GO:0005789;GO:0005794;GO:0016020;GO:0030176	hsa04141;hsa05010	NA
ATF6B	3231	1446	1980	1517	45.18	21.19	30.3	23.13	22.21	12.01	15.34	13.53	0.806694	0.811441	0.986571	0.983424	activating transcription factor 6 beta	GO:0006351;GO:0007165;GO:0036500;GO:1990440	GO:0003700;GO:0035497;GO:0043565;GO:0044212	GO:0005622;GO:0005634;GO:0005789;GO:0005794;GO:0030176;GO:0032993	hsa04141	NA
ATF7	1789	1808	1260	1974	28.37	18.57	15.93	23.78	13.95	10.53	8.06	13.9	1.58463	1.90645	0.936568	0.90934	activating transcription factor 7	GO:0006351;GO:0006355;GO:0016032	GO:0003700;GO:0005515;GO:0008134;GO:0019899;GO:0043565;GO:0046872;GO:0051019	GO:0005634;GO:0005654;GO:0005737;GO:0034399	NA	NA
ATF7IP	2878.03	1690.77	2955.89	2078.95	13.98	8.18	14.97	9.97	6.87	4.64	7.58	5.83	0.63186	1.24827	0.944803	0.983652	activating transcription factor 7 interacting protein	GO:0000122;GO:0006306;GO:0006351;GO:0016032;GO:0045892;GO:0045893;GO:0045898	GO:0003714;GO:0005515;GO:0016887	GO:0005634;GO:0005654;GO:0005667;GO:0005737	NA	NA
ATF7IP2	75	16	13	224	0.74	0.17	0.14	2.52	0.36	0.09	0.07	1.47	1.34395	5.11634	0.967001	0.000569895	activating transcription factor 7 interacting protein 2	GO:0006351;GO:0006355	NA	GO:0005634;GO:0005730;GO:0005737	NA	NA
ATG10	368.28	216.7	406.07	86.5	5.7	3.52	6.9	1.47	2.8	2	3.49	0.86	0.590021	0.407224	0.860819	0.626056	autophagy related 10	GO:0006497;GO:0006914;GO:0015031;GO:0016236;GO:0031401;GO:0032446;GO:0034263	GO:0016874;GO:0019777	GO:0005622;GO:0005829	NA	NA
ATG101	2513	2957	1533	3506	66.78	81.76	44.51	100.41	32.83	46.35	22.54	58.71	2.13008	2.41057	0.357179	0.675852	autophagy related 101	GO:0000045;GO:0016236	GO:0005515;GO:0032403	GO:0000407;GO:0005829	NA	NA
ATG12	2597.4	7659.12	3297.77	4233	21.61	66.89	30.05	38.46	10.62	37.92	15.21	22.49	2.56499	2.81581	0.0360716	0.343081	autophagy related 12	GO:0000045;GO:0000422;GO:0006501;GO:0016236;GO:0044804;GO:0045087	GO:0005515;GO:0019776	GO:0005829;GO:0030670;GO:0034045;GO:0034274	hsa04140;hsa04622	NA
ATG13	3088	3584	3372	4185	19.06	23.21	22.79	28.21	9.37	13.16	11.54	16.5	1.17394	2.34172	0.99125	0.736384	autophagy related 13	GO:0000045;GO:0016236;GO:0098779;GO:1903955	GO:0005515;GO:0019901	GO:0000407;GO:0005739;GO:0005829;GO:1990316	NA	NA
ATG14	1125	1546	1496	1534.13	8.54	12.31	12.43	12.71	4.2	6.98	6.29	7.43	1.14138	2.35565	0.989385	0.67007	autophagy related 14	GO:0000045;GO:0001932;GO:0001933;GO:0001934;GO:0008333;GO:0009267;GO:0010508;GO:0010608;GO:0016236;GO:0042149;GO:0043552;GO:0061635;GO:0090207;GO:0098779	GO:0005515	GO:0000421;GO:0005634;GO:0005737;GO:0005776;GO:0005789;GO:0005829;GO:0005930;GO:0034045;GO:0035032;GO:0044233;GO:0045335;GO:0097629;GO:0097632	NA	NA
ATG16L1	2682	3386	1854	2434	28.96	38.48	21.97	28.6	14.24	21.81	11.12	16.72	2.01689	1.56818	0.548759	0.967723	autophagy related 16 like 1	GO:0000045;GO:0015031;GO:0016236;GO:0039689;GO:0051260	GO:0005515;GO:0019787;GO:0042802	GO:0000421;GO:0005776;GO:0005829;GO:0005930;GO:0034045	NA	NA
ATG16L2	30	138	60	22	0.52	2.48	1.13	0.41	0.25	1.41	0.57	0.24	2.52554	1.26019	0.127751	0.953678	autophagy related 16 like 2	GO:0000045;GO:0015031;GO:0039689	NA	GO:0000421;GO:0005654	NA	NA
ATG2A	2436	1205	1240	1909	13.7	7.11	7.63	11.72	6.74	4.03	3.87	6.85	1.07331	1.35417	0.98986	0.979448	autophagy related 2A	GO:0000045;GO:0000422;GO:0044804	NA	GO:0000407;GO:0005811;GO:0019898;GO:0034045	NA	NA
ATG2B	2424	3190	3687	1088	7.78	10.75	12.96	3.81	3.83	6.09	6.56	2.23	0.955643	0.77575	0.992979	0.980136	autophagy related 2B	GO:0000045;GO:0000422;GO:0044804	NA	GO:0000407;GO:0005811;GO:0019898;GO:0034045	NA	NA
ATG3	3817	2541	3754	2148	88.11	61.53	94.84	55.16	43.32	34.89	48.01	32.26	0.747667	0.972518	0.984141	0.987347	autophagy related 3	GO:0000045;GO:0000422;GO:0006464;GO:0006612;GO:0016236;GO:0016567;GO:0043653;GO:0044804;GO:0050765;GO:1902017	GO:0005515;GO:0016874;GO:0019776;GO:0019777;GO:0019787;GO:0019899	GO:0000153;GO:0005829	hsa04140	NA
ATG4A	545	457	446	387	8.65	7.72	7.74	6.71	4.25	4.38	3.92	3.93	1.13159	1.22681	0.984811	0.97451	autophagy related 4A cysteine peptidase	GO:0000045;GO:0000422;GO:0006501;GO:0006508;GO:0006612;GO:0016485;GO:0044804;GO:0051697	GO:0004197;GO:0005515;GO:0008234	GO:0005737;GO:0005829	hsa04140	3.4.22.-
ATG4B	2116	2151	1963	1403	26.8	28.57	27.21	19.38	13.18	16.2	13.77	11.33	1.21024	1.14579	0.988493	0.984184	autophagy related 4B cysteine peptidase	GO:0000045;GO:0000422;GO:0006501;GO:0006508;GO:0006612;GO:0006914;GO:0016236;GO:0016485;GO:0044804;GO:0045732;GO:0051697	GO:0004175;GO:0004197;GO:0005515;GO:0008234	GO:0005737;GO:0005829	hsa04140	3.4.22.-
ATG4C	1163	495	547	398	15.75	7.02	8.09	5.88	7.74	3.98	4.1	3.44	0.999523	0.591695	0.98729	0.940444	autophagy related 4C cysteine peptidase	GO:0000045;GO:0000422;GO:0006501;GO:0006508;GO:0006612;GO:0006914;GO:0016485;GO:0044804;GO:0051697	GO:0004197;GO:0008233	GO:0005576;GO:0005737;GO:0005829	hsa04140	3.4.22.-
ATG4D	1050	1295	1450	823	19.51	25.67	30.09	16.78	9.59	14.55	15.23	9.81	0.986459	1.35427	0.990656	0.973873	autophagy related 4D cysteine peptidase	GO:0000045;GO:0000422;GO:0006501;GO:0006612;GO:0006915;GO:0016485;GO:0044804;GO:0051697	GO:0004197	GO:0005737;GO:0005759;GO:0005829	hsa04140	3.4.22.-
ATG5	3707	2410	2693	1811	42.37	28.51	33.57	22.4	20.83	16.16	17	13.1	0.988454	0.844299	0.99239	0.985191	autophagy related 5	GO:0000045;GO:0000422;GO:0006501;GO:0006914;GO:0006915;GO:0006995;GO:0016236;GO:0035973;GO:0043687;GO:0044804;GO:0045087;GO:0060548;GO:1902017	GO:0005515;GO:0019776	GO:0005737;GO:0005776;GO:0005829;GO:0005930;GO:0016020;GO:0030670;GO:0034045;GO:0034274	hsa04140;hsa04622;hsa05131	NA
ATG7	1495	1226	2316	381	10.65	9.17	18.07	2.97	5.24	5.2	9.15	1.74	0.584796	0.440727	0.885543	0.771306	autophagy related 7	GO:0006464;GO:0006497;GO:0006501;GO:0006914;GO:0006995;GO:0009267;GO:0010508;GO:0015031;GO:0016236;GO:0016239;GO:0016567;GO:0031401;GO:0034727;GO:0039521;GO:0043065;GO:0044805;GO:0045732;GO:0051607;GO:0061025;GO:0071455;GO:1903146	GO:0004839;GO:0005515;GO:0008134;GO:0019778;GO:0019779;GO:0042803	GO:0000407;GO:0005737;GO:0005829;GO:0005930	hsa04140	NA
ATG9A	3662	2953	3699	2469	34.78	29.53	38.63	25.64	17.1	16.74	19.56	15	0.881786	1.16512	0.991891	0.986286	autophagy related 9A	GO:0000045;GO:0000422;GO:0015031;GO:0034497;GO:0034727;GO:0044805	GO:0005515	GO:0000407;GO:0005768;GO:0005770;GO:0005789;GO:0005802;GO:0016020;GO:0016021;GO:0031410;GO:0031902;GO:0055037	NA	NA
ATG9B	2	3	9	5	0.02	0.02	0.09	0.06	0.01	0.01	0.05	0.03	0.406705	3.35371	0.924441	0.846354	autophagy related 9B	GO:0000045;GO:0000422;GO:0034497;GO:0034727;GO:0044805	NA	GO:0000407;GO:0000421;GO:0005776;GO:0016021;GO:0031410	NA	NA
ATHL1	241	88	121	50	2.68	1.03	1.47	0.61	1.32	0.58	0.74	0.35	0.804235	0.360717	0.972388	0.446441	protein-glucosylgalactosylhydroxylysine glucosidase	GO:0005975	GO:0016787;GO:0016798	GO:0005618	NA	NA
ATIC	11643	7931	9705	4260	206.04	147.06	187.87	82.18	101.31	83.38	95.11	48.06	0.902631	0.632332	0.994445	0.975988	5-aminoimidazole-4-carboxamide ribonucleotide formyltransferase/IMP cyclohydrolase	GO:0003360;GO:0006139;GO:0006189;GO:0009116;GO:0009168;GO:0010035;GO:0021549;GO:0021987;GO:0031100;GO:0046452;GO:0046654;GO:0098609	GO:0003937;GO:0004643;GO:0042803;GO:0098641	GO:0005739;GO:0005829;GO:0005913;GO:0016020;GO:0070062	hsa00230;hsa00670;hsa01100	2.1.2.3;3.5.4.10
ATL1	9	336	484	10	0.12	4.86	7.34	0.15	0.06	2.75	3.72	0.09	0.767058	1.84321	0.97468	0.92046	atlastin GTPase 1	GO:0007029;GO:0007409;GO:0051260	GO:0003924;GO:0005515;GO:0005525;GO:0042802	GO:0000137;GO:0000139;GO:0005783;GO:0005789;GO:0005794;GO:0016021;GO:0030424;GO:0071782	NA	NA
ATL2	4591.14	4188.67	5669.76	2201.43	51.41	48.24	68.37	26.98	25.28	27.35	34.61	15.77	0.816012	0.828673	0.990912	0.985637	atlastin GTPase 2	GO:0007029;GO:0007030;GO:0051260	GO:0003924;GO:0005515;GO:0005525;GO:0042802	GO:0005783;GO:0005789;GO:0016020;GO:0016021	NA	NA
ATL3	6695.56	4307.13	4410	4752.65	33.04	22.3	23.82	25.61	16.24	12.65	12.06	14.98	1.07875	1.22665	0.993293	0.987647	atlastin GTPase 3	GO:0007029;GO:0007030;GO:0051260	GO:0003924;GO:0005515;GO:0005525;GO:0042802	GO:0005783;GO:0005789;GO:0016020;GO:0016021;GO:0071782	NA	NA
ATM	1350.14	844.48	1702.08	802.18	3.66	2.4	5.05	2.37	1.8	1.36	2.55	1.39	0.54816	1.02676	0.784098	0.983011	ATM serine/threonine kinase	GO:0000724;GO:0000729;GO:0000731;GO:0000732;GO:0001666;GO:0001756;GO:0002331;GO:0006260;GO:0006281;GO:0006303;GO:0006468;GO:0006974;GO:0006975;GO:0006977;GO:0007004;GO:0007050;GO:0007094;GO:0007131;GO:0007165;GO:0007420;GO:0007507;GO:0008340;GO:0008630;GO:0010212;GO:0010506;GO:0016572;GO:0018105;GO:0030889;GO:0032212;GO:0033129;GO:0033151;GO:0036092;GO:0036289;GO:0042159;GO:0042981;GO:0043065;GO:…	GO:0003677;GO:0004674;GO:0004677;GO:0005515;GO:0005524;GO:0016303;GO:0032403;GO:0046983;GO:0047485	GO:0000781;GO:0000784;GO:0005634;GO:0005654;GO:0005819;GO:0016023;GO:1990391	hsa04110;hsa04115;hsa04210	2.7.11.1
ATMIN	5412	4289	4053	2667	40.05	33.3	32.84	21.57	19.69	18.88	16.62	12.62	1.16881	0.851647	0.991871	0.986942	ATM interactor	GO:0006351;GO:0006974;GO:0045893;GO:0060271	GO:0005515;GO:0044212;GO:0045502;GO:0046872	GO:0005634	NA	NA
ATN1	5867	4101	4706	3751	48.72	35.72	42.77	33.99	23.96	20.25	21.65	19.88	0.962531	1.10486	0.993575	0.988668	atrophin 1	GO:0000122;GO:0006351;GO:0007417;GO:0051402	GO:0003714;GO:0005515;GO:0019904	GO:0005634;GO:0005654;GO:0005737;GO:0016363;GO:0030054;GO:0048471	NA	NA
ATOH1	0	0	1	6	0	0	0.04	0.24	0	0	0.02	0.14	0.368885	13.6233	0.968331	0.169517	atonal bHLH transcription factor 1	GO:0001764;GO:0006366;GO:0007219;GO:0007411;GO:0007417;GO:0021987;GO:0042472;GO:0042667;GO:0042668;GO:0043066;GO:0045609;GO:0045666;GO:0045944	GO:0000978;GO:0001077;GO:0003700;GO:0031490;GO:0046983	GO:0005634	NA	NA
ATOH7	8	2	5	15	0.2	0.05	0.13	0.4	0.1	0.03	0.07	0.24	0.500232	3.03168	0.959195	0.678594	atonal bHLH transcription factor 7	GO:0003407;GO:0006351;GO:0006355;GO:0007623;GO:0009649;GO:0021554;GO:0030154	GO:0003677;GO:0046983	GO:0005634	NA	NA
ATOH8	162	3	38	2	0.99	0.02	0.25	0.01	0.49	0.01	0.13	0.01	0.101027	0.0262725	0.000491224	4.09386e-08	atonal bHLH transcription factor 8	GO:0001704;GO:0001937;GO:0006351;GO:0007399;GO:0010595;GO:0030154;GO:0035148;GO:0045603;GO:0045892;GO:0045893;GO:0051450;GO:0060395	GO:0003700;GO:0033613;GO:0046983;GO:0070888	GO:0005634;GO:0005737;GO:0016607	NA	NA
ATOX1	2189	4268	3948	2078	191.57	388.61	376.35	196.74	94.19	220.33	190.53	115.05	1.19402	1.64028	0.991254	0.958868	antioxidant 1 copper chaperone	GO:0006825;GO:0006878;GO:0006979;GO:0015680;GO:0035434	GO:0005375;GO:0005507;GO:0005515;GO:0016530;GO:0016531;GO:0032767	GO:0005829	NA	NA
ATP10A	1	1	1	0	0.01	0.01	0.01	0	0	0	0	0	1.06597	0.450976	0.975992	0.961848	ATPase phospholipid transporting 10A (putative)	GO:0008360;GO:0034220;GO:0045332	GO:0000287;GO:0004012;GO:0005515;GO:0005524	GO:0005783;GO:0005789;GO:0005886;GO:0016021	NA	NA
ATP10B	0	0	0	0	0	0	0	0	0	0	0	0	NA	NA	NA	NA	ATPase phospholipid transporting 10B (putative)	GO:0045332	GO:0000287;GO:0004012;GO:0005515;GO:0005524	GO:0005783;GO:0005789;GO:0005886;GO:0016021;GO:0030659	NA	NA
ATP10D	3072	147	486	951	16.81	0.84	2.91	5.68	8.26	0.48	1.47	3.32	0.334884	0.53511	0.00434367	0.926725	ATPase phospholipid transporting 10D (putative)	GO:0006812;GO:0034220;GO:0045332	GO:0000287;GO:0004012;GO:0005515;GO:0005524	GO:0005654;GO:0005783;GO:0005789;GO:0005886;GO:0016021	NA	NA
ATP11A	5587	2300	3103	2009	22.73	9.82	13.83	8.93	11.18	5.57	7	5.22	0.818727	0.621474	0.989061	0.968176	ATPase phospholipid transporting 11A	GO:0045332	GO:0000287;GO:0004012;GO:0005515;GO:0005524	GO:0005765;GO:0005769;GO:0005783;GO:0005886;GO:0016020;GO:0016021;GO:0043231;GO:0055037	NA	NA
ATP11A-AS1	0	0	0	0	0	0	0	0	0	0	0	0	NA	NA	NA	NA	ATP11A antisense RNA 1	NA	NA	NA	NA	NA
ATP11AUN	0	0	0	0	0	0	0	0	0	0	0	0	NA	NA	NA	NA	ATP11A upstream neighbor	NA	NA	NA	NA	NA
ATP11B	5812	2496	3629	2394	28.41	12.8	19.42	12.78	13.97	7.26	9.83	7.47	0.759722	0.711879	0.985306	0.98058	ATPase phospholipid transporting 11B (putative)	GO:0006811;GO:0015917;GO:0034220;GO:0045332	GO:0000287;GO:0004012;GO:0005515;GO:0005524;GO:0015075	GO:0005637;GO:0005769;GO:0005783;GO:0005794;GO:0005886;GO:0016020;GO:0016021;GO:0055037;GO:0055038	NA	NA
ATP11C	2208	921	1795	523	12.95	5.68	11.52	3.35	6.37	3.22	5.83	1.96	0.566863	0.409561	0.84045	0.694038	ATPase phospholipid transporting 11C	GO:0002329;GO:0034220;GO:0045332;GO:0045579	GO:0000287;GO:0004012;GO:0005515;GO:0005524	GO:0005765;GO:0005783;GO:0005789;GO:0005886;GO:0016021;GO:0055037	NA	NA
ATP12A	0	0	0	1	0	0	0	0.01	0	0	0	0.01	NA	3.10388	NA	0.937396	ATPase H+/K+ transporting non-gastric alpha2 subunit	GO:0006883;GO:0006885;GO:0010107;GO:0010248;GO:0015991;GO:0030007;GO:0034220;GO:0036376	GO:0005391;GO:0005524;GO:0008900;GO:0046872	GO:0005886;GO:0005889;GO:0016323;GO:0043231	hsa00190	3.6.3.10
ATP13A1	1990	3164	2165	2160	18.63	31.06	22.18	22.06	9.16	17.61	11.23	12.9	1.61402	1.87543	0.936462	0.919234	ATPase 13A1	GO:0006874;GO:0008150;GO:0034220;GO:0071421	GO:0003674;GO:0005524;GO:0015410;GO:0019829;GO:0046872	GO:0005789;GO:0005887;GO:0016020;GO:0043231	NA	NA
ATP13A2	2594	1220	1153	997	23.39	11.52	11.36	9.83	11.5	6.53	5.75	5.75	1.16862	0.66432	0.98775	0.969254	ATPase 13A2	GO:0006874;GO:0006879;GO:0006882;GO:0010821;GO:0016241;GO:0016243;GO:0030003;GO:0033157;GO:0034220;GO:0034599;GO:0046777;GO:0050714;GO:0052548;GO:0055069;GO:0071287;GO:0071294;GO:0098655;GO:1901215;GO:1903146;GO:1903543;GO:1904714;GO:1905037;GO:1905122;GO:1905123;GO:1905165;GO:1905166;GO:1990938	GO:0005524;GO:0008270;GO:0016887;GO:0019829;GO:0030145;GO:0070300;GO:0080025;GO:1903135	GO:0005764;GO:0005765;GO:0005770;GO:0005771;GO:0005776;GO:0005887;GO:0012506;GO:0016021;GO:0030133;GO:0031982;GO:0032585;GO:0043005;GO:0043025;GO:0043202;GO:1905103	NA	NA
ATP13A3	19802	18694	19272	18586	96.69	95.77	103.02	99.07	47.54	54.3	52.15	57.93	1.07139	1.62201	0.995957	0.97925	ATPase 13A3	GO:0006874;GO:0098655	GO:0005524;GO:0019829;GO:0046872	GO:0005887;GO:0016020;GO:0043231	NA	NA
ATP13A4	0	0.95	0	2.99	0	0	0	0.02	0	0	0	0.01	2.79521	7.2906	0.966409	0.711005	ATPase 13A4	GO:0006874;GO:0034220;GO:0098655	GO:0005524;GO:0019829;GO:0046872	GO:0005886;GO:0005887;GO:0043231	NA	NA
ATP13A4-AS1	1	0	0	0	0.04	0	0	0	0.02	0	0	0	NA	0.450976	NA	0.961848	ATP13A4 antisense RNA 1	NA	NA	NA	NA	NA
ATP13A5	6	0	3	2	0.06	0	0.03	0.02	0.03	0	0.02	0.01	0.163063	0.627102	0.898828	0.949831	ATPase 13A5	GO:0006874;GO:0034220;GO:0098655	GO:0005524;GO:0019829;GO:0046872	GO:0005886;GO:0005887;GO:0043231	NA	NA
ATP13A5-AS1	1	1	0	1	0.06	0.07	0	0.07	0.03	0.04	0	0.04	2.8897	1.39977	0.965212	0.960628	ATP13A5 antisense RNA 1	NA	NA	NA	NA	NA
ATP1A1	48687	44086	34136	53916	479.8	457.04	367.71	582.49	235.92	259.12	186.15	340.62	1.42646	1.91374	0.989764	0.963066	ATPase Na+/K+ transporting subunit alpha 1	GO:0002026;GO:0002028;GO:0006883;GO:0008217;GO:0010107;GO:0010248;GO:0015991;GO:0016311;GO:0030007;GO:0031947;GO:0034220;GO:0036376;GO:0042493;GO:0045822;GO:0045823;GO:0045989;GO:0055119;GO:0060048;GO:0060081;GO:0071260;GO:0071383;GO:0086004;GO:0086009;GO:0086013;GO:0086064;GO:1903416;GO:1903779;GO:1990573	GO:0005391;GO:0005515;GO:0005524;GO:0016791;GO:0019901;GO:0019904;GO:0030506;GO:0030955;GO:0031402;GO:0043531;GO:0043548;GO:0051087;GO:1990239	GO:0005768;GO:0005783;GO:0005794;GO:0005886;GO:0005890;GO:0005901;GO:0014704;GO:0016020;GO:0016021;GO:0016323;GO:0016324;GO:0030315;GO:0042383;GO:0042470;GO:0043209;GO:0043231;GO:0043234;GO:0070062;GO:1903561	hsa04260;hsa04960;hsa04964;hsa04970;hsa04971;hsa04972;hsa04973;hsa04974;hsa04976	3.6.3.9
ATP1A1-AS1	94	120	82	55	3.03	4.04	3.21	2.16	1.49	2.29	1.63	1.27	1.61201	1.01106	0.907909	0.965887	ATP1A1 antisense RNA 1	NA	NA	NA	NA	NA
ATP1A2	19	3.33	3	4	0.13	0.02	0.02	0.03	0.06	0.01	0.01	0.02	1.18917	0.390186	0.973382	0.853978	ATPase Na+/K+ transporting subunit alpha 2	GO:0001504;GO:0002026;GO:0002087;GO:0006813;GO:0006814;GO:0006883;GO:0006940;GO:0006942;GO:0008217;GO:0008344;GO:0008542;GO:0010107;GO:0010248;GO:0010881;GO:0015991;GO:0019229;GO:0030007;GO:0034220;GO:0035094;GO:0036376;GO:0040011;GO:0045822;GO:0045988;GO:0046034;GO:0051481;GO:0051946;GO:0051966;GO:0055119;GO:0060048;GO:0071260;GO:0071383;GO:0086004;GO:0086009;GO:0086012;GO:0086064;GO:1903170;GO:…	GO:0005391;GO:0005515;GO:0005524;GO:0008144;GO:0016887;GO:0030955;GO:0031402;GO:0051087;GO:1990239	GO:0005737;GO:0005768;GO:0005886;GO:0005890;GO:0005901;GO:0014704;GO:0016020;GO:0030315;GO:0043197;GO:0043209;GO:0043231;GO:1903561	hsa04260;hsa04960;hsa04964;hsa04970;hsa04971;hsa04972;hsa04973;hsa04974;hsa04976	3.6.3.9
ATP1A3	1	173	64	65	0.01	1.83	0.72	0.72	0.01	1.04	0.37	0.42	2.96769	62.1229	0.0130698	3.30388e-11	ATPase Na+/K+ transporting subunit alpha 3	GO:0006883;GO:0007613;GO:0008344;GO:0008542;GO:0010107;GO:0010248;GO:0015991;GO:0030007;GO:0034220;GO:0035235;GO:0036376;GO:0042493;GO:0060048;GO:0071383;GO:0086036;GO:0086064;GO:1903416;GO:1903779	GO:0005391;GO:0005524;GO:0031748;GO:0043395;GO:0046872;GO:0051087;GO:0086037;GO:1990239	GO:0005634;GO:0005783;GO:0005794;GO:0005886;GO:0005890;GO:0016021;GO:0030424;GO:0042383;GO:0043209;GO:0044326;GO:0044327;GO:0045202;GO:1903561	hsa04260;hsa04960;hsa04964;hsa04970;hsa04971;hsa04972;hsa04973;hsa04974;hsa04976	3.6.3.9
ATP1A4	0	0	0	0	0	0	0	0	0	0	0	0	NA	NA	NA	NA	ATPase Na+/K+ transporting subunit alpha 4	GO:0006813;GO:0006814;GO:0006883;GO:0007283;GO:0009566;GO:0010107;GO:0010248;GO:0015991;GO:0030007;GO:0030317;GO:0030641;GO:0034220;GO:0036376;GO:0042391;GO:1903779	GO:0005391;GO:0005524;GO:0046872	GO:0005886;GO:0005887;GO:0005890;GO:0043231	hsa04260;hsa04960;hsa04964;hsa04970;hsa04971;hsa04972;hsa04973;hsa04974;hsa04976	3.6.3.9
ATP1B1	6934	2484	4521	4071	115.97	43.54	82.72	74.23	57.02	24.68	41.88	43.41	0.606916	1.01461	0.931133	0.989516	ATPase Na+/K+ transporting subunit beta 1	GO:0001666;GO:0006874;GO:0006883;GO:0007155;GO:0010107;GO:0010248;GO:0010468;GO:0010882;GO:0030007;GO:0032781;GO:0034220;GO:0036376;GO:0044861;GO:0046034;GO:0050821;GO:0050900;GO:0055119;GO:0060048;GO:0072659;GO:0086009;GO:0086013;GO:0086064;GO:0090662;GO:1901018;GO:1903278;GO:1903281;GO:1903288;GO:1903779;GO:1990573	GO:0001671;GO:0005391;GO:0005515;GO:0005524;GO:0008022;GO:0008144;GO:0016887;GO:0023026;GO:0030955;GO:0031402;GO:0051117	GO:0005622;GO:0005886;GO:0005890;GO:0005901;GO:0014704;GO:0016020;GO:0016323;GO:0016324;GO:0042383;GO:0043209;GO:0070062;GO:1903561	hsa04260;hsa04960;hsa04964;hsa04970;hsa04971;hsa04972;hsa04973;hsa04974;hsa04976	NA
ATP1B2	6	7	5	1	0.08	0.08	0.08	0.02	0.04	0.04	0.04	0.01	1.48915	0.37376	0.966726	0.921065	ATPase Na+/K+ transporting subunit beta 2	GO:0006810;GO:0006883;GO:0007155;GO:0010107;GO:0010248;GO:0030007;GO:0032781;GO:0034220;GO:0036376;GO:0050821;GO:0050900;GO:0086009;GO:0086064;GO:0090662;GO:1901018;GO:1903278;GO:1903288;GO:1903779	GO:0001671;GO:0005391;GO:0005515;GO:0051117	GO:0005737;GO:0005886;GO:0005890;GO:0016324	hsa04260;hsa04960;hsa04964;hsa04970;hsa04971;hsa04972;hsa04973;hsa04974;hsa04976	NA
ATP1B3	11942	15032	18463	11231	238.95	315.08	404.05	244.91	117.49	178.64	204.55	143.22	0.899272	1.62522	0.995494	0.975714	ATPase Na+/K+ transporting subunit beta 3	GO:0006810;GO:0006883;GO:0010107;GO:0010248;GO:0030007;GO:0032781;GO:0034220;GO:0036376;GO:0050821;GO:0050900;GO:0072659;GO:0086009;GO:0090662;GO:1901018;GO:1903278;GO:1903288;GO:1903779	GO:0001671;GO:0005391;GO:0051117	GO:0005886;GO:0005890;GO:0005901;GO:0042470;GO:0070062	hsa04260;hsa04960;hsa04964;hsa04970;hsa04971;hsa04972;hsa04973;hsa04974;hsa04976	NA
ATP1B4	9.09	16.84	10.95	30.33	0.07	0.13	0.09	0.25	0.03	0.08	0.05	0.15	1.66324	5.37122	0.948848	0.0295859	ATPase Na+/K+ transporting family member beta 4	GO:0006351;GO:0006355;GO:0006810;GO:0045944	GO:0015077	GO:0005635;GO:0005637;GO:0005887;GO:0005890	hsa04260;hsa04960;hsa04964;hsa04970;hsa04971;hsa04972;hsa04973;hsa04974;hsa04976	NA
ATP2A1	53	87	24	210	0.56	0.95	0.28	2.4	0.27	0.54	0.14	1.41	3.93248	6.75817	0.00271922	1.74605e-05	ATPase sarcoplasmic/endoplasmic reticulum Ca2+ transporting 1	GO:0006816;GO:0008637;GO:0031448;GO:0032470;GO:0032471;GO:0034220;GO:0034976;GO:0051561;GO:0051659;GO:0070059;GO:0070509;GO:0070588;GO:0090076;GO:1903779	GO:0005388;GO:0005509;GO:0005515;GO:0005524;GO:0042803	GO:0005739;GO:0005789;GO:0005887;GO:0016021;GO:0016529;GO:0031095;GO:0033017;GO:0034704	hsa04020;hsa04972;hsa05010	3.6.3.8
ATP2A1-AS1	64	5	20	15	5.02	0.42	1.72	1.29	2.47	0.24	0.87	0.76	0.296685	0.412576	0.613178	0.746522	ATP2A1 antisense RNA 1	NA	NA	NA	NA	NA
ATP2A2	37813	26307	40713	29810	224.52	169.09	254.43	209.17	110.4	95.87	128.81	122.32	0.7137	1.36239	0.99044	0.99073	ATPase sarcoplasmic/endoplasmic reticulum Ca2+ transporting 2	GO:0002026;GO:0006984;GO:0006996;GO:0007155;GO:0008544;GO:0010460;GO:0010882;GO:0014883;GO:0014898;GO:0032469;GO:0032470;GO:0033292;GO:0034220;GO:0034599;GO:0034976;GO:0043434;GO:0045822;GO:0055119;GO:0070296;GO:0070588;GO:0086036;GO:0098909;GO:1903233;GO:1903515;GO:1903779;GO:1990036	GO:0005388;GO:0005509;GO:0005515;GO:0005524;GO:0008022;GO:0019899;GO:0031775;GO:0044548;GO:0086039	GO:0005783;GO:0005789;GO:0005887;GO:0012506;GO:0016020;GO:0016529;GO:0031095;GO:0031234;GO:0033017;GO:0043234;GO:0048471;GO:0097470	hsa04020;hsa04260;hsa04972;hsa05010;hsa05410;hsa05412;hsa05414	3.6.3.8
[truncated: 25,114 more rows]

## Sheet: Tab S2
Gene_Symbol	FPKM.(SAS-HGK-0uM)	FPKM.(SAS-HGK-50uM)	FPKM.(OECM1-HGK-0uM)	FPKM.(OECM1-HGK-50uM)	Fold.change.(SAS)	Fold.change.(OECM1)	Log2.Fold.change.(SAS)	Log2.Fold.change.(OECM1)
[truncated: 170 more rows]
